# Supplementary material for: MALDI-MSI-Guided Laser Capture Microdissection Coupled with MS for Integrated Spatial Multi-Omics in Mouse Brain
Source: Life (Basel). 2026 Jul 16;16(7):1177. doi: 10.3390/life16071177 (PMC13412975; doi:10.3390/life16071177)
Supplement: Supplementary file 1 [file life-16-01177-s001.zip › Supplementary Table S1.xlsx]

## Sheet: Pos Mode Annotations
Supplementary Table S1. Annotated list of 387 putative metabolites and lipids identified in mouse brain tissue using MALDI-MSI.
Formula	Adduct	Ion	m/z	MoleculeNames	MoleculeIds	Isomers	Isobars	IsobarIons
C10H13N5O4	M+H	C10H13N5O4+H+	268.104	Adenosine, Deoxyguanosine	HMDB0000050, HMDB0000085	2	1	C9H17NO8+H+
C8H20NO6P	M+K	C8H20NO6P+K+	296.066	Glycerophosphocholine	HMDB0000086	1	2	C8H14N3O7P+H+, C10H15N3O5+K+
C10H14N5O7P	M+H	C10H14N5O7P+H+	348.07	Adenosine monophosphate, DEOXYGUANOSINE-MONOPHOSPHATE, 3'-AMP, 2'-Deoxyguanosine 5'-monophosphate	HMDB0000045, msmls183, HMDB0003540, HMDB0001044	4	2	C14H15NO8+Na+, C11H19NO9+K+
C10H14N5O8P	M+H	C10H14N5O8P+H+	364.065	Guanosine monophosphate	HMDB0001397	1	1	C11H19NO10+K+
C21H41NO4	M+H	C21H41NO4+H+	372.311	Tetradecanoylcarnitine	HMDB0005066	1	0
C15H22N6O5S	M+H	C15H22N6O5S+H+	399.145	S-Adenosylmethionine	HMDB0001185	1	0
C23H45NO4	M+H	C23H45NO4+H+	400.342	L-Palmitoylcarnitine	HMDB0000222	1	0
C25H47NO4	M+H	C25H47NO4+H+	426.358	Oleoylcarnitine, 11Z-Octadecenylcarnitine, Octadecenoylcarnitine, Elaidic carnitine, 2-Hydroxyhexadecanoylcarnitine	HMDB0005065, HMDB0013338, HMDB0094687, HMDB0006464, HMDB0013337	5	0
C11H20NO12P	M+K	C11H20NO12P+K+	428.035	N-Acetylneuraminate 9-phosphate	HMDB0006268	1	1	C10H15N5O10P2+H+
C10H15N5O10P2	M+H	C10H15N5O10P2+H+	428.037	DGDP, Adenosine 3',5'-diphosphate, dGDP, ADP	msmls189, HMDB0000061, HMDB0000960, HMDB0001341	4	1	C11H20NO12P+K+
C10H15N5O11P2	M+H	C10H15N5O11P2+H+	444.032	Guanosine diphosphate	HMDB0001201	1	0
C10H15N5O10P2	M+K	C10H15N5O10P2+K+	465.993	DGDP, Adenosine 3',5'-diphosphate, dGDP, ADP	msmls189, HMDB0000061, HMDB0000960, HMDB0001341	4	0
C23H46NO7P	M+H	C23H46NO7P+H+	480.308	LysoPE(0:0/18:1(11Z)), LysoPE(0:0/18:1(9Z)), LysoPE(18:1(11Z)/0:0), LysoPE(18:1(9Z)/0:0)	HMDB0011475, HMDB0011476, HMDB0011505, HMDB0011506	4	1	C25H47NO5+K+
C25H47NO5	M+K	C25H47NO5+K+	480.309	3-Hydroxy-11Z-octadecenoylcarnitine, 3-Hydroxy-9Z-octadecenoylcarnitine, Dodecanedioylcarnitine, trans-2-Dodecenoylcarnitine, 2-Octenoylcarnitine	HMDB0013339, HMDB0013340, HMDB0013327, HMDB0013326, HMDB0013324	5	1	C23H46NO7P+H+
C14H26N4O11P2	M+H	C14H26N4O11P2+H+	489.115	CITICOLINE	msmls133	1	0
C29H47NO4	M+Na	C29H47NO4+Na+	496.34	Docosa-4,7,10,13,16-pentaenoyl carnitine, Clupanodonyl carnitine	HMDB0006321, HMDB0006496	2	1	C24H50NO7P+H+
C24H50NO7P	M+H	C24H50NO7P+H+	496.34	LysoPC(16:0)	HMDB0010382	1	1	C29H47NO4+Na+
C25H44NO7P	M+H	C25H44NO7P+H+	502.293	LysoPE(20:4(5Z,8Z,11Z,14Z)/0:0), LysoPE(20:4(8Z,11Z,14Z,17Z)/0:0), LysoPE(0:0/20:4(8Z,11Z,14Z,17Z)), LysoPE(0:0/20:4(5Z,8Z,11Z,14Z))	HMDB0011517, HMDB0011518, HMDB0011488, HMDB0011487	4	1	C23H46NO7P+Na+
C10H16N5O13P3	M+H	C10H16N5O13P3+H+	508.003	dGTP, DGTP, Adenosine triphosphate	HMDB0001440, msmls190, HMDB0000538	3	0
C25H50NO7P	M+H	C25H50NO7P+H+	508.34	LysoPE(20:1(11Z)/0:0), LysoPE(0:0/20:1(11Z))	HMDB0011512, HMDB0011482	2	0
C26H52NO7P	M+H	C26H52NO7P+H+	522.355	LysoPC(18:1(9Z)), 2-oleoyl-sn-glycero-3-phosphocholine, LysoPC(18:1(11Z)), 2-Oleoylglycerophosphocholine	HMDB0002815, HMDB0062651, HMDB0010385, HMDB0061701	4	0
C26H54NO7P	M+H	C26H54NO7P+H+	524.371	2-acetyl-1-alkyl-sn-glycero-3-phosphocholine, LysoPC(18:0), LysoPC(0:0/18:0)	HMDB0062195, HMDB0010384, HMDB0011128	3	0
C27H44NO7P	M+H	C27H44NO7P+H+	526.293	LysoPE(22:6(4Z,7Z,10Z,13Z,16Z,19Z)/0:0), LysoPE(0:0/22:6(4Z,7Z,10Z,13Z,16Z,19Z))	HMDB0011526, HMDB0011496	2	1	C25H46NO7P+Na+
C18H32O16	M+Na	C18H32O16+Na+	527.158	Raffinose, Maltotriose	HMDB0003213, HMDB0001262	2	0
C27H48NO7P	M+H	C27H48NO7P+H+	530.324	LysoPE(0:0/22:4(7Z,10Z,13Z,16Z)), LysoPE(22:4(7Z,10Z,13Z,16Z)/0:0)	HMDB0011493, HMDB0011523	2	1	C25H50NO7P+Na+
C24H50NO7P	M+K	C24H50NO7P+K+	534.296	LysoPC(16:0)	HMDB0010382	1	1	C24H49O9P+Na+
C28H50NO7P	M+H	C28H50NO7P+H+	544.34	LysoPC(20:4(8Z,11Z,14Z,17Z)), LysoPC(20:4(5Z,8Z,11Z,14Z))	HMDB0010396, HMDB0010395	2	1	C26H52NO7P+Na+
C15H23N5O14P2	M+H	C15H23N5O14P2+H+	560.079	Adenosine diphosphate ribose, Phosphoribosyl-AMP	HMDB0001178, HMDB0012276	2	0
C26H52NO7P	M+K	C26H52NO7P+K+	560.311	LysoPC(18:1(9Z)), 2-oleoyl-sn-glycero-3-phosphocholine, LysoPC(18:1(11Z)), 2-Oleoylglycerophosphocholine	HMDB0002815, HMDB0062651, HMDB0010385, HMDB0061701	4	0
C26H54NO7P	M+K	C26H54NO7P+K+	562.327	2-acetyl-1-alkyl-sn-glycero-3-phosphocholine, LysoPC(18:0), LysoPC(0:0/18:0)	HMDB0062195, HMDB0010384, HMDB0011128	3	0
C42H81NO3	M+H	C42H81NO3+H+	648.629	Cer(d18:1/24:1(15Z))	HMDB0004953	1	0
C21H27N7O14P2	M+H	C21H27N7O14P2+H+	664.116	BETA-NICOTINAMIDE ADENINE DINUCLEOTIDE, NAD	msmls113, HMDB0000902	2	0
C21H29N7O14P2	M+H	C21H29N7O14P2+H+	666.132	NADH	HMDB0001487	1	0
C34H62NO10P	M+H	C34H62NO10P+H+	676.418	PS(14:1(9Z)/14:1(9Z))	HMDB0012342	1	0
C35H68NO10P	M+H	C35H68NO10P+H+	694.465	PS(14:0/15:0), PS(15:0/14:0)	HMDB0112273, HMDB0112320	2	1	C39H67O8P+H+
C39H67O8P	M+H	C39H67O8P+H+	695.465	PA(16:0/20:5(5Z,8Z,11Z,14Z,17Z)), PA(16:1(9Z)/20:4(5Z,8Z,11Z,14Z)), PA(14:1(9Z)/22:4(7Z,10Z,13Z,16Z)), PA(22:4(7Z,10Z,13Z,16Z)/14:1(9Z)), PA(20:5(5Z,8Z,11Z,14Z,17Z)/16:0), PA(18:2(9Z,12Z)/18:3(6Z,9Z,12Z)), PA(18:2(9Z,12Z)/18:3(9Z,12Z,15Z)), PA(18:1(9Z)/18:4(6Z,9Z,12Z,15Z)), PA(18:3(9Z,12Z,15Z)/18:2(9Z,12Z)), PA(18:4(6Z,9Z,12Z,15Z)/18:1(9Z)), PA(20:4(5Z,8Z,11Z,14Z)/16:1(9Z)), PA(18:3(6Z,9Z,12Z)/18…	HMDB0114842, HMDB0114861, HMDB0114806, HMDB0115324, HMDB0115201, HMDB0114955, HMDB0114956, HMDB0114930, HMDB0115008, HMDB0115034, HMDB0115148, HMDB0114981	12	1	C35H68NO10P+H+
C37H71O8P	M+Na	C37H71O8P+Na+	697.478	PA(20:0/14:1(9Z)), PA(20:1(11Z)/14:0), PA(16:0/18:1(9Z)), PA(18:1(9Z)/16:0), PA(16:0/18:1(11Z)), PA(18:0/16:1(9Z))	HMDB0115062, HMDB0115091, HMDB0007859, HMDB0114924, HMDB0007858, HMDB0114877	6	2	C39H69O8P+H+, C38H68NO8P+H+
C39H69O8P	M+H	C39H69O8P+H+	697.48	PA(18:3(9Z,12Z,15Z)/18:1(9Z)), PA(18:1(9Z)/18:3(6Z,9Z,12Z)), PA(18:1(9Z)/18:3(9Z,12Z,15Z)), PA(22:4(7Z,10Z,13Z,16Z)/14:0), PA(20:4(5Z,8Z,11Z,14Z)/16:0), PA(20:3(8Z,11Z,14Z)/16:1(9Z)), PA(18:4(6Z,9Z,12Z,15Z)/18:0), PA(16:0/20:4(5Z,8Z,11Z,14Z)), PA(16:1(9Z)/20:3(8Z,11Z,14Z)), PA(18:2(9Z,12Z)/18:2(9Z,12Z)), PA(18:3(6Z,9Z,12Z)/18:1(9Z)), PA(14:0/22:4(7Z,10Z,13Z,16Z)), PA(18:0/18:4(6Z,9Z,12Z,15Z))	HMDB0115007, HMDB0114928, HMDB0114929, HMDB0115323, HMDB0115147, HMDB0115565, HMDB0115032, HMDB0114841, HMDB0115513, HMDB0114954, HMDB0114980, HMDB0114790, HMDB0114880	13	1	C37H71O8P+Na+
C21H27N7O14P2	M+K	C21H27N7O14P2+K+	702.072	BETA-NICOTINAMIDE ADENINE DINUCLEOTIDE, NAD	msmls113, HMDB0000902	2	0
C39H79N2O6P	M+H	C39H79N2O6P+H+	703.575	SM(d18:0/16:1(9Z)), SM(d18:1/16:0)	HMDB0013464, HMDB0010169	2	1	C42H82O5+K+
C21H29N7O14P2	M+K	C21H29N7O14P2+K+	704.088	NADH	HMDB0001487	1	0
C39H81N2O6P	M+H	C39H81N2O6P+H+	705.591	SM(d18:0/16:0)	HMDB0010168	1	0
C38H76NO8P	M+H	C38H76NO8P+H+	706.538	PE(18:0/15:0), PE-NMe(16:0/16:0), PC(16:0/14:0), PC(15:0/15:0), PE(15:0/18:0), PC(14:0/16:0)	HMDB0008988, HMDB0010567, HMDB0007965, HMDB0007934, HMDB0008892, HMDB0007869	6	0
C40H71O8P	M+H	C40H71O8P+H+	711.496	PA(22:4(7Z,10Z,13Z,16Z)/15:0), PA(15:0/22:4(7Z,10Z,13Z,16Z))	HMDB0115325, HMDB0114827	2	3	C38H73O8P+Na+, C38H73NO8+K+, C45H68O5+Na+
C37H71O8P	M+K	C37H71O8P+K+	713.452	PA(20:0/14:1(9Z)), PA(20:1(11Z)/14:0), PA(16:0/18:1(9Z)), PA(18:1(9Z)/16:0), PA(16:0/18:1(11Z)), PA(18:0/16:1(9Z))	HMDB0115062, HMDB0115091, HMDB0007859, HMDB0114924, HMDB0007858, HMDB0114877	6	0
C39H78NO8P	M+H	C39H78NO8P+H+	720.554	PC(15:0/16:0), PC(16:0/15:0), PE(20:0/14:0), PE(18:0/16:0), PE(14:0/20:0), PE(16:0/18:0), PE-NMe2(16:0/16:0)	HMDB0007935, HMDB0007967, HMDB0009217, HMDB0008989, HMDB0008833, HMDB0008925, HMDB0010566	7	0
C39H73O8P	M+Na	C39H73O8P+Na+	723.494	PA(18:0/18:2(9Z,12Z)), PA(18:2(9Z,12Z)/18:0), PA(16:0/20:2(11Z,14Z)), PA(18:1(11Z)/18:1(9Z)), PA(14:0/22:2(13Z,16Z)), PA(18:1(11Z)/18:1(11Z)), PA(20:1(11Z)/16:1(9Z)), PA(18:1(9Z)/18:1(11Z)), PA(22:2(13Z,16Z)/14:0), PA(20:2(11Z,14Z)/16:0), PA(18:1(9Z)/18:1(9Z))	HMDB0007861, HMDB0114951, HMDB0115510, HMDB0007863, HMDB0116699, HMDB0007862, HMDB0115095, HMDB0007864, HMDB0115296, HMDB0115535, HMDB0007865	11	2	C41H71O8P+H+, C41H69O8P+H+
C41H71O8P	M+H	C41H71O8P+H+	723.496	PA(16:1(9Z)/22:4(7Z,10Z,13Z,16Z)), PA(18:2(9Z,12Z)/20:3(8Z,11Z,14Z)), PA(18:3(6Z,9Z,12Z)/20:2(11Z,14Z)), PA(20:5(5Z,8Z,11Z,14Z,17Z)/18:0), PA(18:4(6Z,9Z,12Z,15Z)/20:1(11Z)), PA(22:4(7Z,10Z,13Z,16Z)/16:1(9Z)), PA(18:3(9Z,12Z,15Z)/20:2(11Z,14Z)), PA(20:1(11Z)/18:4(6Z,9Z,12Z,15Z)), PA(20:4(5Z,8Z,11Z,14Z)/18:1(9Z)), PA(20:2(11Z,14Z)/18:3(9Z,12Z,15Z)), PA(18:1(9Z)/20:4(5Z,8Z,11Z,14Z)), PA(20:2(11Z,14Z…	HMDB0114867, HMDB0115521, HMDB0115522, HMDB0116704, HMDB0115040, HMDB0115327, HMDB0115524, HMDB0115102, HMDB0115151, HMDB0115541, HMDB0114934, HMDB0115540, HMDB0114886, HMDB0115495	14	2	C39H73O8P+Na+, C39H75O8P+Na+
C39H79N2O6P	M+Na	C39H79N2O6P+Na+	725.557	SM(d18:0/16:1(9Z)), SM(d18:1/16:0)	HMDB0013464, HMDB0010169	2	0
C41H81N2O6P	M+H	C41H81N2O6P+H+	729.591	SM(d18:1/18:1(9Z)), SM(d18:1/18:1(11Z))	HMDB0012101, HMDB0012100	2	0
C41H83N2O6P	M+H	C41H83N2O6P+H+	731.606	SPHINGOMYELIN, SM(d18:0/18:1(11Z)), SM(d18:0/18:1(9Z)), SM(d18:1/18:0)	msmls486, HMDB0012088, HMDB0012089, HMDB0001348	4	1	C44H86O5+K+
C35H68NO10P	M+K	C35H68NO10P+K+	732.421	PS(14:0/15:0), PS(15:0/14:0)	HMDB0112273, HMDB0112320	2	1	C39H67O8P+K+
C40H78NO8P	M+H	C40H78NO8P+H+	732.554	PC(14:0/18:1(9Z)), PC(16:1(9Z)/16:0), PC(14:0/18:1(11Z)), PC(18:0/14:1(9Z)), PC(14:1(9Z)/18:0), PC(16:0/16:1(9Z)), PC(18:1(11Z)/14:0), PC(18:1(9Z)/14:0), PE(20:1(11Z)/15:0), PE(15:0/20:1(11Z)), PE-NMe(16:0/18:1(9Z))	HMDB0007873, HMDB0008001, HMDB0007872, HMDB0008032, HMDB0007904, HMDB0007969, HMDB0008064, HMDB0008097, HMDB0009252, HMDB0008900, HMDB0010569	11	0
C40H80NO8P	M+H	C40H80NO8P+H+	734.569	PC(18:0/14:0), PC(16:0/16:0), PC(14:0/18:0), PE(15:0/20:0), PE(20:0/15:0)	HMDB0008031, HMDB0000564, HMDB0007871, HMDB0008899, HMDB0009219	5	0
C39H73O8P	M+K	C39H73O8P+K+	739.467	PA(18:0/18:2(9Z,12Z)), PA(18:2(9Z,12Z)/18:0), PA(16:0/20:2(11Z,14Z)), PA(18:1(11Z)/18:1(9Z)), PA(14:0/22:2(13Z,16Z)), PA(18:1(11Z)/18:1(11Z)), PA(20:1(11Z)/16:1(9Z)), PA(18:1(9Z)/18:1(11Z)), PA(22:2(13Z,16Z)/14:0), PA(20:2(11Z,14Z)/16:0), PA(18:1(9Z)/18:1(9Z))	HMDB0007861, HMDB0114951, HMDB0115510, HMDB0007863, HMDB0116699, HMDB0007862, HMDB0115095, HMDB0007864, HMDB0115296, HMDB0115535, HMDB0007865	11	0
C39H79N2O6P	M+K	C39H79N2O6P+K+	741.531	SM(d18:0/16:1(9Z)), SM(d18:1/16:0)	HMDB0013464, HMDB0010169	2	3	C39H78NO8P+Na+, C41H76NO8P+H+, C41H74NO8P+H+
C39H78NO8P	M+Na	C39H78NO8P+Na+	742.536	PC(15:0/16:0), PC(16:0/15:0), PE(20:0/14:0), PE(18:0/16:0), PE(14:0/20:0), PE(16:0/18:0), PE-NMe2(16:0/16:0)	HMDB0007935, HMDB0007967, HMDB0009217, HMDB0008989, HMDB0008833, HMDB0008925, HMDB0010566	7	4	C39H79N2O6P+K+, C41H76NO8P+H+, C39H81N2O6P+K+, C41H74NO8P+H+
C41H76NO8P	M+H	C41H76NO8P+H+	742.538	PC(18:3(6Z,9Z,12Z)/15:0), PE(16:0/20:3(8Z,11Z,14Z)), PE(18:0/18:3(9Z,12Z,15Z)), PE(20:2(11Z,14Z)/16:1(9Z)), PC(18:3(9Z,12Z,15Z)/15:0), PE(18:3(6Z,9Z,12Z)/18:0), PE(20:3(8Z,11Z,14Z)/16:0), PE(18:1(9Z)/18:2(9Z,12Z)), PC(15:0/18:3(9Z,12Z,15Z)), PC(15:0/18:3(6Z,9Z,12Z)), PE(18:3(9Z,12Z,15Z)/18:0), PE(18:2(9Z,12Z)/18:1(9Z)), PE(22:2(13Z,16Z)/14:1(9Z)), PE(18:0/18:3(6Z,9Z,12Z)), PE(16:1(9Z)/20:2(11Z,14…	HMDB0008165, HMDB0008936, HMDB0008996, HMDB0009287, HMDB0008198, HMDB0009123, HMDB0009352, HMDB0009060, HMDB0007942, HMDB0007941, HMDB0009156, HMDB0009092, HMDB0009548, HMDB0008995, HMDB0008967, HMDB0008876	16	3	C39H79N2O6P+K+, C39H78NO8P+Na+, C39H81N2O6P+K+
C42H84NO7P	M+H	C42H84NO7P+H+	746.606	PC(o-16:1(9Z)/18:0), PC(o-18:1(11Z)/16:0), PC(o-18:1(9Z)/16:0), PC(P-16:0/18:0)	HMDB0013412, HMDB0013424, HMDB0013426, HMDB0011208	4	0
C43H74NO7P	M+H	C43H74NO7P+H+	748.528	PE(O-16:1(1Z)/22:6(4Z,7Z,10Z,13Z,16Z,19Z))	HMDB0005780	1	3	C41H76NO7P+Na+, C40H77O10P+H+, C41H78NO7P+Na+
C41H82NO8P	M+H	C41H82NO8P+H+	748.585	PE(18:0/18:0), PE(16:0/20:0), PC(18:0/15:0), PE(20:0/16:0), PE(14:0/22:0), PC(15:0/18:0), Phosphatidylethanolamine, PE(22:0/14:0)	HMDB0008991, HMDB0008932, HMDB0008033, HMDB0009220, HMDB0008841, HMDB0007937, HMDB0060501, HMDB0009481	8	0
C41H83N2O6P	M+Na	C41H83N2O6P+Na+	753.588	SPHINGOMYELIN, SM(d18:0/18:1(11Z)), SM(d18:0/18:1(9Z)), SM(d18:1/18:0)	msmls486, HMDB0012088, HMDB0012089, HMDB0001348	4	0
C42H76NO8P	M+H	C42H76NO8P+H+	754.538	PC(16:0/18:4(6Z,9Z,12Z,15Z)), PC(14:0/20:4(5Z,8Z,11Z,14Z)), PC(14:0/20:4(8Z,11Z,14Z,17Z)), PC(18:4(6Z,9Z,12Z,15Z)/16:0), PE(22:4(7Z,10Z,13Z,16Z)/15:0), PE(15:0/22:4(7Z,10Z,13Z,16Z)), PC(20:4(8Z,11Z,14Z,17Z)/14:0), PC(20:3(5Z,8Z,11Z)/14:1(9Z)), PC(14:1(9Z)/20:3(8Z,11Z,14Z)), PC(14:1(9Z)/20:3(5Z,8Z,11Z)), PC(20:3(8Z,11Z,14Z)/14:1(9Z)), PC(16:1(9Z)/18:3(9Z,12Z,15Z)), PC(16:1(9Z)/18:3(6Z,9Z,12Z)), PC…	HMDB0007976, HMDB0007883, HMDB0007884, HMDB0008232, HMDB0009582, HMDB0008910, HMDB0008459, HMDB0008362, HMDB0007915, HMDB0007914, HMDB0008395, HMDB0008008, HMDB0008007, HMDB0008167, HMDB0008426, HMDB0008200	16	2	C40H78NO8P+Na+, C40H80NO8P+Na+
C40H80NO8P	M+Na	C40H80NO8P+Na+	756.551	PC(18:0/14:0), PC(16:0/16:0), PC(14:0/18:0), PE(15:0/20:0), PE(20:0/15:0)	HMDB0008031, HMDB0000564, HMDB0007871, HMDB0008899, HMDB0009219	5	2	C42H78NO8P+H+, C42H76NO8P+H+
C42H78NO8P	M+H	C42H78NO8P+H+	756.554	PC(16:0/18:3(6Z,9Z,12Z)), PC(18:3(9Z,12Z,15Z)/16:0), PC(14:0/20:3(8Z,11Z,14Z)), PC(14:1(9Z)/20:2(11Z,14Z)), PC(18:3(6Z,9Z,12Z)/16:0), PC(20:2(11Z,14Z)/14:1(9Z)), PC(14:0/20:3(5Z,8Z,11Z)), PC(16:1(9Z)/18:2(9Z,12Z)), PC(20:3(5Z,8Z,11Z)/14:0), PC(16:0/18:3(9Z,12Z,15Z)), PC(20:3(8Z,11Z,14Z)/14:0), PC(18:2(9Z,12Z)/16:1(9Z))	HMDB0007974, HMDB0008199, HMDB0007882, HMDB0007913, HMDB0008166, HMDB0008329, HMDB0007881, HMDB0008006, HMDB0008361, HMDB0007975, HMDB0008394, HMDB0008134	12	1	C40H80NO8P+Na+
C42H80NO8P	M+H	C42H80NO8P+H+	758.569	PC(20:2(11Z,14Z)/14:0), PC(18:1(11Z)/16:1(9Z)), PC(18:1(9Z)/16:1(9Z)), PC(16:1(9Z)/18:1(11Z)), PC(14:1(9Z)/20:1(11Z)), PE(15:0/22:2(13Z,16Z)), PC(20:1(11Z)/14:1(9Z)), PC(16:0/18:2(9Z,12Z)), PE-NMe(18:1(9Z)/18:1(9Z)), PC(18:2(9Z,12Z)/16:0), PE(22:2(13Z,16Z)/15:0), PC(16:1(9Z)/18:1(9Z)), PC(14:0/20:2(11Z,14Z))	HMDB0008328, HMDB0008068, HMDB0008101, HMDB0008004, HMDB0007912, HMDB0008909, HMDB0008296, HMDB0007973, HMDB0010565, HMDB0008133, HMDB0009549, HMDB0008005, HMDB0007880	13	0
C42H82NO8P	M+H	C42H82NO8P+H+	760.585	PC(16:0/18:1(11Z)), PC(20:1(11Z)/14:0), PC(16:0/18:1(9Z)), PC(16:1(9Z)/18:0), PC(18:0/16:1(9Z)), PC(18:1(11Z)/16:0), PC(18:1(9Z)/16:0), PC(14:1(9Z)/20:0), PC(14:0/20:1(11Z)), PC(20:0/14:1(9Z))	HMDB0007971, HMDB0008295, HMDB0007972, HMDB0008003, HMDB0008035, HMDB0008067, HMDB0008100, HMDB0007911, HMDB0007879, HMDB0008263	10	0
C42H84NO8P	M+H	C42H84NO8P+H+	762.601	PC(18:0/16:0), PC(14:0/20:0), PC(16:0/18:0), PC(20:0/14:0), PE(22:0/15:0), PE(15:0/22:0)	HMDB0008034, HMDB0007878, HMDB0007970, HMDB0008262, HMDB0009483, HMDB0008907	6	0
C43H74NO8P	M+H	C43H74NO8P+H+	764.522	PE(18:4(6Z,9Z,12Z,15Z)/20:2(11Z,14Z)), PE(20:3(8Z,11Z,14Z)/18:3(6Z,9Z,12Z)), PE(18:3(6Z,9Z,12Z)/20:3(8Z,11Z,14Z)), PE(18:2(9Z,12Z)/20:4(5Z,8Z,11Z,14Z)), PE(20:2(11Z,14Z)/18:4(6Z,9Z,12Z,15Z)), PE(20:5(5Z,8Z,11Z,14Z,17Z)/18:1(9Z)), PE(18:1(9Z)/20:5(5Z,8Z,11Z,14Z,17Z)), PE(22:6(4Z,7Z,10Z,13Z,16Z,19Z)/16:0), PE(16:0/22:6(4Z,7Z,10Z,13Z,16Z,19Z)), PE(20:3(8Z,11Z,14Z)/18:3(9Z,12Z,15Z)), PE(20:4(5Z,8Z,11…	HMDB0009198, HMDB0009358, HMDB0009134, HMDB0009102, HMDB0009294, HMDB0009455, HMDB0009071, HMDB0009682, HMDB0008946, HMDB0009359, HMDB0009390, HMDB0009167	12	1	C41H76NO8P+Na+
C41H77O8P	M+K	C41H77O8P+K+	767.499	PA(18:0/20:2(11Z,14Z)), PA(20:2(11Z,14Z)/18:0), PA(18:2(9Z,12Z)/20:0), PA(16:0/22:2(13Z,16Z)), PA(18:1(9Z)/20:1(11Z)), PA(20:0/18:2(9Z,12Z)), PA(22:2(13Z,16Z)/16:0), PA(20:1(11Z)/18:1(9Z))	HMDB0115514, HMDB0115537, HMDB0114958, HMDB0114845, HMDB0114932, HMDB0115070, HMDB0115299, HMDB0115098	8	1	C42H73O10P+H+
C41H81N2O6P	M+K	C41H81N2O6P+K+	767.546	SM(d18:1/18:1(9Z)), SM(d18:1/18:1(11Z))	HMDB0012101, HMDB0012100	2	1	C43H78NO8P+H+
C43H78NO8P	M+H	C43H78NO8P+H+	768.554	PE(20:1(11Z)/18:3(6Z,9Z,12Z)), PE(20:0/18:4(6Z,9Z,12Z,15Z)), PE(20:1(11Z)/18:3(9Z,12Z,15Z)), PE(22:4(7Z,10Z,13Z,16Z)/16:0), PE(20:3(8Z,11Z,14Z)/18:1(9Z)), PC(20:4(5Z,8Z,11Z,14Z)/15:0), PC(15:0/20:4(5Z,8Z,11Z,14Z)), PE(20:2(11Z,14Z)/18:2(9Z,12Z)), PE(18:4(6Z,9Z,12Z,15Z)/20:0), PE(18:3(9Z,12Z,15Z)/20:1(11Z)), PE(18:1(9Z)/20:3(8Z,11Z,14Z)), PE(20:4(5Z,8Z,11Z,14Z)/18:0), PE(18:1(9Z)/20:3(5Z,8Z,11Z)),…	HMDB0009259, HMDB0009228, HMDB0009260, HMDB0009583, HMDB0009356, HMDB0008428, HMDB0007949, HMDB0009291, HMDB0009196, HMDB0009164, HMDB0009068, HMDB0009387, HMDB0009067, HMDB0009003, HMDB0009131, HMDB0009420, HMDB0009099, HMDB0008943	18	3	C41H81N2O6P+K+, C41H83N2O6P+K+, C41H82NO8P+Na+
C41H83N2O6P	M+K	C41H83N2O6P+K+	769.562	SPHINGOMYELIN, SM(d18:0/18:1(11Z)), SM(d18:0/18:1(9Z)), SM(d18:1/18:0)	msmls486, HMDB0012088, HMDB0012089, HMDB0001348	4	3	C41H82NO8P+Na+, C43H80NO8P+H+, C43H78NO8P+H+
C43H74NO7P	M+Na	C43H74NO7P+Na+	770.51	PE(O-16:1(1Z)/22:6(4Z,7Z,10Z,13Z,16Z,19Z))	HMDB0005780	1	2	C42H73O10P+H+, C40H78NO8P+K+
C40H78NO8P	M+K	C40H78NO8P+K+	770.51	PC(14:0/18:1(9Z)), PC(16:1(9Z)/16:0), PC(14:0/18:1(11Z)), PC(18:0/14:1(9Z)), PC(14:1(9Z)/18:0), PC(16:0/16:1(9Z)), PC(18:1(11Z)/14:0), PC(18:1(9Z)/14:0), PE(20:1(11Z)/15:0), PE(15:0/20:1(11Z)), PE-NMe(16:0/18:1(9Z))	HMDB0007873, HMDB0008001, HMDB0007872, HMDB0008032, HMDB0007904, HMDB0007969, HMDB0008064, HMDB0008097, HMDB0009252, HMDB0008900, HMDB0010569	11	2	C43H74NO7P+Na+, C42H73O10P+H+
C41H82NO8P	M+Na	C41H82NO8P+Na+	770.567	PE(18:0/18:0), PE(16:0/20:0), PC(18:0/15:0), PE(20:0/16:0), PE(14:0/22:0), PC(15:0/18:0), Phosphatidylethanolamine, PE(22:0/14:0)	HMDB0008991, HMDB0008932, HMDB0008033, HMDB0009220, HMDB0008841, HMDB0007937, HMDB0060501, HMDB0009481	8	3	C41H83N2O6P+K+, C43H80NO8P+H+, C43H78NO8P+H+
C43H80NO8P	M+H	C43H80NO8P+H+	770.569	PE(20:3(5Z,8Z,11Z)/18:0), PE(22:2(13Z,16Z)/16:1(9Z)), PC(15:0/20:3(8Z,11Z,14Z)), PC(20:3(8Z,11Z,14Z)/15:0), PE(20:1(11Z)/18:2(9Z,12Z)), PE(16:1(9Z)/22:2(13Z,16Z)), PE(18:3(9Z,12Z,15Z)/20:0), PE(18:0/20:3(8Z,11Z,14Z)), PE(20:3(8Z,11Z,14Z)/18:0), PE(20:0/18:3(9Z,12Z,15Z)), PE(18:1(9Z)/20:2(11Z,14Z)), PE(20:0/18:3(6Z,9Z,12Z)), PE(20:2(11Z,14Z)/18:1(9Z)), PE(18:3(6Z,9Z,12Z)/20:0), PE(18:2(9Z,12Z)/20:…	HMDB0009321, HMDB0009551, HMDB0007948, HMDB0008396, HMDB0009258, HMDB0008975, HMDB0009163, HMDB0009002, HMDB0009354, HMDB0009227, HMDB0009066, HMDB0009226, HMDB0009290, HMDB0009130, HMDB0009098	15	2	C41H83N2O6P+K+, C41H82NO8P+Na+
C43H76NO7P	M+Na	C43H76NO7P+Na+	772.525	PE(P-18:0/20:5(5Z,8Z,11Z,14Z,17Z))	HMDB0011387	1	4	C40H80NO8P+K+, C40H79O10P+Na+, C42H77O10P+H+, C41H76NO10P+H+
C40H80NO8P	M+K	C40H80NO8P+K+	772.525	PC(18:0/14:0), PC(16:0/16:0), PC(14:0/18:0), PE(15:0/20:0), PE(20:0/15:0)	HMDB0008031, HMDB0000564, HMDB0007871, HMDB0008899, HMDB0009219	5	4	C43H76NO7P+Na+, C41H76NO10P+H+, C40H79O10P+Na+, C42H77O10P+H+
C40H79O10P	M+Na	C40H79O10P+Na+	773.53	PG(18:0/16:0), PG(16:0/18:0)	HMDB0010600, HMDB0010572	2	4	C43H76NO7P+Na+, C41H76NO10P+H+, C40H80NO8P+K+, C42H77O10P+H+
C42H77O10P	M+H	C42H77O10P+H+	773.533	PG(18:0/18:3(9Z,12Z,15Z)), PG(18:3(9Z,12Z,15Z)/18:0), PG(18:1(9Z)/18:2(9Z,12Z)), PG(18:2(9Z,12Z)/18:1(11Z)), PG(18:1(11Z)/18:2(9Z,12Z)), PG(18:0/18:3(6Z,9Z,12Z)), PG(16:0/20:3(5Z,8Z,11Z)), PG(18:2(9Z,12Z)/18:1(9Z)), PG(16:0/20:3(8Z,11Z,14Z)), PG(18:3(6Z,9Z,12Z)/18:0)	HMDB0010607, HMDB0010677, HMDB0010635, HMDB0010648, HMDB0010620, HMDB0010606, HMDB0010578, HMDB0010649, HMDB0010579, HMDB0010662	10	3	C43H76NO7P+Na+, C40H80NO8P+K+, C40H79O10P+Na+
C41H76NO10P	M+H	C41H76NO10P+H+	774.528	PS(15:0/20:2(11Z,14Z)), PS(20:2(11Z,14Z)/15:0)	HMDB0112328, HMDB0112569	2	5	C43H76NO7P+Na+, C40H80NO8P+K+, C40H79O10P+Na+, C45H75O8P+H+, C43H77O8P+Na+
C43H84NO8P	M+H	C43H84NO8P+H+	774.601	PC(15:0/20:1(11Z)), PE(18:1(9Z)/20:0), PC(20:1(11Z)/15:0), PE(18:1(11Z)/20:0), PE(16:0/22:1(13Z)), PE(16:1(9Z)/22:0), PE(14:0/24:1(15Z)), PE(18:0/20:1(11Z)), PE(24:1(15Z)/14:0), PE(24:0/14:1(9Z)), PE(22:1(13Z)/16:0), PE(20:1(11Z)/18:0), PE(20:0/18:1(11Z)), PE(20:0/18:1(9Z)), PE(22:0/16:1(9Z)), PE(14:1(9Z)/24:0)	HMDB0007945, HMDB0009064, HMDB0008297, HMDB0009031, HMDB0008941, HMDB0008973, HMDB0008849, HMDB0008999, HMDB0009745, HMDB0009713, HMDB0009517, HMDB0009255, HMDB0009223, HMDB0009224, HMDB0009485, HMDB0008881	16	0
C45H75O8P	M+H	C45H75O8P+H+	775.527	PA(20:5(5Z,8Z,11Z,14Z,17Z)/22:2(13Z,16Z)), PA(20:1(11Z)/22:6(4Z,7Z,10Z,13Z,16Z,19Z)), PA(20:3(8Z,11Z,14Z)/22:4(7Z,10Z,13Z,16Z)), PA(22:6(4Z,7Z,10Z,13Z,16Z,19Z)/20:1(11Z)), PA(22:2(13Z,16Z)/20:5(5Z,8Z,11Z,14Z,17Z)), PA(22:4(7Z,10Z,13Z,16Z)/20:3(8Z,11Z,14Z))	HMDB0115217, HMDB0115115, HMDB0115581, HMDB0115414, HMDB0115313, HMDB0115597	6	2	C43H77O8P+Na+, C41H76NO10P+H+
C45H78NO7P	M+H	C45H78NO7P+H+	776.559	PE(P-18:0/22:6(4Z,7Z,10Z,13Z,16Z,19Z))	HMDB0011394	1	3	C43H80NO7P+Na+, C42H81O10P+H+, C43H82NO7P+Na+
C42H80NO8P	M+Na	C42H80NO8P+Na+	780.551	PC(20:2(11Z,14Z)/14:0), PC(18:1(11Z)/16:1(9Z)), PC(18:1(9Z)/16:1(9Z)), PC(16:1(9Z)/18:1(11Z)), PC(14:1(9Z)/20:1(11Z)), PE(15:0/22:2(13Z,16Z)), PC(20:1(11Z)/14:1(9Z)), PC(16:0/18:2(9Z,12Z)), PE-NMe(18:1(9Z)/18:1(9Z)), PC(18:2(9Z,12Z)/16:0), PE(22:2(13Z,16Z)/15:0), PC(16:1(9Z)/18:1(9Z)), PC(14:0/20:2(11Z,14Z))	HMDB0008328, HMDB0008068, HMDB0008101, HMDB0008004, HMDB0007912, HMDB0008909, HMDB0008296, HMDB0007973, HMDB0010565, HMDB0008133, HMDB0009549, HMDB0008005, HMDB0007880	13	1	C44H78NO8P+H+
C44H78NO8P	M+H	C44H78NO8P+H+	780.554	PC(14:0/22:5(4Z,7Z,10Z,13Z,16Z)), PC(18:1(11Z)/18:4(6Z,9Z,12Z,15Z)), PC(14:0/22:5(7Z,10Z,13Z,16Z,19Z)), PC(18:3(6Z,9Z,12Z)/18:2(9Z,12Z)), PC(16:1(9Z)/20:4(5Z,8Z,11Z,14Z)), PC(18:2(9Z,12Z)/18:3(6Z,9Z,12Z)), PC(20:4(5Z,8Z,11Z,14Z)/16:1(9Z)), PC(22:4(7Z,10Z,13Z,16Z)/14:1(9Z)), PC(16:0/20:5(5Z,8Z,11Z,14Z,17Z)), PC(16:1(9Z)/20:4(8Z,11Z,14Z,17Z)), PC(20:5(5Z,8Z,11Z,14Z,17Z)/16:0), PC(20:4(8Z,11Z,14Z,17…	HMDB0007890, HMDB0008075, HMDB0007891, HMDB0008171, HMDB0008015, HMDB0008140, HMDB0008430, HMDB0008624, HMDB0007984, HMDB0008016, HMDB0008495, HMDB0008463, HMDB0008236, HMDB0007922, HMDB0008235, HMDB0008656, HMDB0008141, HMDB0008204, HMDB0008689, HMDB0008108	20	2	C42H80NO8P+Na+, C42H82NO8P+Na+
C43H87N2O6P	M+Na	C43H87N2O6P+Na+	781.619	SM(d18:1/20:0)	HMDB0012102	1	1	C45H85N2O6P+H+
C45H85N2O6P	M+H	C45H85N2O6P+H+	781.622	SM(d18:0/22:3(10Z,13Z,16Z))	HMDB0013468	1	1	C43H87N2O6P+Na+
C42H82NO8P	M+Na	C42H82NO8P+Na+	782.567	PC(16:0/18:1(11Z)), PC(20:1(11Z)/14:0), PC(16:0/18:1(9Z)), PC(16:1(9Z)/18:0), PC(18:0/16:1(9Z)), PC(18:1(11Z)/16:0), PC(18:1(9Z)/16:0), PC(14:1(9Z)/20:0), PC(14:0/20:1(11Z)), PC(20:0/14:1(9Z))	HMDB0007971, HMDB0008295, HMDB0007972, HMDB0008003, HMDB0008035, HMDB0008067, HMDB0008100, HMDB0007911, HMDB0007879, HMDB0008263	10	2	C44H80NO8P+H+, C44H78NO8P+H+
C44H80NO8P	M+H	C44H80NO8P+H+	782.569	PC(18:3(6Z,9Z,12Z)/18:1(9Z)), PC(16:1(9Z)/20:3(8Z,11Z,14Z)), PC(18:0/18:4(6Z,9Z,12Z,15Z)), PC(16:0/20:4(8Z,11Z,14Z,17Z)), PC(18:1(9Z)/18:3(6Z,9Z,12Z)), PC(18:1(11Z)/18:3(6Z,9Z,12Z)), PC(20:3(8Z,11Z,14Z)/16:1(9Z)), PC(20:3(5Z,8Z,11Z)/16:1(9Z)), PC(16:1(9Z)/20:3(5Z,8Z,11Z)), PC(22:4(7Z,10Z,13Z,16Z)/14:0), PC(14:0/22:4(7Z,10Z,13Z,16Z)), PC(18:3(9Z,12Z,15Z)/18:1(9Z)), PC(18:4(6Z,9Z,12Z,15Z)/18:0), PC…	HMDB0008170, HMDB0008014, HMDB0008042, HMDB0007983, HMDB0008106, HMDB0008073, HMDB0008398, HMDB0008365, HMDB0008013, HMDB0008623, HMDB0007889, HMDB0008203, HMDB0008234, HMDB0008202, HMDB0008074, HMDB0007982, HMDB0008462, HMDB0008169, HMDB0008429, HMDB0008107, HMDB0008138	21	2	C42H82NO8P+Na+, C42H84NO8P+Na+
C42H84NO8P	M+Na	C42H84NO8P+Na+	784.583	PC(18:0/16:0), PC(14:0/20:0), PC(16:0/18:0), PC(20:0/14:0), PE(22:0/15:0), PE(15:0/22:0)	HMDB0008034, HMDB0007878, HMDB0007970, HMDB0008262, HMDB0009483, HMDB0008907	6	2	C44H80NO8P+H+, C44H82NO8P+H+
C43H71O8P	M+K	C43H71O8P+K+	785.452	PA(18:1(9Z)/22:6(4Z,7Z,10Z,13Z,16Z,19Z)), PA(20:2(11Z,14Z)/20:5(5Z,8Z,11Z,14Z,17Z)), PA(18:3(9Z,12Z,15Z)/22:4(7Z,10Z,13Z,16Z)), PA(20:4(5Z,8Z,11Z,14Z)/20:3(8Z,11Z,14Z)), PA(22:4(7Z,10Z,13Z,16Z)/18:3(6Z,9Z,12Z)), PA(18:3(6Z,9Z,12Z)/22:4(7Z,10Z,13Z,16Z)), PA(20:3(8Z,11Z,14Z)/20:4(5Z,8Z,11Z,14Z)), PA(22:6(4Z,7Z,10Z,13Z,16Z,19Z)/18:1(9Z)), PA(20:5(5Z,8Z,11Z,14Z,17Z)/20:2(11Z,14Z)), PA(22:4(7Z,10Z,13Z…	HMDB0114943, HMDB0115550, HMDB0115021, HMDB0115499, HMDB0115332, HMDB0114994, HMDB0115575, HMDB0115408, HMDB0115587, HMDB0116707	10	0
C45H89N2O6P	M+H	C45H89N2O6P+H+	785.653	SM(d18:1/22:1(13Z)), SM(d16:1/24:1(15Z))	HMDB0012104, HMDB0011694	2	0
C44H84NO8P	M+H	C44H84NO8P+H+	786.601	PC(14:1(9Z)/22:1(13Z)), PC(18:1(9Z)/18:1(11Z)), PC(20:2(11Z,14Z)/16:0), PC(18:2(9Z,12Z)/18:0), PC(18:0/18:2(9Z,12Z)), PC(14:0/22:2(13Z,16Z)), PC(18:1(9Z)/18:1(9Z)), PC(18:1(11Z)/18:1(9Z)), PC(16:1(9Z)/20:1(11Z)), 1,2-dioleoyl-sn-glycero-3-phosphocholine, PC(18:1(11Z)/18:1(11Z)), PC(22:1(13Z)/14:1(9Z)), PC(20:1(11Z)/16:1(9Z)), PC(22:2(13Z,16Z)/14:0), PC(16:0/20:2(11Z,14Z))	HMDB0007920, HMDB0008103, HMDB0008331, HMDB0008135, HMDB0008039, HMDB0007888, HMDB0000593, HMDB0008071, HMDB0008011, HMDB0062690, HMDB0008070, HMDB0008559, HMDB0008299, HMDB0008590, HMDB0007979	15	0
C45H91N2O6P	M+H	C45H91N2O6P+H+	787.669	SM(d18:1/22:0)	HMDB0012103	1	1	C48H90O6+Na+
C44H86NO8P	M+H	C44H86NO8P+H+	788.616	PC(14:1(9Z)/22:0), PC(20:0/16:1(9Z)), PC(22:0/14:1(9Z)), PC(22:1(13Z)/14:0), PC(18:0/18:1(9Z)), PC(18:0/18:1(11Z)), PC(20:1(11Z)/16:0), PC(18:1(11Z)/18:0), PC(14:0/22:1(13Z)), PC(16:0/20:1(11Z)), PC(18:1(9Z)/18:0), PC(16:1(9Z)/20:0)	HMDB0007919, HMDB0008266, HMDB0008526, HMDB0008558, HMDB0008038, HMDB0008037, HMDB0008298, HMDB0008069, HMDB0007887, HMDB0007978, HMDB0008102, HMDB0008010	12	0
C43H80NO8P	M+Na	C43H80NO8P+Na+	792.551	PE(20:3(5Z,8Z,11Z)/18:0), PE(22:2(13Z,16Z)/16:1(9Z)), PC(15:0/20:3(8Z,11Z,14Z)), PC(20:3(8Z,11Z,14Z)/15:0), PE(20:1(11Z)/18:2(9Z,12Z)), PE(16:1(9Z)/22:2(13Z,16Z)), PE(18:3(9Z,12Z,15Z)/20:0), PE(18:0/20:3(8Z,11Z,14Z)), PE(20:3(8Z,11Z,14Z)/18:0), PE(20:0/18:3(9Z,12Z,15Z)), PE(18:1(9Z)/20:2(11Z,14Z)), PE(20:0/18:3(6Z,9Z,12Z)), PE(20:2(11Z,14Z)/18:1(9Z)), PE(18:3(6Z,9Z,12Z)/20:0), PE(18:2(9Z,12Z)/20:…	HMDB0009321, HMDB0009551, HMDB0007948, HMDB0008396, HMDB0009258, HMDB0008975, HMDB0009163, HMDB0009002, HMDB0009354, HMDB0009227, HMDB0009066, HMDB0009226, HMDB0009290, HMDB0009130, HMDB0009098	15	3	C45H78NO8P+H+, C43H83N2O6P+K+, C45H76NO8P+H+
C45H78NO8P	M+H	C45H78NO8P+H+	792.554	PE(20:2(11Z,14Z)/20:4(5Z,8Z,11Z,14Z)), PE(20:4(5Z,8Z,11Z,14Z)/20:2(11Z,14Z)), PC(22:6(4Z,7Z,10Z,13Z,16Z,19Z)/15:0), PE(22:4(7Z,10Z,13Z,16Z)/18:2(9Z,12Z)), PE(20:3(8Z,11Z,14Z)/20:3(8Z,11Z,14Z)), PE(18:0/22:6(4Z,7Z,10Z,13Z,16Z,19Z)), PC(15:0/22:6(4Z,7Z,10Z,13Z,16Z,19Z)), PE(18:2(9Z,12Z)/22:4(7Z,10Z,13Z,16Z)), PE(22:2(13Z,16Z)/18:4(6Z,9Z,12Z,15Z)), PE(20:1(11Z)/20:5(5Z,8Z,11Z,14Z,17Z)), PE(20:5(5Z,8…	HMDB0009300, HMDB0009396, HMDB0008724, HMDB0009588, HMDB0009365, HMDB0009012, HMDB0007958, HMDB0009108, HMDB0009558, HMDB0009269, HMDB0009461, HMDB0009684, HMDB0009206	13	2	C43H80NO8P+Na+, C43H83N2O6P+K+
C45H76NO7P	M+Na	C45H76NO7P+Na+	796.525	PE(P-18:1(9Z)/22:6(4Z,7Z,10Z,13Z,16Z,19Z))	HMDB0011460	1	2	C42H80NO8P+K+, C44H77O10P+H+
C42H80NO8P	M+K	C42H80NO8P+K+	796.525	PC(20:2(11Z,14Z)/14:0), PC(18:1(11Z)/16:1(9Z)), PC(18:1(9Z)/16:1(9Z)), PC(16:1(9Z)/18:1(11Z)), PC(14:1(9Z)/20:1(11Z)), PE(15:0/22:2(13Z,16Z)), PC(20:1(11Z)/14:1(9Z)), PC(16:0/18:2(9Z,12Z)), PE-NMe(18:1(9Z)/18:1(9Z)), PC(18:2(9Z,12Z)/16:0), PE(22:2(13Z,16Z)/15:0), PC(16:1(9Z)/18:1(9Z)), PC(14:0/20:2(11Z,14Z))	HMDB0008328, HMDB0008068, HMDB0008101, HMDB0008004, HMDB0007912, HMDB0008909, HMDB0008296, HMDB0007973, HMDB0010565, HMDB0008133, HMDB0009549, HMDB0008005, HMDB0007880	13	2	C45H76NO7P+Na+, C44H77O10P+H+
C45H82NO8P	M+H	C45H82NO8P+H+	796.585	PE(18:4(6Z,9Z,12Z,15Z)/22:0), PE(20:3(5Z,8Z,11Z)/20:1(11Z)), PE(20:0/20:4(5Z,8Z,11Z,14Z)), PE(22:1(13Z)/18:3(9Z,12Z,15Z)), PE(20:1(11Z)/20:3(8Z,11Z,14Z)), PE(22:1(13Z)/18:3(6Z,9Z,12Z)), PE(22:2(13Z,16Z)/18:2(9Z,12Z)), PE(18:3(6Z,9Z,12Z)/22:1(13Z)), PE(20:3(8Z,11Z,14Z)/20:1(11Z)), PE(20:4(8Z,11Z,14Z,17Z)/20:0), PE(20:4(5Z,8Z,11Z,14Z)/20:0), PE(20:0/20:4(8Z,11Z,14Z,17Z)), PE(22:4(7Z,10Z,13Z,16Z)/18…	HMDB0009204, HMDB0009329, HMDB0009234, HMDB0009524, HMDB0009266, HMDB0009523, HMDB0009555, HMDB0009139, HMDB0009362, HMDB0009427, HMDB0009394, HMDB0009235, HMDB0009585, HMDB0009492, HMDB0009172, HMDB0009265, HMDB0009297, HMDB0009107, HMDB0009009, HMDB0008625, HMDB0007955	21	3	C43H84NO8P+Na+, C43H87N2O6P+K+, C43H86NO8P+Na+
C44H77O10P	M+H	C44H77O10P+H+	797.533	PG(18:1(9Z)/20:4(5Z,8Z,11Z,14Z)), PG(16:0/22:5(7Z,10Z,13Z,16Z,19Z)), PG(20:3(8Z,11Z,14Z)/18:2(9Z,12Z)), PG(18:1(11Z)/20:4(5Z,8Z,11Z,14Z)), PG(18:2(9Z,12Z)/20:3(8Z,11Z,14Z)), PG(20:4(5Z,8Z,11Z,14Z)/18:1(9Z)), PG(16:0/22:5(4Z,7Z,10Z,13Z,16Z)), PG(16:1(9Z)/22:4(7Z,10Z,13Z,16Z)), PG(18:2(9Z,12Z)/20:3(5Z,8Z,11Z))	HMDB0010640, HMDB0010583, HMDB0116581, HMDB0010625, HMDB0010654, HMDB0116610, HMDB0010582, HMDB0010596, HMDB0010653	9	5	C45H78NO7P+Na+, C45H76NO7P+Na+, C42H80NO8P+K+, C42H82NO8P+K+, C42H81O10P+Na+
C43H87N2O6P	M+K	C43H87N2O6P+K+	797.593	SM(d18:1/20:0)	HMDB0012102	1	4	C43H84NO8P+Na+, C43H86NO8P+Na+, C45H82NO8P+H+, C45H84NO8P+H+
C45H78NO7P	M+Na	C45H78NO7P+Na+	798.541	PE(P-18:0/22:6(4Z,7Z,10Z,13Z,16Z,19Z))	HMDB0011394	1	5	C44H77O10P+H+, C42H82NO8P+K+, C42H81O10P+Na+, C44H79O10P+H+, C41H80NO10P+Na+
C42H82NO8P	M+K	C42H82NO8P+K+	798.541	PC(16:0/18:1(11Z)), PC(20:1(11Z)/14:0), PC(16:0/18:1(9Z)), PC(16:1(9Z)/18:0), PC(18:0/16:1(9Z)), PC(18:1(11Z)/16:0), PC(18:1(9Z)/16:0), PC(14:1(9Z)/20:0), PC(14:0/20:1(11Z)), PC(20:0/14:1(9Z))	HMDB0007971, HMDB0008295, HMDB0007972, HMDB0008003, HMDB0008035, HMDB0008067, HMDB0008100, HMDB0007911, HMDB0007879, HMDB0008263	10	5	C42H81O10P+Na+, C41H80NO10P+Na+, C45H78NO7P+Na+, C44H79O10P+H+, C44H77O10P+H+
C42H81O10P	M+Na	C42H81O10P+Na+	799.546	PG(18:1(9Z)/18:0), PG(18:0/18:1(9Z)), PG(18:0/18:1(11Z)), PG(18:1(11Z)/18:0)	HMDB0010632, HMDB0010604, HMDB0010603, HMDB0010617	4	7	C42H82NO8P+K+, C41H80NO10P+Na+, C45H78NO7P+Na+, C44H79O10P+H+, C42H84NO8P+K+, C44H77O10P+H+, C45H80NO7P+Na+
C44H79O10P	M+H	C44H79O10P+H+	799.548	PG(20:2(11Z,14Z)/18:2(9Z,12Z)), PG(20:4(5Z,8Z,11Z,14Z)/18:0), PG(18:1(11Z)/20:3(5Z,8Z,11Z)), PG(18:1(11Z)/20:3(8Z,11Z,14Z)), PG(18:0/20:4(5Z,8Z,11Z,14Z)), PG(18:1(9Z)/20:3(5Z,8Z,11Z)), PG(16:0/22:4(7Z,10Z,13Z,16Z)), PG(18:1(9Z)/20:3(8Z,11Z,14Z))	HMDB0116577, HMDB0116607, HMDB0010623, HMDB0010624, HMDB0010610, HMDB0010638, HMDB0010581, HMDB0010639	8	6	C45H78NO7P+Na+, C42H82NO8P+K+, C42H81O10P+Na+, C42H84NO8P+K+, C42H83O10P+Na+, C45H80NO7P+Na+
C45H80NO7P	M+Na	C45H80NO7P+Na+	800.556	PE(P-18:1(11Z)/22:4(7Z,10Z,13Z,16Z)), PE(22:4(7Z,10Z,13Z,16Z)/P-18:1(9Z)), PE(22:5(4Z,7Z,10Z,13Z,16Z)/P-18:0), PE(P-18:0/22:5(4Z,7Z,10Z,13Z,16Z)), PE(22:5(7Z,10Z,13Z,16Z,19Z)/P-18:0), PE(22:4(7Z,10Z,13Z,16Z)/P-18:1(11Z)), PE(P-18:1(9Z)/22:4(7Z,10Z,13Z,16Z)), PE(P-18:0/22:5(7Z,10Z,13Z,16Z,19Z))	HMDB0011424, HMDB0009612, HMDB0009643, HMDB0011392, HMDB0009676, HMDB0009611, HMDB0011457, HMDB0011393	8	6	C42H81O10P+Na+, C44H79O10P+H+, C42H84NO8P+K+, C42H83O10P+Na+, C44H81O10P+H+, C43H80NO10P+H+
C42H84NO8P	M+K	C42H84NO8P+K+	800.557	PC(18:0/16:0), PC(14:0/20:0), PC(16:0/18:0), PC(20:0/14:0), PE(22:0/15:0), PE(15:0/22:0)	HMDB0008034, HMDB0007878, HMDB0007970, HMDB0008262, HMDB0009483, HMDB0008907	6	6	C44H79O10P+H+, C42H81O10P+Na+, C42H83O10P+Na+, C45H80NO7P+Na+, C43H80NO10P+H+, C44H81O10P+H+
C43H74NO8P	M+K	C43H74NO8P+K+	802.478	PE(18:4(6Z,9Z,12Z,15Z)/20:2(11Z,14Z)), PE(20:3(8Z,11Z,14Z)/18:3(6Z,9Z,12Z)), PE(18:3(6Z,9Z,12Z)/20:3(8Z,11Z,14Z)), PE(18:2(9Z,12Z)/20:4(5Z,8Z,11Z,14Z)), PE(20:2(11Z,14Z)/18:4(6Z,9Z,12Z,15Z)), PE(20:5(5Z,8Z,11Z,14Z,17Z)/18:1(9Z)), PE(18:1(9Z)/20:5(5Z,8Z,11Z,14Z,17Z)), PE(22:6(4Z,7Z,10Z,13Z,16Z,19Z)/16:0), PE(16:0/22:6(4Z,7Z,10Z,13Z,16Z,19Z)), PE(20:3(8Z,11Z,14Z)/18:3(9Z,12Z,15Z)), PE(20:4(5Z,8Z,11…	HMDB0009198, HMDB0009358, HMDB0009134, HMDB0009102, HMDB0009294, HMDB0009455, HMDB0009071, HMDB0009682, HMDB0008946, HMDB0009359, HMDB0009390, HMDB0009167	12	2	C42H72NO10P+Na+, C44H70NO10P+H+
C43H80NO10P	M+H	C43H80NO10P+H+	802.559	PS(15:0/22:2(13Z,16Z)), PS(22:2(13Z,16Z)/15:0)	HMDB0116749, HMDB0112763	2	4	C45H80NO7P+Na+, C42H84NO8P+K+, C42H83O10P+Na+, C44H81O10P+H+
C44H80NO8P	M+Na	C44H80NO8P+Na+	804.551	PC(18:3(6Z,9Z,12Z)/18:1(9Z)), PC(16:1(9Z)/20:3(8Z,11Z,14Z)), PC(18:0/18:4(6Z,9Z,12Z,15Z)), PC(16:0/20:4(8Z,11Z,14Z,17Z)), PC(18:1(9Z)/18:3(6Z,9Z,12Z)), PC(18:1(11Z)/18:3(6Z,9Z,12Z)), PC(20:3(8Z,11Z,14Z)/16:1(9Z)), PC(20:3(5Z,8Z,11Z)/16:1(9Z)), PC(16:1(9Z)/20:3(5Z,8Z,11Z)), PC(22:4(7Z,10Z,13Z,16Z)/14:0), PC(14:0/22:4(7Z,10Z,13Z,16Z)), PC(18:3(9Z,12Z,15Z)/18:1(9Z)), PC(18:4(6Z,9Z,12Z,15Z)/18:0), PC…	HMDB0008170, HMDB0008014, HMDB0008042, HMDB0007983, HMDB0008106, HMDB0008073, HMDB0008398, HMDB0008365, HMDB0008013, HMDB0008623, HMDB0007889, HMDB0008203, HMDB0008234, HMDB0008202, HMDB0008074, HMDB0007982, HMDB0008462, HMDB0008169, HMDB0008429, HMDB0008107, HMDB0008138	21	2	C46H78NO8P+H+, C42H79NO13+H+
C46H78NO8P	M+H	C46H78NO8P+H+	804.554	PC(18:3(6Z,9Z,12Z)/20:4(5Z,8Z,11Z,14Z)), PC(18:2(9Z,12Z)/20:5(5Z,8Z,11Z,14Z,17Z)), PC(18:4(6Z,9Z,12Z,15Z)/20:3(8Z,11Z,14Z)), PC(20:4(5Z,8Z,11Z,14Z)/18:3(9Z,12Z,15Z)), PC(16:1(9Z)/22:6(4Z,7Z,10Z,13Z,16Z,19Z)), PC(18:3(9Z,12Z,15Z)/20:4(5Z,8Z,11Z,14Z)), PC(20:3(8Z,11Z,14Z)/18:4(6Z,9Z,12Z,15Z)), PC(22:6(4Z,7Z,10Z,13Z,16Z,19Z)/16:1(9Z)), PC(20:4(5Z,8Z,11Z,14Z)/18:3(6Z,9Z,12Z)), PC(20:5(5Z,8Z,11Z,14Z,1…	HMDB0008180, HMDB0008149, HMDB0008245, HMDB0008436, HMDB0008023, HMDB0008213, HMDB0008405, HMDB0008726, HMDB0008435, HMDB0008500	10	3	C44H80NO8P+Na+, C42H79NO13+H+, C44H82NO8P+Na+
C43H78NO8P	M+K	C43H78NO8P+K+	806.51	PE(20:1(11Z)/18:3(6Z,9Z,12Z)), PE(20:0/18:4(6Z,9Z,12Z,15Z)), PE(20:1(11Z)/18:3(9Z,12Z,15Z)), PE(22:4(7Z,10Z,13Z,16Z)/16:0), PE(20:3(8Z,11Z,14Z)/18:1(9Z)), PC(20:4(5Z,8Z,11Z,14Z)/15:0), PC(15:0/20:4(5Z,8Z,11Z,14Z)), PE(20:2(11Z,14Z)/18:2(9Z,12Z)), PE(18:4(6Z,9Z,12Z,15Z)/20:0), PE(18:3(9Z,12Z,15Z)/20:1(11Z)), PE(18:1(9Z)/20:3(8Z,11Z,14Z)), PE(20:4(5Z,8Z,11Z,14Z)/18:0), PE(18:1(9Z)/20:3(5Z,8Z,11Z)),…	HMDB0009259, HMDB0009228, HMDB0009260, HMDB0009583, HMDB0009356, HMDB0008428, HMDB0007949, HMDB0009291, HMDB0009196, HMDB0009164, HMDB0009068, HMDB0009387, HMDB0009067, HMDB0009003, HMDB0009131, HMDB0009420, HMDB0009099, HMDB0008943	18	1	C44H74NO10P+H+
C44H82NO8P	M+Na	C44H82NO8P+Na+	806.567	PC(20:2(11Z,14Z)/16:1(9Z)), PC(18:3(6Z,9Z,12Z)/18:0), PC(18:1(9Z)/18:2(9Z,12Z)), PC(18:1(11Z)/18:2(9Z,12Z)), PC(22:2(13Z,16Z)/14:1(9Z)), PC(20:3(5Z,8Z,11Z)/16:0), PC(18:2(9Z,12Z)/18:1(9Z)), PC(18:2(9Z,12Z)/18:1(11Z)), PC(16:1(9Z)/20:2(11Z,14Z)), PC(14:1(9Z)/22:2(13Z,16Z)), PC(18:0/18:3(9Z,12Z,15Z)), PC(18:0/18:3(6Z,9Z,12Z)), PC(16:0/20:3(5Z,8Z,11Z)), PC(18:3(9Z,12Z,15Z)/18:0), PC(16:0/20:3(8Z,11Z…	HMDB0008332, HMDB0008168, HMDB0008105, HMDB0008072, HMDB0008591, HMDB0008364, HMDB0008137, HMDB0008136, HMDB0008012, HMDB0007921, HMDB0008041, HMDB0008040, HMDB0007980, HMDB0008201, HMDB0007981, HMDB0008397	16	3	C42H79NO13+H+, C46H80NO8P+H+, C46H78NO8P+H+
C46H80NO8P	M+H	C46H80NO8P+H+	806.569	PC(18:2(9Z,12Z)/20:4(8Z,11Z,14Z,17Z)), PC(22:5(4Z,7Z,10Z,13Z,16Z)/16:1(9Z)), PC(18:3(9Z,12Z,15Z)/20:3(8Z,11Z,14Z)), PC(20:5(5Z,8Z,11Z,14Z,17Z)/18:1(9Z)), PC(20:5(5Z,8Z,11Z,14Z,17Z)/18:1(11Z)), PC(20:4(8Z,11Z,14Z,17Z)/18:2(9Z,12Z)), PC(22:6(4Z,7Z,10Z,13Z,16Z,19Z)/16:0), PC(18:2(9Z,12Z)/20:4(5Z,8Z,11Z,14Z)), PC(18:4(6Z,9Z,12Z,15Z)/20:2(11Z,14Z)), PC(20:2(11Z,14Z)/18:4(6Z,9Z,12Z,15Z)), PC(20:3(8Z,11…	HMDB0008148, HMDB0008660, HMDB0008212, HMDB0008499, HMDB0008498, HMDB0008467, HMDB0008725, HMDB0008147, HMDB0008243, HMDB0008339, HMDB0008404, HMDB0008403, HMDB0008083, HMDB0008211, HMDB0008179, HMDB0007991, HMDB0008434, HMDB0008178, HMDB0008370, HMDB0008693, HMDB0008371, HMDB0008024, HMDB0008022, HMDB0008116	24	3	C42H79NO13+H+, C44H82NO8P+Na+, C44H84NO8P+Na+
C45H89N2O6P	M+Na	C45H89N2O6P+Na+	807.635	SM(d18:1/22:1(13Z)), SM(d16:1/24:1(15Z))	HMDB0012104, HMDB0011694	2	0
C44H84NO8P	M+Na	C44H84NO8P+Na+	808.583	PC(14:1(9Z)/22:1(13Z)), PC(18:1(9Z)/18:1(11Z)), PC(20:2(11Z,14Z)/16:0), PC(18:2(9Z,12Z)/18:0), PC(18:0/18:2(9Z,12Z)), PC(14:0/22:2(13Z,16Z)), PC(18:1(9Z)/18:1(9Z)), PC(18:1(11Z)/18:1(9Z)), PC(16:1(9Z)/20:1(11Z)), 1,2-dioleoyl-sn-glycero-3-phosphocholine, PC(18:1(11Z)/18:1(11Z)), PC(22:1(13Z)/14:1(9Z)), PC(20:1(11Z)/16:1(9Z)), PC(22:2(13Z,16Z)/14:0), PC(16:0/20:2(11Z,14Z))	HMDB0007920, HMDB0008103, HMDB0008331, HMDB0008135, HMDB0008039, HMDB0007888, HMDB0000593, HMDB0008071, HMDB0008011, HMDB0062690, HMDB0008070, HMDB0008559, HMDB0008299, HMDB0008590, HMDB0007979	15	2	C46H80NO8P+H+, C46H82NO8P+H+
C46H82NO8P	M+H	C46H82NO8P+H+	808.585	PC(18:1(11Z)/20:4(8Z,11Z,14Z,17Z)), PC(20:5(5Z,8Z,11Z,14Z,17Z)/18:0), PC(20:4(5Z,8Z,11Z,14Z)/18:1(11Z)), PC(20:4(8Z,11Z,14Z,17Z)/18:1(9Z)), PC(20:4(5Z,8Z,11Z,14Z)/18:1(9Z)), PC(18:1(11Z)/20:4(5Z,8Z,11Z,14Z)), PC(22:5(7Z,10Z,13Z,16Z,19Z)/16:0), PC(22:4(7Z,10Z,13Z,16Z)/16:1(9Z)), PC(18:0/20:5(5Z,8Z,11Z,14Z,17Z)), PC(20:4(8Z,11Z,14Z,17Z)/18:1(11Z)), PC(22:5(4Z,7Z,10Z,13Z,16Z)/16:0), PC(16:0/22:5(4Z,…	HMDB0008082, HMDB0008497, HMDB0008432, HMDB0008466, HMDB0008433, HMDB0008081, HMDB0008692, HMDB0008627, HMDB0008050, HMDB0008465, HMDB0008659, HMDB0007989, HMDB0008115, HMDB0008177, HMDB0008210, HMDB0008369, HMDB0008242, HMDB0008114, HMDB0008337, HMDB0007990, HMDB0008338, HMDB0008146, HMDB0008021, HMDB0008139, HMDB0008402, HMDB0008306	26	2	C44H84NO8P+Na+, C44H86NO8P+Na+
C45H91N2O6P	M+Na	C45H91N2O6P+Na+	809.651	SM(d18:1/22:0)	HMDB0012103	1	0
C44H86NO8P	M+Na	C44H86NO8P+Na+	810.598	PC(14:1(9Z)/22:0), PC(20:0/16:1(9Z)), PC(22:0/14:1(9Z)), PC(22:1(13Z)/14:0), PC(18:0/18:1(9Z)), PC(18:0/18:1(11Z)), PC(20:1(11Z)/16:0), PC(18:1(11Z)/18:0), PC(14:0/22:1(13Z)), PC(16:0/20:1(11Z)), PC(18:1(9Z)/18:0), PC(16:1(9Z)/20:0)	HMDB0007919, HMDB0008266, HMDB0008526, HMDB0008558, HMDB0008038, HMDB0008037, HMDB0008298, HMDB0008069, HMDB0007887, HMDB0007978, HMDB0008102, HMDB0008010	12	2	C46H84NO8P+H+, C46H82NO8P+H+
C46H84NO8P	M+H	C46H84NO8P+H+	810.601	PC(20:4(8Z,11Z,14Z,17Z)/18:0), PC(18:1(9Z)/20:3(8Z,11Z,14Z)), PC(18:1(11Z)/20:3(8Z,11Z,14Z)), PC(16:0/22:4(7Z,10Z,13Z,16Z)), PC(18:1(11Z)/20:3(5Z,8Z,11Z)), PC(20:4(5Z,8Z,11Z,14Z)/18:0), PC(20:1(11Z)/18:3(9Z,12Z,15Z)), PC(18:0/20:4(8Z,11Z,14Z,17Z)), PC(18:0/20:4(5Z,8Z,11Z,14Z)), PC(20:0/18:4(6Z,9Z,12Z,15Z)), PC(18:4(6Z,9Z,12Z,15Z)/20:0), PC(20:1(11Z)/18:3(6Z,9Z,12Z)), PC(20:3(8Z,11Z,14Z)/18:1(9Z))…	HMDB0008464, HMDB0008113, HMDB0008080, HMDB0007988, HMDB0008079, HMDB0008431, HMDB0008305, HMDB0008049, HMDB0008048, HMDB0008273, HMDB0008241, HMDB0008304, HMDB0008401, HMDB0008400, HMDB0008626, HMDB0008112, HMDB0008176, HMDB0008336, HMDB0008368, HMDB0008367, HMDB0008209, HMDB0008145	22	2	C44H86NO8P+Na+, C44H88NO8P+Na+
C46H86NO8P	M+H	C46H86NO8P+H+	812.616	PC(20:3(8Z,11Z,14Z)/18:0), PC(20:3(5Z,8Z,11Z)/18:0), PC(18:0/20:3(8Z,11Z,14Z)), PC(18:1(11Z)/20:2(11Z,14Z)), PC(18:3(6Z,9Z,12Z)/20:0), PC(22:2(13Z,16Z)/16:1(9Z)), PC(20:0/18:3(9Z,12Z,15Z)), PC(18:0/20:3(5Z,8Z,11Z)), PC(20:2(11Z,14Z)/18:1(9Z)), PC(20:0/18:3(6Z,9Z,12Z)), PC(20:2(11Z,14Z)/18:1(11Z)), PC(20:1(11Z)/18:2(9Z,12Z)), PC(16:1(9Z)/22:2(13Z,16Z)), PC(18:3(9Z,12Z,15Z)/20:0), PC(18:2(9Z,12Z)/2…	HMDB0008399, HMDB0008366, HMDB0008047, HMDB0008078, HMDB0008175, HMDB0008594, HMDB0008272, HMDB0008046, HMDB0008335, HMDB0008271, HMDB0008334, HMDB0008303, HMDB0008020, HMDB0008208, HMDB0008144, HMDB0008111	16	1	C44H88NO8P+Na+
C47H93N2O6P	M+H	C47H93N2O6P+H+	813.684	SM(d18:1/24:1(15Z))	HMDB0012107	1	0
C46H88NO8P	M+H	C46H88NO8P+H+	814.632	PC(18:1(9Z)/20:1(11Z)), PC(16:0/22:2(13Z,16Z)), PC(18:0/20:2(11Z,14Z)), PC(18:2(9Z,12Z)/20:0), PC(20:1(11Z)/18:1(9Z)), PC(20:0/18:2(9Z,12Z)), PC(22:2(13Z,16Z)/16:0), PC(20:2(11Z,14Z)/18:0)	HMDB0008110, HMDB0007987, HMDB0008045, HMDB0008143, HMDB0008302, HMDB0008270, HMDB0008593, HMDB0008333	8	0
C46H90NO8P	M+H	C46H90NO8P+H+	816.648	PC(20:0/18:1(11Z)), PC(16:0/22:1(13Z)), PC(18:1(11Z)/20:0), PC(18:1(9Z)/20:0), PC(22:0/16:1(9Z)), PC(14:0/24:1(15Z)), PC(14:1(9Z)/24:0), PC(22:1(13Z)/16:0), PC(24:1(15Z)/14:0), PC(24:0/14:1(9Z)), PC(20:1(11Z)/18:0), PC(18:0/20:1(11Z)), PC(20:0/18:1(9Z)), PC(16:1(9Z)/22:0)	HMDB0008268, HMDB0007986, HMDB0008076, HMDB0008109, HMDB0008529, HMDB0007894, HMDB0007926, HMDB0008561, HMDB0008788, HMDB0008756, HMDB0008300, HMDB0008044, HMDB0008269, HMDB0008018	14	0
C44H80NO8P	M+K	C44H80NO8P+K+	820.525	PC(18:3(6Z,9Z,12Z)/18:1(9Z)), PC(16:1(9Z)/20:3(8Z,11Z,14Z)), PC(18:0/18:4(6Z,9Z,12Z,15Z)), PC(16:0/20:4(8Z,11Z,14Z,17Z)), PC(18:1(9Z)/18:3(6Z,9Z,12Z)), PC(18:1(11Z)/18:3(6Z,9Z,12Z)), PC(20:3(8Z,11Z,14Z)/16:1(9Z)), PC(20:3(5Z,8Z,11Z)/16:1(9Z)), PC(16:1(9Z)/20:3(5Z,8Z,11Z)), PC(22:4(7Z,10Z,13Z,16Z)/14:0), PC(14:0/22:4(7Z,10Z,13Z,16Z)), PC(18:3(9Z,12Z,15Z)/18:1(9Z)), PC(18:4(6Z,9Z,12Z,15Z)/18:0), PC…	HMDB0008170, HMDB0008014, HMDB0008042, HMDB0007983, HMDB0008106, HMDB0008073, HMDB0008398, HMDB0008365, HMDB0008013, HMDB0008623, HMDB0007889, HMDB0008203, HMDB0008234, HMDB0008202, HMDB0008074, HMDB0007982, HMDB0008462, HMDB0008169, HMDB0008429, HMDB0008107, HMDB0008138	21	3	C46H77O10P+H+, C44H79O10P+Na+, C46H75O10P+H+
C44H79O10P	M+Na	C44H79O10P+Na+	821.53	PG(20:2(11Z,14Z)/18:2(9Z,12Z)), PG(20:4(5Z,8Z,11Z,14Z)/18:0), PG(18:1(11Z)/20:3(5Z,8Z,11Z)), PG(18:1(11Z)/20:3(8Z,11Z,14Z)), PG(18:0/20:4(5Z,8Z,11Z,14Z)), PG(18:1(9Z)/20:3(5Z,8Z,11Z)), PG(16:0/22:4(7Z,10Z,13Z,16Z)), PG(18:1(9Z)/20:3(8Z,11Z,14Z))	HMDB0116577, HMDB0116607, HMDB0010623, HMDB0010624, HMDB0010610, HMDB0010638, HMDB0010581, HMDB0010639	8	4	C46H77O10P+H+, C44H80NO8P+K+, C46H75O10P+H+, C44H82NO8P+K+
C46H77O10P	M+H	C46H77O10P+H+	821.533	PG(18:1(11Z)/22:6(4Z,7Z,10Z,13Z,16Z,19Z)), PG(18:2(9Z,12Z)/22:5(4Z,7Z,10Z,13Z,16Z)), PG(18:2(9Z,12Z)/22:5(7Z,10Z,13Z,16Z,19Z)), PG(18:1(9Z)/22:6(4Z,7Z,10Z,13Z,16Z,19Z)), PG(18:3(9Z,12Z,15Z)/22:4(7Z,10Z,13Z,16Z)), PG(22:6(4Z,7Z,10Z,13Z,16Z,19Z)/18:1(9Z)), PG(20:4(5Z,8Z,11Z,14Z)/20:3(8Z,11Z,14Z)), PG(18:3(6Z,9Z,12Z)/22:4(7Z,10Z,13Z,16Z))	HMDB0010629, HMDB0010657, HMDB0010658, HMDB0010644, HMDB0010686, HMDB0116633, HMDB0116588, HMDB0010671	8	3	C44H80NO8P+K+, C44H79O10P+Na+, C44H82NO8P+K+
C48H88NO7P	M+H	C48H88NO7P+H+	822.637	PC(22:4(7Z,10Z,13Z,16Z)/P-18:0), PC(o-20:1(11Z)/20:4(8Z,11Z,14Z,17Z)), PC(P-18:0/22:4(7Z,10Z,13Z,16Z))	HMDB0008653, HMDB0013444, HMDB0011259	3	1	C46H90NO7P+Na+
C45H89N2O6P	M+K	C45H89N2O6P+K+	823.609	SM(d18:1/22:1(13Z)), SM(d16:1/24:1(15Z))	HMDB0012104, HMDB0011694	2	3	C45H88NO8P+Na+, C47H86NO8P+H+, C47H84NO8P+H+
C44H84NO8P	M+K	C44H84NO8P+K+	824.557	PC(14:1(9Z)/22:1(13Z)), PC(18:1(9Z)/18:1(11Z)), PC(20:2(11Z,14Z)/16:0), PC(18:2(9Z,12Z)/18:0), PC(18:0/18:2(9Z,12Z)), PC(14:0/22:2(13Z,16Z)), PC(18:1(9Z)/18:1(9Z)), PC(18:1(11Z)/18:1(9Z)), PC(16:1(9Z)/20:1(11Z)), 1,2-dioleoyl-sn-glycero-3-phosphocholine, PC(18:1(11Z)/18:1(11Z)), PC(22:1(13Z)/14:1(9Z)), PC(20:1(11Z)/16:1(9Z)), PC(22:2(13Z,16Z)/14:0), PC(16:0/20:2(11Z,14Z))	HMDB0007920, HMDB0008103, HMDB0008331, HMDB0008135, HMDB0008039, HMDB0007888, HMDB0000593, HMDB0008071, HMDB0008011, HMDB0062690, HMDB0008070, HMDB0008559, HMDB0008299, HMDB0008590, HMDB0007979	15	2	C46H79O10P+H+, C46H81O10P+H+
C45H88NO8P	M+Na	C45H88NO8P+Na+	824.614	PE(20:1(11Z)/20:0), PE(20:0/20:1(11Z)), PE(18:1(11Z)/22:0), PE(22:0/18:1(11Z)), PE(18:1(9Z)/22:0), PE(22:0/18:1(9Z)), PE(18:0/22:1(13Z))	HMDB0009262, HMDB0009230, HMDB0009039, HMDB0009487, HMDB0009072, HMDB0009488, HMDB0009007	7	4	C45H89N2O6P+K+, C45H91N2O6P+K+, C47H86NO8P+H+, C47H84NO8P+H+
C47H86NO8P	M+H	C47H86NO8P+H+	824.616	PE(22:4(7Z,10Z,13Z,16Z)/20:0), PE(20:2(11Z,14Z)/22:2(13Z,16Z)), PE(22:0/20:4(5Z,8Z,11Z,14Z)), PE(20:4(5Z,8Z,11Z,14Z)/22:0), PE(22:2(13Z,16Z)/20:2(11Z,14Z)), PE(20:0/22:4(7Z,10Z,13Z,16Z))	HMDB0009592, HMDB0009305, HMDB0009498, HMDB0009402, HMDB0009561, HMDB0009240	6	4	C45H89N2O6P+K+, C45H88NO8P+Na+, C45H91N2O6P+K+, C45H90NO8P+Na+
C45H91N2O6P	M+K	C45H91N2O6P+K+	825.625	SM(d18:1/22:0)	HMDB0012103	1	4	C45H88NO8P+Na+, C45H90NO8P+Na+, C47H86NO8P+H+, C47H88NO8P+H+
C44H86NO8P	M+K	C44H86NO8P+K+	826.572	PC(14:1(9Z)/22:0), PC(20:0/16:1(9Z)), PC(22:0/14:1(9Z)), PC(22:1(13Z)/14:0), PC(18:0/18:1(9Z)), PC(18:0/18:1(11Z)), PC(20:1(11Z)/16:0), PC(18:1(11Z)/18:0), PC(14:0/22:1(13Z)), PC(16:0/20:1(11Z)), PC(18:1(9Z)/18:0), PC(16:1(9Z)/20:0)	HMDB0007919, HMDB0008266, HMDB0008526, HMDB0008558, HMDB0008038, HMDB0008037, HMDB0008298, HMDB0008069, HMDB0007887, HMDB0007978, HMDB0008102, HMDB0008010	12	3	C43H84NO10P+Na+, C46H83O10P+H+, C46H81O10P+H+
C45H90NO8P	M+Na	C45H90NO8P+Na+	826.63	PE(22:0/18:0), PC(22:0/15:0), PE(18:0/22:0), PC(15:0/22:0), PE(20:0/20:0)	HMDB0009486, HMDB0008527, HMDB0009006, HMDB0007953, HMDB0009229	5	3	C45H91N2O6P+K+, C47H86NO8P+H+, C47H88NO8P+H+
C47H88NO8P	M+H	C47H88NO8P+H+	826.632	PE(22:2(13Z,16Z)/20:1(11Z)), PE(20:3(8Z,11Z,14Z)/22:0), PE(22:0/20:3(8Z,11Z,14Z)), PE(20:1(11Z)/22:2(13Z,16Z))	HMDB0009560, HMDB0009369, HMDB0009497, HMDB0009272	4	2	C45H91N2O6P+K+, C45H90NO8P+Na+
C46H80NO8P	M+Na	C46H80NO8P+Na+	828.551	PC(18:2(9Z,12Z)/20:4(8Z,11Z,14Z,17Z)), PC(22:5(4Z,7Z,10Z,13Z,16Z)/16:1(9Z)), PC(18:3(9Z,12Z,15Z)/20:3(8Z,11Z,14Z)), PC(20:5(5Z,8Z,11Z,14Z,17Z)/18:1(9Z)), PC(20:5(5Z,8Z,11Z,14Z,17Z)/18:1(11Z)), PC(20:4(8Z,11Z,14Z,17Z)/18:2(9Z,12Z)), PC(22:6(4Z,7Z,10Z,13Z,16Z,19Z)/16:0), PC(18:2(9Z,12Z)/20:4(5Z,8Z,11Z,14Z)), PC(18:4(6Z,9Z,12Z,15Z)/20:2(11Z,14Z)), PC(20:2(11Z,14Z)/18:4(6Z,9Z,12Z,15Z)), PC(20:3(8Z,11…	HMDB0008148, HMDB0008660, HMDB0008212, HMDB0008499, HMDB0008498, HMDB0008467, HMDB0008725, HMDB0008147, HMDB0008243, HMDB0008339, HMDB0008404, HMDB0008403, HMDB0008083, HMDB0008211, HMDB0008179, HMDB0007991, HMDB0008434, HMDB0008178, HMDB0008370, HMDB0008693, HMDB0008371, HMDB0008024, HMDB0008022, HMDB0008116	24	3	C48H78NO8P+H+, C42H79NO13+Na+, C48H76NO8P+H+
C48H78NO8P	M+H	C48H78NO8P+H+	828.554	PC(20:5(5Z,8Z,11Z,14Z,17Z)/20:4(5Z,8Z,11Z,14Z)), PC(18:3(9Z,12Z,15Z)/22:6(4Z,7Z,10Z,13Z,16Z,19Z)), PC(20:4(5Z,8Z,11Z,14Z)/20:5(5Z,8Z,11Z,14Z,17Z)), PC(22:6(4Z,7Z,10Z,13Z,16Z,19Z)/18:3(9Z,12Z,15Z)), PC(18:3(6Z,9Z,12Z)/22:6(4Z,7Z,10Z,13Z,16Z,19Z)), PC(22:6(4Z,7Z,10Z,13Z,16Z,19Z)/18:3(6Z,9Z,12Z))	HMDB0008509, HMDB0008222, HMDB0008445, HMDB0008732, HMDB0008189, HMDB0008731	6	2	C46H80NO8P+Na+, C46H82NO8P+Na+
C45H78NO8P	M+K	C45H78NO8P+K+	830.51	PE(20:2(11Z,14Z)/20:4(5Z,8Z,11Z,14Z)), PE(20:4(5Z,8Z,11Z,14Z)/20:2(11Z,14Z)), PC(22:6(4Z,7Z,10Z,13Z,16Z,19Z)/15:0), PE(22:4(7Z,10Z,13Z,16Z)/18:2(9Z,12Z)), PE(20:3(8Z,11Z,14Z)/20:3(8Z,11Z,14Z)), PE(18:0/22:6(4Z,7Z,10Z,13Z,16Z,19Z)), PC(15:0/22:6(4Z,7Z,10Z,13Z,16Z,19Z)), PE(18:2(9Z,12Z)/22:4(7Z,10Z,13Z,16Z)), PE(22:2(13Z,16Z)/18:4(6Z,9Z,12Z,15Z)), PE(20:1(11Z)/20:5(5Z,8Z,11Z,14Z,17Z)), PE(20:5(5Z,8…	HMDB0009300, HMDB0009396, HMDB0008724, HMDB0009588, HMDB0009365, HMDB0009012, HMDB0007958, HMDB0009108, HMDB0009558, HMDB0009269, HMDB0009461, HMDB0009684, HMDB0009206	13	3	C40H78O13P2+H+, C44H76NO10P+Na+, C46H74NO10P+H+
C46H84NO8P	M+Na	C46H84NO8P+Na+	832.583	PC(20:4(8Z,11Z,14Z,17Z)/18:0), PC(18:1(9Z)/20:3(8Z,11Z,14Z)), PC(18:1(11Z)/20:3(8Z,11Z,14Z)), PC(16:0/22:4(7Z,10Z,13Z,16Z)), PC(18:1(11Z)/20:3(5Z,8Z,11Z)), PC(20:4(5Z,8Z,11Z,14Z)/18:0), PC(20:1(11Z)/18:3(9Z,12Z,15Z)), PC(18:0/20:4(8Z,11Z,14Z,17Z)), PC(18:0/20:4(5Z,8Z,11Z,14Z)), PC(20:0/18:4(6Z,9Z,12Z,15Z)), PC(18:4(6Z,9Z,12Z,15Z)/20:0), PC(20:1(11Z)/18:3(6Z,9Z,12Z)), PC(20:3(8Z,11Z,14Z)/18:1(9Z))…	HMDB0008464, HMDB0008113, HMDB0008080, HMDB0007988, HMDB0008079, HMDB0008431, HMDB0008305, HMDB0008049, HMDB0008048, HMDB0008273, HMDB0008241, HMDB0008304, HMDB0008401, HMDB0008400, HMDB0008626, HMDB0008112, HMDB0008176, HMDB0008336, HMDB0008368, HMDB0008367, HMDB0008209, HMDB0008145	22	2	C48H82NO8P+H+, C48H80NO8P+H+
C48H82NO8P	M+H	C48H82NO8P+H+	832.585	PC(22:6(4Z,7Z,10Z,13Z,16Z,19Z)/18:1(9Z)), PC(18:2(9Z,12Z)/22:5(4Z,7Z,10Z,13Z,16Z)), PC(18:3(6Z,9Z,12Z)/22:4(7Z,10Z,13Z,16Z)), PC(18:1(9Z)/22:6(4Z,7Z,10Z,13Z,16Z,19Z)), PC(20:5(5Z,8Z,11Z,14Z,17Z)/20:2(11Z,14Z)), PC(18:1(11Z)/22:6(4Z,7Z,10Z,13Z,16Z,19Z)), PC(20:2(11Z,14Z)/20:5(5Z,8Z,11Z,14Z,17Z)), PC(18:3(9Z,12Z,15Z)/22:4(7Z,10Z,13Z,16Z)), PC(20:4(5Z,8Z,11Z,14Z)/20:3(8Z,11Z,14Z)), PC(22:4(7Z,10Z,13…	HMDB0008729, HMDB0008154, HMDB0008186, HMDB0008123, HMDB0008506, HMDB0008090, HMDB0008347, HMDB0008219, HMDB0008442, HMDB0008632, HMDB0008633, HMDB0008410	12	2	C46H84NO8P+Na+, C46H86NO8P+Na+
C48H91NO8	M+Na	C48H91NO8+Na+	832.664	Glucosylceramide (d18:1/24:1(15Z))	HMDB0004975	1	1	C47H92NO8P+H+
C46H86NO8P	M+Na	C46H86NO8P+Na+	834.598	PC(20:3(8Z,11Z,14Z)/18:0), PC(20:3(5Z,8Z,11Z)/18:0), PC(18:0/20:3(8Z,11Z,14Z)), PC(18:1(11Z)/20:2(11Z,14Z)), PC(18:3(6Z,9Z,12Z)/20:0), PC(22:2(13Z,16Z)/16:1(9Z)), PC(20:0/18:3(9Z,12Z,15Z)), PC(18:0/20:3(5Z,8Z,11Z)), PC(20:2(11Z,14Z)/18:1(9Z)), PC(20:0/18:3(6Z,9Z,12Z)), PC(20:2(11Z,14Z)/18:1(11Z)), PC(20:1(11Z)/18:2(9Z,12Z)), PC(16:1(9Z)/22:2(13Z,16Z)), PC(18:3(9Z,12Z,15Z)/20:0), PC(18:2(9Z,12Z)/2…	HMDB0008399, HMDB0008366, HMDB0008047, HMDB0008078, HMDB0008175, HMDB0008594, HMDB0008272, HMDB0008046, HMDB0008335, HMDB0008271, HMDB0008334, HMDB0008303, HMDB0008020, HMDB0008208, HMDB0008144, HMDB0008111	16	2	C48H84NO8P+H+, C48H82NO8P+H+
C48H84NO8P	M+H	C48H84NO8P+H+	834.601	PC(22:2(13Z,16Z)/18:4(6Z,9Z,12Z,15Z)), PC(18:1(11Z)/22:5(7Z,10Z,13Z,16Z,19Z)), PC(22:4(7Z,10Z,13Z,16Z)/18:2(9Z,12Z)), PC(18:4(6Z,9Z,12Z,15Z)/22:2(13Z,16Z)), PC(20:4(5Z,8Z,11Z,14Z)/20:2(11Z,14Z)), PC(22:5(4Z,7Z,10Z,13Z,16Z)/18:1(11Z)), PC(22:6(4Z,7Z,10Z,13Z,16Z,19Z)/18:0), PC(20:5(5Z,8Z,11Z,14Z,17Z)/20:1(11Z)), PC(20:3(8Z,11Z,14Z)/20:3(8Z,11Z,14Z)), PC(22:5(7Z,10Z,13Z,16Z,19Z)/18:1(11Z)), PC(22:5(…	HMDB0008601, HMDB0008089, HMDB0008631, HMDB0008251, HMDB0008440, HMDB0008662, HMDB0008727, HMDB0008505, HMDB0008409, HMDB0008695, HMDB0008696, HMDB0008057, HMDB0008345, HMDB0008314, HMDB0008663, HMDB0008153, HMDB0008346, HMDB0008121, HMDB0008473, HMDB0008408, HMDB0008377, HMDB0008376, HMDB0008122, HMDB0008088	24	2	C46H86NO8P+Na+, C46H88NO8P+Na+
C57H86O4	M+H	C57H86O4+H+	835.66	3-Decaprenyl-4,5-dihydroxybenzoate	HMDB0060249	1	1	C47H93N2O6P+Na+
C47H93N2O6P	M+Na	C47H93N2O6P+Na+	835.666	SM(d18:1/24:1(15Z))	HMDB0012107	1	1	C57H86O4+H+
C47H95N2O6P	M+Na	C47H95N2O6P+Na+	837.682	SM(d18:0/24:1(15Z)), SM(d18:1/24:0)	HMDB0012095, HMDB0011697	2	0
C48H88NO8P	M+H	C48H88NO8P+H+	838.632	PC(18:3(6Z,9Z,12Z)/22:1(13Z)), PC(22:4(7Z,10Z,13Z,16Z)/18:0), PC(20:0/20:4(5Z,8Z,11Z,14Z)), PC(20:0/20:4(8Z,11Z,14Z,17Z)), PC(18:2(9Z,12Z)/22:2(13Z,16Z)), PC(22:2(13Z,16Z)/18:2(9Z,12Z)), PC(18:4(6Z,9Z,12Z,15Z)/22:0), PC(20:3(8Z,11Z,14Z)/20:1(11Z)), PC(20:4(8Z,11Z,14Z,17Z)/20:0), PC(20:1(11Z)/20:3(5Z,8Z,11Z)), PC(22:1(13Z)/18:3(6Z,9Z,12Z)), PC(20:1(11Z)/20:3(8Z,11Z,14Z)), PC(20:2(11Z,14Z)/20:2(11Z…	HMDB0008184, HMDB0008628, HMDB0008279, HMDB0008280, HMDB0008152, HMDB0008598, HMDB0008249, HMDB0011201, HMDB0008471, HMDB0008310, HMDB0008566, HMDB0008311, HMDB0008342, HMDB0008374, HMDB0008054, HMDB0008536, HMDB0008438, HMDB0008217, HMDB0008567	19	3	C46H91N2O6P+K+, C46H90NO8P+Na+, C46H93N2O6P+K+
C48H92NO8P	M+H	C48H92NO8P+H+	842.663	PC(18:0/22:2(13Z,16Z)), PC(20:0/20:2(11Z,14Z)), PC(22:1(13Z)/18:1(9Z)), PC(18:2(9Z,12Z)/22:0), PC(18:1(11Z)/22:1(13Z)), PC(22:0/18:2(9Z,12Z)), PC(24:1(15Z)/16:1(9Z)), PC(22:1(13Z)/18:1(11Z)), PC(18:1(9Z)/22:1(13Z)), PC(16:1(9Z)/24:1(15Z)), PC(20:1(11Z)/20:1(11Z)), PC(20:2(11Z,14Z)/20:0), PC(22:2(13Z,16Z)/18:0)	HMDB0008053, HMDB0008276, HMDB0008564, HMDB0008150, HMDB0008085, HMDB0008533, HMDB0008792, HMDB0011202, HMDB0008118, HMDB0008026, HMDB0008308, HMDB0008340, HMDB0008595	13	0
C46H80NO8P	M+K	C46H80NO8P+K+	844.525	PC(18:2(9Z,12Z)/20:4(8Z,11Z,14Z,17Z)), PC(22:5(4Z,7Z,10Z,13Z,16Z)/16:1(9Z)), PC(18:3(9Z,12Z,15Z)/20:3(8Z,11Z,14Z)), PC(20:5(5Z,8Z,11Z,14Z,17Z)/18:1(9Z)), PC(20:5(5Z,8Z,11Z,14Z,17Z)/18:1(11Z)), PC(20:4(8Z,11Z,14Z,17Z)/18:2(9Z,12Z)), PC(22:6(4Z,7Z,10Z,13Z,16Z,19Z)/16:0), PC(18:2(9Z,12Z)/20:4(5Z,8Z,11Z,14Z)), PC(18:4(6Z,9Z,12Z,15Z)/20:2(11Z,14Z)), PC(20:2(11Z,14Z)/18:4(6Z,9Z,12Z,15Z)), PC(20:3(8Z,11…	HMDB0008148, HMDB0008660, HMDB0008212, HMDB0008499, HMDB0008498, HMDB0008467, HMDB0008725, HMDB0008147, HMDB0008243, HMDB0008339, HMDB0008404, HMDB0008403, HMDB0008083, HMDB0008211, HMDB0008179, HMDB0007991, HMDB0008434, HMDB0008178, HMDB0008370, HMDB0008693, HMDB0008371, HMDB0008024, HMDB0008022, HMDB0008116	24	3	C42H79NO13+K+, C46H79O10P+Na+, C48H77O10P+H+
C46H79O10P	M+Na	C46H79O10P+Na+	845.53	PG(18:1(9Z)/22:5(7Z,10Z,13Z,16Z,19Z)), PG(22:6(4Z,7Z,10Z,13Z,16Z,19Z)/18:0), PG(20:3(8Z,11Z,14Z)/20:3(8Z,11Z,14Z)), PG(18:0/22:6(4Z,7Z,10Z,13Z,16Z,19Z)), PG(20:4(5Z,8Z,11Z,14Z)/20:2(11Z,14Z)), PG(18:1(11Z)/22:5(4Z,7Z,10Z,13Z,16Z)), PG(18:1(9Z)/22:5(4Z,7Z,10Z,13Z,16Z)), PG(18:2(9Z,12Z)/22:4(7Z,10Z,13Z,16Z)), PG(18:1(11Z)/22:5(7Z,10Z,13Z,16Z,19Z))	HMDB0010643, HMDB0116630, HMDB0116583, HMDB0010614, HMDB0116586, HMDB0010627, HMDB0010642, HMDB0010656, HMDB0010628	9	3	C46H80NO8P+K+, C48H77O10P+H+, C46H82NO8P+K+
C48H77O10P	M+H	C48H77O10P+H+	845.533	PG(22:6(4Z,7Z,10Z,13Z,16Z,19Z)/20:3(8Z,11Z,14Z))	HMDB0116603	1	3	C46H80NO8P+K+, C46H79O10P+Na+, C46H82NO8P+K+
C46H82NO8P	M+K	C46H82NO8P+K+	846.541	PC(18:1(11Z)/20:4(8Z,11Z,14Z,17Z)), PC(20:5(5Z,8Z,11Z,14Z,17Z)/18:0), PC(20:4(5Z,8Z,11Z,14Z)/18:1(11Z)), PC(20:4(8Z,11Z,14Z,17Z)/18:1(9Z)), PC(20:4(5Z,8Z,11Z,14Z)/18:1(9Z)), PC(18:1(11Z)/20:4(5Z,8Z,11Z,14Z)), PC(22:5(7Z,10Z,13Z,16Z,19Z)/16:0), PC(22:4(7Z,10Z,13Z,16Z)/16:1(9Z)), PC(18:0/20:5(5Z,8Z,11Z,14Z,17Z)), PC(20:4(8Z,11Z,14Z,17Z)/18:1(11Z)), PC(22:5(4Z,7Z,10Z,13Z,16Z)/16:0), PC(16:0/22:5(4Z,…	HMDB0008082, HMDB0008497, HMDB0008432, HMDB0008466, HMDB0008433, HMDB0008081, HMDB0008692, HMDB0008627, HMDB0008050, HMDB0008465, HMDB0008659, HMDB0007989, HMDB0008115, HMDB0008177, HMDB0008210, HMDB0008369, HMDB0008242, HMDB0008114, HMDB0008337, HMDB0007990, HMDB0008338, HMDB0008146, HMDB0008021, HMDB0008139, HMDB0008402, HMDB0008306	26	3	C48H77O10P+H+, C46H79O10P+Na+, C48H79O10P+H+
C46H84NO8P	M+K	C46H84NO8P+K+	848.557	PC(20:4(8Z,11Z,14Z,17Z)/18:0), PC(18:1(9Z)/20:3(8Z,11Z,14Z)), PC(18:1(11Z)/20:3(8Z,11Z,14Z)), PC(16:0/22:4(7Z,10Z,13Z,16Z)), PC(18:1(11Z)/20:3(5Z,8Z,11Z)), PC(20:4(5Z,8Z,11Z,14Z)/18:0), PC(20:1(11Z)/18:3(9Z,12Z,15Z)), PC(18:0/20:4(8Z,11Z,14Z,17Z)), PC(18:0/20:4(5Z,8Z,11Z,14Z)), PC(20:0/18:4(6Z,9Z,12Z,15Z)), PC(18:4(6Z,9Z,12Z,15Z)/20:0), PC(20:1(11Z)/18:3(6Z,9Z,12Z)), PC(20:3(8Z,11Z,14Z)/18:1(9Z))…	HMDB0008464, HMDB0008113, HMDB0008080, HMDB0007988, HMDB0008079, HMDB0008431, HMDB0008305, HMDB0008049, HMDB0008048, HMDB0008273, HMDB0008241, HMDB0008304, HMDB0008401, HMDB0008400, HMDB0008626, HMDB0008112, HMDB0008176, HMDB0008336, HMDB0008368, HMDB0008367, HMDB0008209, HMDB0008145	22	2	C46H83O10P+Na+, C48H79O10P+H+
C46H90NO10P	M+H	C46H90NO10P+H+	848.638	PS(22:0/18:0), PS(20:0/20:0), PS(18:0/22:0)	HMDB0112712, HMDB0112523, HMDB0112379	3	1	C48H91NO8+K+
C48H91NO8	M+K	C48H91NO8+K+	848.638	Glucosylceramide (d18:1/24:1(15Z))	HMDB0004975	1	1	C46H90NO10P+H+
C46H83O10P	M+Na	C46H83O10P+Na+	849.562	PG(18:0/22:4(7Z,10Z,13Z,16Z))	HMDB0010611	1	3	C46H84NO8P+K+, C48H79O10P+H+, C46H86NO8P+K+
C47H93N2O6P	M+K	C47H93N2O6P+K+	851.64	SM(d18:1/24:1(15Z))	HMDB0012107	1	3	C47H90NO8P+Na+, C47H92NO8P+Na+, C49H90NO8P+H+
C46H88NO8P	M+K	C46H88NO8P+K+	852.588	PC(18:1(9Z)/20:1(11Z)), PC(16:0/22:2(13Z,16Z)), PC(18:0/20:2(11Z,14Z)), PC(18:2(9Z,12Z)/20:0), PC(20:1(11Z)/18:1(9Z)), PC(20:0/18:2(9Z,12Z)), PC(22:2(13Z,16Z)/16:0), PC(20:2(11Z,14Z)/18:0)	HMDB0008110, HMDB0007987, HMDB0008045, HMDB0008143, HMDB0008302, HMDB0008270, HMDB0008593, HMDB0008333	8	0
C47H92NO8P	M+Na	C47H92NO8P+Na+	852.645	PE(22:0/20:1(11Z)), PE(20:0/22:1(13Z)), PE(18:0/24:1(15Z)), PE(20:1(11Z)/22:0), PE(24:0/18:1(9Z))	HMDB0009494, HMDB0009238, HMDB0009014, HMDB0009270, HMDB0009719	5	3	C47H93N2O6P+K+, C47H95N2O6P+K+, C49H90NO8P+H+
C50H80NO8P	M+H	C50H80NO8P+H+	854.569	PC(22:6(4Z,7Z,10Z,13Z,16Z,19Z)/20:4(5Z,8Z,11Z,14Z)), PC(20:4(5Z,8Z,11Z,14Z)/22:6(4Z,7Z,10Z,13Z,16Z,19Z)), PC(20:5(5Z,8Z,11Z,14Z,17Z)/22:5(7Z,10Z,13Z,16Z,19Z))	HMDB0008739, HMDB0008452, HMDB0008517	3	2	C48H82NO8P+Na+, C48H84NO8P+Na+
C46H90NO8P	M+K	C46H90NO8P+K+	854.604	PC(20:0/18:1(11Z)), PC(16:0/22:1(13Z)), PC(18:1(11Z)/20:0), PC(18:1(9Z)/20:0), PC(22:0/16:1(9Z)), PC(14:0/24:1(15Z)), PC(14:1(9Z)/24:0), PC(22:1(13Z)/16:0), PC(24:1(15Z)/14:0), PC(24:0/14:1(9Z)), PC(20:1(11Z)/18:0), PC(18:0/20:1(11Z)), PC(20:0/18:1(9Z)), PC(16:1(9Z)/22:0)	HMDB0008268, HMDB0007986, HMDB0008076, HMDB0008109, HMDB0008529, HMDB0007894, HMDB0007926, HMDB0008561, HMDB0008788, HMDB0008756, HMDB0008300, HMDB0008044, HMDB0008269, HMDB0008018	14	0
C53H100O6	M+Na	C53H100O6+Na+	855.741	TG(20:0/16:0/14:1(9Z)), TG(16:0/16:1(9Z)/18:0), TG(16:0/16:0/18:1(11Z)), TG(18:0/14:0/18:1(11Z)), TG(18:0/14:0/18:1(9Z)), TG(16:0/16:0/18:1(9Z)), TG(18:0/18:0/14:1(9Z))	HMDB0045532, HMDB0005374, HMDB0010416, HMDB0010428, HMDB0010429, HMDB0005360, HMDB0044753	7	2	C55H96O6+H+, C55H98O6+H+
C55H98O6	M+H	C55H98O6+H+	855.744	TG(16:0/18:2(9Z,12Z)/18:2(9Z,12Z)), TG(20:0/18:3(9Z,12Z,15Z)/14:1(9Z)), TG(20:0/18:3(6Z,9Z,12Z)/14:1(9Z)), TG(18:1(11Z)/16:0/18:3(9Z,12Z,15Z)), TG(16:1(9Z)/18:1(11Z)/18:2(9Z,12Z)), TG(18:1(11Z)/16:1(9Z)/18:2(9Z,12Z)), TG(18:1(9Z)/16:0/18:3(9Z,12Z,15Z)), TG(16:0/16:0/20:4(5Z,8Z,11Z,14Z)), TG(16:1(9Z)/18:1(9Z)/18:2(9Z,12Z))	HMDB0005390, HMDB0046078, HMDB0045896, HMDB0010440, HMDB0048618, HMDB0010444, HMDB0010451, HMDB0005363, HMDB0005440	9	1	C53H100O6+Na+
C48H84NO8P	M+Na	C48H84NO8P+Na+	856.583	PC(22:2(13Z,16Z)/18:4(6Z,9Z,12Z,15Z)), PC(18:1(11Z)/22:5(7Z,10Z,13Z,16Z,19Z)), PC(22:4(7Z,10Z,13Z,16Z)/18:2(9Z,12Z)), PC(18:4(6Z,9Z,12Z,15Z)/22:2(13Z,16Z)), PC(20:4(5Z,8Z,11Z,14Z)/20:2(11Z,14Z)), PC(22:5(4Z,7Z,10Z,13Z,16Z)/18:1(11Z)), PC(22:6(4Z,7Z,10Z,13Z,16Z,19Z)/18:0), PC(20:5(5Z,8Z,11Z,14Z,17Z)/20:1(11Z)), PC(20:3(8Z,11Z,14Z)/20:3(8Z,11Z,14Z)), PC(22:5(7Z,10Z,13Z,16Z,19Z)/18:1(11Z)), PC(22:5(…	HMDB0008601, HMDB0008089, HMDB0008631, HMDB0008251, HMDB0008440, HMDB0008662, HMDB0008727, HMDB0008505, HMDB0008409, HMDB0008695, HMDB0008696, HMDB0008057, HMDB0008345, HMDB0008314, HMDB0008663, HMDB0008153, HMDB0008346, HMDB0008121, HMDB0008473, HMDB0008408, HMDB0008377, HMDB0008376, HMDB0008122, HMDB0008088	24	2	C50H82NO8P+H+, C50H80NO8P+H+
C50H82NO8P	M+H	C50H82NO8P+H+	856.585	PC(20:3(8Z,11Z,14Z)/22:6(4Z,7Z,10Z,13Z,16Z,19Z)), PC(22:6(4Z,7Z,10Z,13Z,16Z,19Z)/20:3(8Z,11Z,14Z)), PC(22:4(7Z,10Z,13Z,16Z)/20:5(5Z,8Z,11Z,14Z,17Z)), PC(20:5(5Z,8Z,11Z,14Z,17Z)/22:4(7Z,10Z,13Z,16Z))	HMDB0008419, HMDB0008738, HMDB0008642, HMDB0008515	4	2	C48H84NO8P+Na+, C48H86NO8P+Na+
C48H88NO8P	M+Na	C48H88NO8P+Na+	860.614	PC(18:3(6Z,9Z,12Z)/22:1(13Z)), PC(22:4(7Z,10Z,13Z,16Z)/18:0), PC(20:0/20:4(5Z,8Z,11Z,14Z)), PC(20:0/20:4(8Z,11Z,14Z,17Z)), PC(18:2(9Z,12Z)/22:2(13Z,16Z)), PC(22:2(13Z,16Z)/18:2(9Z,12Z)), PC(18:4(6Z,9Z,12Z,15Z)/22:0), PC(20:3(8Z,11Z,14Z)/20:1(11Z)), PC(20:4(8Z,11Z,14Z,17Z)/20:0), PC(20:1(11Z)/20:3(5Z,8Z,11Z)), PC(22:1(13Z)/18:3(6Z,9Z,12Z)), PC(20:1(11Z)/20:3(8Z,11Z,14Z)), PC(20:2(11Z,14Z)/20:2(11Z…	HMDB0008184, HMDB0008628, HMDB0008279, HMDB0008280, HMDB0008152, HMDB0008598, HMDB0008249, HMDB0011201, HMDB0008471, HMDB0008310, HMDB0008566, HMDB0008311, HMDB0008342, HMDB0008374, HMDB0008054, HMDB0008536, HMDB0008438, HMDB0008217, HMDB0008567	19	3	C50H86NO8P+H+, C46H87NO13+H+, C50H84NO8P+H+
C50H86NO8P	M+H	C50H86NO8P+H+	860.616	PC(22:6(4Z,7Z,10Z,13Z,16Z,19Z)/20:1(11Z)), PC(22:4(7Z,10Z,13Z,16Z)/20:3(8Z,11Z,14Z)), PC(22:2(13Z,16Z)/20:5(5Z,8Z,11Z,14Z,17Z)), PC(20:5(5Z,8Z,11Z,14Z,17Z)/22:2(13Z,16Z)), PC(20:3(8Z,11Z,14Z)/22:4(7Z,10Z,13Z,16Z)), PC(20:1(11Z)/22:6(4Z,7Z,10Z,13Z,16Z,19Z))	HMDB0008735, HMDB0008639, HMDB0008609, HMDB0008514, HMDB0008416, HMDB0008321	6	3	C48H88NO8P+Na+, C46H87NO13+H+, C48H90NO8P+Na+
C57H86O6	M+H	C57H86O6+H+	867.65	TG(18:4(6Z,9Z,12Z,15Z)/18:4(6Z,9Z,12Z,15Z)/18:4(6Z,9Z,12Z,15Z))	HMDB0055501	1	2	C48H94NO7P+K+, C48H96NO7P+K+
C53H98O6	M+K	C53H98O6+K+	869.699	TG(18:1(11Z)/14:0/18:1(9Z)), TG(18:1(11Z)/14:0/18:1(11Z)), TG(18:0/14:0/18:2(9Z,12Z)), 1-tetradecanoyl-2,3-dioleoyl-sn-glycerol, TG(16:1(9Z)/16:0/18:1(11Z)), TG(18:1(9Z)/14:0/18:1(9Z)), TG(18:0/16:1(9Z)/16:1(9Z)), TG(16:0/16:0/18:2(9Z,12Z)), TG(20:0/16:1(9Z)/14:1(9Z)), TG(16:0/16:1(9Z)/18:1(9Z)), TG(22:0/14:1(9Z)/14:1(9Z)), TG(16:1(9Z)/16:1(9Z)/18:0)	HMDB0010435, HMDB0010434, HMDB0010430, HMDB0062639, HMDB0010423, HMDB0010448, HMDB0044889, HMDB0005362, HMDB0045688, HMDB0005377, HMDB0046433, HMDB0005430	12	1	C50H96NO8P+H+
C48H82NO8P	M+K	C48H82NO8P+K+	870.541	PC(22:6(4Z,7Z,10Z,13Z,16Z,19Z)/18:1(9Z)), PC(18:2(9Z,12Z)/22:5(4Z,7Z,10Z,13Z,16Z)), PC(18:3(6Z,9Z,12Z)/22:4(7Z,10Z,13Z,16Z)), PC(18:1(9Z)/22:6(4Z,7Z,10Z,13Z,16Z,19Z)), PC(20:5(5Z,8Z,11Z,14Z,17Z)/20:2(11Z,14Z)), PC(18:1(11Z)/22:6(4Z,7Z,10Z,13Z,16Z,19Z)), PC(20:2(11Z,14Z)/20:5(5Z,8Z,11Z,14Z,17Z)), PC(18:3(9Z,12Z,15Z)/22:4(7Z,10Z,13Z,16Z)), PC(20:4(5Z,8Z,11Z,14Z)/20:3(8Z,11Z,14Z)), PC(22:4(7Z,10Z,13…	HMDB0008729, HMDB0008154, HMDB0008186, HMDB0008123, HMDB0008506, HMDB0008090, HMDB0008347, HMDB0008219, HMDB0008442, HMDB0008632, HMDB0008633, HMDB0008410	12	0
C50H96NO8P	M+H	C50H96NO8P+H+	870.695	PC(22:2(13Z,16Z)/20:0), PC(24:0/18:2(9Z,12Z)), PC(22:1(13Z)/20:1(11Z)), PC(24:1(15Z)/18:1(11Z)), PC(24:1(15Z)/18:1(9Z)), PC(18:2(9Z,12Z)/24:0), PC(18:1(9Z)/24:1(15Z)), PC(20:1(11Z)/22:1(13Z)), PC(20:2(11Z,14Z)/22:0), PC(18:1(11Z)/24:1(15Z)), PC(20:0/22:2(13Z,16Z)), PC(22:0/20:2(11Z,14Z))	HMDB0008602, HMDB0008763, HMDB0008570, HMDB0008794, HMDB0008795, HMDB0008157, HMDB0008125, HMDB0008316, HMDB0008348, HMDB0008092, HMDB0008284, HMDB0008539	12	1	C53H98O6+K+
C53H100O6	M+K	C53H100O6+K+	871.715	TG(20:0/16:0/14:1(9Z)), TG(16:0/16:1(9Z)/18:0), TG(16:0/16:0/18:1(11Z)), TG(18:0/14:0/18:1(11Z)), TG(18:0/14:0/18:1(9Z)), TG(16:0/16:0/18:1(9Z)), TG(18:0/18:0/14:1(9Z))	HMDB0045532, HMDB0005374, HMDB0010416, HMDB0010428, HMDB0010429, HMDB0005360, HMDB0044753	7	1	C50H98NO8P+H+
C48H84NO8P	M+K	C48H84NO8P+K+	872.557	PC(22:2(13Z,16Z)/18:4(6Z,9Z,12Z,15Z)), PC(18:1(11Z)/22:5(7Z,10Z,13Z,16Z,19Z)), PC(22:4(7Z,10Z,13Z,16Z)/18:2(9Z,12Z)), PC(18:4(6Z,9Z,12Z,15Z)/22:2(13Z,16Z)), PC(20:4(5Z,8Z,11Z,14Z)/20:2(11Z,14Z)), PC(22:5(4Z,7Z,10Z,13Z,16Z)/18:1(11Z)), PC(22:6(4Z,7Z,10Z,13Z,16Z,19Z)/18:0), PC(20:5(5Z,8Z,11Z,14Z,17Z)/20:1(11Z)), PC(20:3(8Z,11Z,14Z)/20:3(8Z,11Z,14Z)), PC(22:5(7Z,10Z,13Z,16Z,19Z)/18:1(11Z)), PC(22:5(…	HMDB0008601, HMDB0008089, HMDB0008631, HMDB0008251, HMDB0008440, HMDB0008662, HMDB0008727, HMDB0008505, HMDB0008409, HMDB0008695, HMDB0008696, HMDB0008057, HMDB0008345, HMDB0008314, HMDB0008663, HMDB0008153, HMDB0008346, HMDB0008121, HMDB0008473, HMDB0008408, HMDB0008377, HMDB0008376, HMDB0008122, HMDB0008088	24	0
C46H78NO10P	M+K	C46H78NO10P+K+	874.499	PS(20:2(11Z,14Z)/20:4(5Z,8Z,11Z,14Z)), PS(22:4(7Z,10Z,13Z,16Z)/18:2(9Z,12Z)), PS(18:0/22:6(4Z,7Z,10Z,13Z,16Z,19Z)), PS(20:3(8Z,11Z,14Z)/20:3(8Z,11Z,14Z)), PS(20:5(5Z,8Z,11Z,14Z,17Z)/20:1(11Z)), PS(22:6(4Z,7Z,10Z,13Z,16Z,19Z)/18:0), PS(20:4(5Z,8Z,11Z,14Z)/20:2(11Z,14Z)), PS(22:2(13Z,16Z)/18:4(6Z,9Z,12Z,15Z)), PS(18:2(9Z,12Z)/22:4(7Z,10Z,13Z,16Z)), PS(18:4(6Z,9Z,12Z,15Z)/22:2(13Z,16Z)), PS(20:1(11Z…	HMDB0112583, HMDB0112796, HMDB0010167, HMDB0012426, HMDB0112691, HMDB0012444, HMDB0112642, HMDB0112772, HMDB0112438, HMDB0112505, HMDB0112557	11	1	C43H81O13P+K+
C48H88NO8P	M+K	C48H88NO8P+K+	876.588	PC(18:3(6Z,9Z,12Z)/22:1(13Z)), PC(22:4(7Z,10Z,13Z,16Z)/18:0), PC(20:0/20:4(5Z,8Z,11Z,14Z)), PC(20:0/20:4(8Z,11Z,14Z,17Z)), PC(18:2(9Z,12Z)/22:2(13Z,16Z)), PC(22:2(13Z,16Z)/18:2(9Z,12Z)), PC(18:4(6Z,9Z,12Z,15Z)/22:0), PC(20:3(8Z,11Z,14Z)/20:1(11Z)), PC(20:4(8Z,11Z,14Z,17Z)/20:0), PC(20:1(11Z)/20:3(5Z,8Z,11Z)), PC(22:1(13Z)/18:3(6Z,9Z,12Z)), PC(20:1(11Z)/20:3(8Z,11Z,14Z)), PC(20:2(11Z,14Z)/20:2(11Z…	HMDB0008184, HMDB0008628, HMDB0008279, HMDB0008280, HMDB0008152, HMDB0008598, HMDB0008249, HMDB0011201, HMDB0008471, HMDB0008310, HMDB0008566, HMDB0008311, HMDB0008342, HMDB0008374, HMDB0008054, HMDB0008536, HMDB0008438, HMDB0008217, HMDB0008567	19	0
C50H82NO8P	M+Na	C50H82NO8P+Na+	878.567	PC(20:3(8Z,11Z,14Z)/22:6(4Z,7Z,10Z,13Z,16Z,19Z)), PC(22:6(4Z,7Z,10Z,13Z,16Z,19Z)/20:3(8Z,11Z,14Z)), PC(22:4(7Z,10Z,13Z,16Z)/20:5(5Z,8Z,11Z,14Z,17Z)), PC(20:5(5Z,8Z,11Z,14Z,17Z)/22:4(7Z,10Z,13Z,16Z))	HMDB0008419, HMDB0008738, HMDB0008642, HMDB0008515	4	1	C52H80NO8P+H+
C52H80NO8P	M+H	C52H80NO8P+H+	878.569	PC(22:6(4Z,7Z,10Z,13Z,16Z,19Z)/22:6(4Z,7Z,10Z,13Z,16Z,19Z))	HMDB0008748	1	2	C50H82NO8P+Na+, C50H84NO8P+Na+
C48H92NO8P	M+K	C48H92NO8P+K+	880.619	PC(18:0/22:2(13Z,16Z)), PC(20:0/20:2(11Z,14Z)), PC(22:1(13Z)/18:1(9Z)), PC(18:2(9Z,12Z)/22:0), PC(18:1(11Z)/22:1(13Z)), PC(22:0/18:2(9Z,12Z)), PC(24:1(15Z)/16:1(9Z)), PC(22:1(13Z)/18:1(11Z)), PC(18:1(9Z)/22:1(13Z)), PC(16:1(9Z)/24:1(15Z)), PC(20:1(11Z)/20:1(11Z)), PC(20:2(11Z,14Z)/20:0), PC(22:2(13Z,16Z)/18:0)	HMDB0008053, HMDB0008276, HMDB0008564, HMDB0008150, HMDB0008085, HMDB0008533, HMDB0008792, HMDB0011202, HMDB0008118, HMDB0008026, HMDB0008308, HMDB0008340, HMDB0008595	13	0
C55H102O6	M+Na	C55H102O6+Na+	881.757	TG(16:0/18:1(11Z)/18:1(9Z)), TG(18:1(11Z)/16:0/18:1(9Z)), TG(16:1(9Z)/16:1(9Z)/20:0), TG(16:0/18:1(9Z)/18:1(11Z)), TG(16:0/16:1(9Z)/20:1(11Z)), TG(16:0/18:1(11Z)/18:1(11Z)), TG(22:0/16:1(9Z)/14:1(9Z)), TG(18:1(11Z)/16:0/18:1(11Z)), TG(20:0/16:1(9Z)/16:1(9Z)), TG(16:1(9Z)/18:0/18:1(9Z)), TG(20:0/18:1(9Z)/14:1(9Z)), TG(16:0/18:1(9Z)/18:1(9Z)), TG(16:0/18:0/18:2(9Z,12Z)), TG(16:1(9Z)/18:0/18:1(11Z))	HMDB0044089, HMDB0010438, HMDB0005431, HMDB0044116, HMDB0005378, HMDB0044088, HMDB0046458, HMDB0010437, HMDB0045689, HMDB0005423, HMDB0045740, HMDB0005382, HMDB0005369, HMDB0010425	14	2	C57H100O6+H+, C57H98O6+H+
C57H100O6	M+H	C57H100O6+H+	881.759	TG(20:0/14:1(9Z)/20:4(5Z,8Z,11Z,14Z)), TG(18:2(9Z,12Z)/18:1(9Z)/18:2(9Z,12Z)), TG(18:1(11Z)/18:3(6Z,9Z,12Z)/18:1(9Z)), TG(14:0/22:2(13Z,16Z)/18:3(9Z,12Z,15Z)), TG(20:1(11Z)/14:0/20:4(8Z,11Z,14Z,17Z)), TG(16:0/16:1(9Z)/22:4(7Z,10Z,13Z,16Z)), TG(16:1(9Z)/20:2n6/18:2(9Z,12Z)), TG(14:0/20:3(5Z,8Z,11Z)/20:2n6), TG(20:0/14:1(9Z)/20:4(8Z,11Z,14Z,17Z)), TG(22:0/14:1(9Z)/18:4(6Z,9Z,12Z,15Z)), TG(16:1(9Z)/…	HMDB0045674, HMDB0052546, HMDB0049409, HMDB0042684, HMDB0050314, HMDB0044072, HMDB0048794, HMDB0042438, HMDB0045680, HMDB0046450, HMDB0048678, HMDB0042410, HMDB0048496, HMDB0045239, HMDB0043905, HMDB0049393, HMDB0043910, HMDB0045112, HMDB0049408, HMDB0042416, HMDB0005426, HMDB0049712, HMDB0043937, HMDB0050874, HMDB0044745, HMDB0048517, HMDB0045499, HMDB0042701, HMDB0042700, HMDB0044687, HMDB00446…	50	2	C55H102O6+Na+, C55H104O6+Na+
C55H98O6	M+K	C55H98O6+K+	893.699	TG(16:0/18:2(9Z,12Z)/18:2(9Z,12Z)), TG(20:0/18:3(9Z,12Z,15Z)/14:1(9Z)), TG(20:0/18:3(6Z,9Z,12Z)/14:1(9Z)), TG(18:1(11Z)/16:0/18:3(9Z,12Z,15Z)), TG(16:1(9Z)/18:1(11Z)/18:2(9Z,12Z)), TG(18:1(11Z)/16:1(9Z)/18:2(9Z,12Z)), TG(18:1(9Z)/16:0/18:3(9Z,12Z,15Z)), TG(16:0/16:0/20:4(5Z,8Z,11Z,14Z)), TG(16:1(9Z)/18:1(9Z)/18:2(9Z,12Z))	HMDB0005390, HMDB0046078, HMDB0045896, HMDB0010440, HMDB0048618, HMDB0010444, HMDB0010451, HMDB0005363, HMDB0005440	9	0
C55H100O6	M+K	C55H100O6+K+	895.715	TG(16:0/18:0/18:3(6Z,9Z,12Z)), TG(16:1(9Z)/18:1(9Z)/18:1(11Z)), TG(16:1(9Z)/20:1(11Z)/16:1(9Z)), TG(14:0/16:1(9Z)/22:2(13Z,16Z)), TG(14:1(9Z)/16:1(9Z)/22:1(13Z)), TG(14:0/20:2n6/18:1(9Z)), TG(14:1(9Z)/14:1(9Z)/24:1(15Z)), TG(18:0/14:0/20:3(5Z,8Z,11Z)), TG(18:0/14:0/20:3n6), TG(18:0/16:0/18:3(6Z,9Z,12Z)), TG(14:0/18:1(11Z)/20:2n6), TG(14:0/18:1(9Z)/20:2n6), TG(14:0/18:3(9Z,12Z,15Z)/20:0), TG(14:0/…	HMDB0043927, HMDB0048634, HMDB0048655, HMDB0042321, HMDB0047914, HMDB0042581, HMDB0047892, HMDB0044677, HMDB0044683, HMDB0044735, HMDB0042348, HMDB0042378, HMDB0042755, HMDB0042406, HMDB0010443, HMDB0044871, HMDB0010442, HMDB0042424, HMDB0047803, HMDB0049842, HMDB0045131, HMDB0045078, HMDB0042522, HMDB0049746, HMDB0042204, HMDB0047824, HMDB0049708, HMDB0044896, HMDB0010432, HMDB0042604, HMDB00104…	50	0
C55H102O6	M+K	C55H102O6+K+	897.731	TG(16:0/18:1(11Z)/18:1(9Z)), TG(18:1(11Z)/16:0/18:1(9Z)), TG(16:1(9Z)/16:1(9Z)/20:0), TG(16:0/18:1(9Z)/18:1(11Z)), TG(16:0/16:1(9Z)/20:1(11Z)), TG(16:0/18:1(11Z)/18:1(11Z)), TG(22:0/16:1(9Z)/14:1(9Z)), TG(18:1(11Z)/16:0/18:1(11Z)), TG(20:0/16:1(9Z)/16:1(9Z)), TG(16:1(9Z)/18:0/18:1(9Z)), TG(20:0/18:1(9Z)/14:1(9Z)), TG(16:0/18:1(9Z)/18:1(9Z)), TG(16:0/18:0/18:2(9Z,12Z)), TG(16:1(9Z)/18:0/18:1(11Z))	HMDB0044089, HMDB0010438, HMDB0005431, HMDB0044116, HMDB0005378, HMDB0044088, HMDB0046458, HMDB0010437, HMDB0045689, HMDB0005423, HMDB0045740, HMDB0005382, HMDB0005369, HMDB0010425	14	1	C52H100NO8P+H+
C50H86NO8P	M+K	C50H86NO8P+K+	898.572	PC(22:6(4Z,7Z,10Z,13Z,16Z,19Z)/20:1(11Z)), PC(22:4(7Z,10Z,13Z,16Z)/20:3(8Z,11Z,14Z)), PC(22:2(13Z,16Z)/20:5(5Z,8Z,11Z,14Z,17Z)), PC(20:5(5Z,8Z,11Z,14Z,17Z)/22:2(13Z,16Z)), PC(20:3(8Z,11Z,14Z)/22:4(7Z,10Z,13Z,16Z)), PC(20:1(11Z)/22:6(4Z,7Z,10Z,13Z,16Z,19Z))	HMDB0008735, HMDB0008639, HMDB0008609, HMDB0008514, HMDB0008416, HMDB0008321	6	0
C57H100O6	M+Na	C57H100O6+Na+	903.741	TG(20:0/14:1(9Z)/20:4(5Z,8Z,11Z,14Z)), TG(18:2(9Z,12Z)/18:1(9Z)/18:2(9Z,12Z)), TG(18:1(11Z)/18:3(6Z,9Z,12Z)/18:1(9Z)), TG(14:0/22:2(13Z,16Z)/18:3(9Z,12Z,15Z)), TG(20:1(11Z)/14:0/20:4(8Z,11Z,14Z,17Z)), TG(16:0/16:1(9Z)/22:4(7Z,10Z,13Z,16Z)), TG(16:1(9Z)/20:2n6/18:2(9Z,12Z)), TG(14:0/20:3(5Z,8Z,11Z)/20:2n6), TG(20:0/14:1(9Z)/20:4(8Z,11Z,14Z,17Z)), TG(22:0/14:1(9Z)/18:4(6Z,9Z,12Z,15Z)), TG(16:1(9Z)/…	HMDB0045674, HMDB0052546, HMDB0049409, HMDB0042684, HMDB0050314, HMDB0044072, HMDB0048794, HMDB0042438, HMDB0045680, HMDB0046450, HMDB0048678, HMDB0042410, HMDB0048496, HMDB0045239, HMDB0043905, HMDB0049393, HMDB0043910, HMDB0045112, HMDB0049408, HMDB0042416, HMDB0005426, HMDB0049712, HMDB0043937, HMDB0050874, HMDB0044745, HMDB0048517, HMDB0045499, HMDB0042701, HMDB0042700, HMDB0044687, HMDB00446…	50	2	C59H98O6+H+, C59H96O6+H+
C59H98O6	M+H	C59H98O6+H+	903.744	TG(20:2n6/18:3(9Z,12Z,15Z)/18:3(9Z,12Z,15Z)), TG(20:0/18:4(6Z,9Z,12Z,15Z)/18:4(6Z,9Z,12Z,15Z)), TG(20:1(11Z)/18:4(6Z,9Z,12Z,15Z)/18:3(9Z,12Z,15Z)), TG(20:1(11Z)/18:4(6Z,9Z,12Z,15Z)/18:3(6Z,9Z,12Z))	HMDB0053569, HMDB0046121, HMDB0050768, HMDB0050761	4	2	C57H100O6+Na+, C57H102O6+Na+
C57H102O6	M+Na	C57H102O6+Na+	905.757	TG(14:0/18:3(9Z,12Z,15Z)/22:1(13Z)), TG(20:0/16:1(9Z)/18:3(6Z,9Z,12Z)), TG(16:1(9Z)/20:2n6/18:1(9Z)), TG(18:1(9Z)/16:0/20:3(5Z,8Z,11Z)), TG(14:0/22:4(7Z,10Z,13Z,16Z)/18:0), TG(14:0/22:2(13Z,16Z)/18:2(9Z,12Z)), TG(16:1(9Z)/20:2n6/18:1(11Z)), TG(20:0/14:1(9Z)/20:3n6), TG(22:1(13Z)/14:1(9Z)/18:2(9Z,12Z)), TG(14:0/20:4(5Z,8Z,11Z,14Z)/20:0), TG(18:0/18:1(9Z)/18:3(6Z,9Z,12Z)), TG(18:0/20:3(5Z,8Z,11Z)/1…	HMDB0042764, HMDB0045697, HMDB0048789, HMDB0049743, HMDB0042694, HMDB0042676, HMDB0048788, HMDB0045673, HMDB0051529, HMDB0042635, HMDB0044951, HMDB0044997, HMDB0045667, HMDB0051418, HMDB0044958, HMDB0042588, HMDB0051411, HMDB0045492, HMDB0042612, HMDB0005370, HMDB0045106, HMDB0044931, HMDB0045159, HMDB0044119, HMDB0049851, HMDB0044125, HMDB0050001, HMDB0044530, HMDB0044151, HMDB0044158, HMDB00445…	50	2	C59H100O6+H+, C59H98O6+H+
C59H100O6	M+H	C59H100O6+H+	905.759	TG(20:1(11Z)/18:4(6Z,9Z,12Z,15Z)/18:2(9Z,12Z)), TG(20:0/18:4(6Z,9Z,12Z,15Z)/18:3(6Z,9Z,12Z)), TG(20:1(11Z)/18:3(9Z,12Z,15Z)/18:3(9Z,12Z,15Z)), TG(20:1(11Z)/18:3(9Z,12Z,15Z)/18:3(6Z,9Z,12Z)), TG(20:1(11Z)/18:3(6Z,9Z,12Z)/18:3(6Z,9Z,12Z)), TG(20:0/18:4(6Z,9Z,12Z,15Z)/18:3(9Z,12Z,15Z))	HMDB0050760, HMDB0046113, HMDB0050749, HMDB0050742, HMDB0050609, HMDB0046120	6	2	C57H102O6+Na+, C57H104O6+Na+
C57H104O6	M+Na	C57H104O6+Na+	907.773	TG(18:1(9Z)/18:0/18:2(9Z,12Z)), TG(16:1(9Z)/20:0/18:2(9Z,12Z)), TG(18:0/16:0/20:3(5Z,8Z,11Z)), TG(18:0/20:2n6/16:1(9Z)), TG(18:0/18:2(9Z,12Z)/18:1(11Z)), TG(18:0/18:2(9Z,12Z)/18:1(9Z)), TG(14:1(9Z)/18:1(11Z)/22:1(13Z)), TG(14:1(9Z)/16:1(9Z)/24:1(15Z)), TG(16:0/16:1(9Z)/22:2(13Z,16Z)), TG(16:1(9Z)/18:0/20:2n6), TG(18:0/18:3(6Z,9Z,12Z)/18:0), TG(14:1(9Z)/18:0/22:2(13Z,16Z)), TG(16:0/18:3(9Z,12Z,15Z…	HMDB0049766, HMDB0048508, HMDB0044731, HMDB0045132, HMDB0045079, HMDB0045080, HMDB0047937, HMDB0047915, HMDB0044071, HMDB0048488, HMDB0045100, HMDB0047806, HMDB0044475, HMDB0045548, HMDB0044312, HMDB0045541, HMDB0044096, HMDB0043962, HMDB0043955, HMDB0043929, HMDB0050433, HMDB0043923, HMDB0045212, HMDB0049282, HMDB0049283, HMDB0046441, HMDB0050342, HMDB0005453, HMDB0048573, HMDB0049844, HMDB00497…	50	2	C59H102O6+H+, C59H100O6+H+
C59H102O6	M+H	C59H102O6+H+	907.775	TG(18:1(9Z)/18:1(9Z)/20:4(5Z,8Z,11Z,14Z)), TG(16:1(9Z)/20:1(11Z)/20:4(5Z,8Z,11Z,14Z)), TG(18:1(9Z)/16:0/22:5(7Z,10Z,13Z,16Z,19Z)), TG(20:0/18:3(9Z,12Z,15Z)/18:3(9Z,12Z,15Z)), TG(20:0/18:3(6Z,9Z,12Z)/18:3(6Z,9Z,12Z)), TG(20:0/18:4(6Z,9Z,12Z,15Z)/18:2(9Z,12Z)), TG(18:2(9Z,12Z)/18:1(9Z)/20:3(8Z,11Z,14Z)), TG(18:0/18:2(9Z,12Z)/20:4(5Z,8Z,11Z,14Z)), TG(20:1(11Z)/18:3(6Z,9Z,12Z)/18:2(9Z,12Z)), TG(20:1(…	HMDB0005456, HMDB0005443, HMDB0010454, HMDB0046094, HMDB0045905, HMDB0046112, HMDB0010485, HMDB0005412, HMDB0050608, HMDB0050741, HMDB0010491, HMDB0046908, HMDB0046087	13	2	C57H104O6+Na+, C57H106O6+Na+
C57H106O6	M+Na	C57H106O6+Na+	909.788	TG(16:0/18:1(9Z)/20:1(11Z)), TG(16:1(9Z)/18:1(9Z)/20:0), TG(18:0/18:0/18:2(9Z,12Z)), TG(22:0/18:1(9Z)/14:1(9Z)), TG(22:0/16:1(9Z)/16:1(9Z)), TG(18:1(11Z)/18:0/18:1(11Z)), TG(18:1(11Z)/18:0/18:1(9Z)), TG(16:0/18:2(9Z,12Z)/20:0), TG(20:0/18:1(9Z)/16:1(9Z)), TG(16:1(9Z)/18:0/20:1(11Z)), TG(18:0/18:1(9Z)/18:1(9Z))	HMDB0005383, HMDB0005437, HMDB0005397, HMDB0046508, HMDB0046459, HMDB0010445, HMDB0010446, HMDB0005388, HMDB0045741, HMDB0005424, HMDB0005403	11	2	C59H102O6+H+, C59H104O6+H+
C59H104O6	M+H	C59H104O6+H+	909.791	TG(20:1(11Z)/18:2(9Z,12Z)/18:2(9Z,12Z)), TG(20:0/18:3(9Z,12Z,15Z)/18:2(9Z,12Z)), TG(22:0/18:4(6Z,9Z,12Z,15Z)/16:1(9Z)), TG(20:0/18:3(6Z,9Z,12Z)/18:2(9Z,12Z)), TG(22:0/20:4(5Z,8Z,11Z,14Z)/14:1(9Z)), TG(20:0/18:4(6Z,9Z,12Z,15Z)/18:1(9Z))	HMDB0050589, HMDB0046086, HMDB0046859, HMDB0045904, HMDB0046733, HMDB0046107	6	1	C57H106O6+Na+
C52H80NO8P	M+K	C52H80NO8P+K+	916.525	PC(22:6(4Z,7Z,10Z,13Z,16Z,19Z)/22:6(4Z,7Z,10Z,13Z,16Z,19Z))	HMDB0008748	1	0
C57H100O6	M+K	C57H100O6+K+	919.715	TG(20:0/14:1(9Z)/20:4(5Z,8Z,11Z,14Z)), TG(18:2(9Z,12Z)/18:1(9Z)/18:2(9Z,12Z)), TG(18:1(11Z)/18:3(6Z,9Z,12Z)/18:1(9Z)), TG(14:0/22:2(13Z,16Z)/18:3(9Z,12Z,15Z)), TG(20:1(11Z)/14:0/20:4(8Z,11Z,14Z,17Z)), TG(16:0/16:1(9Z)/22:4(7Z,10Z,13Z,16Z)), TG(16:1(9Z)/20:2n6/18:2(9Z,12Z)), TG(14:0/20:3(5Z,8Z,11Z)/20:2n6), TG(20:0/14:1(9Z)/20:4(8Z,11Z,14Z,17Z)), TG(22:0/14:1(9Z)/18:4(6Z,9Z,12Z,15Z)), TG(16:1(9Z)/…	HMDB0045674, HMDB0052546, HMDB0049409, HMDB0042684, HMDB0050314, HMDB0044072, HMDB0048794, HMDB0042438, HMDB0045680, HMDB0046450, HMDB0048678, HMDB0042410, HMDB0048496, HMDB0045239, HMDB0043905, HMDB0049393, HMDB0043910, HMDB0045112, HMDB0049408, HMDB0042416, HMDB0005426, HMDB0049712, HMDB0043937, HMDB0050874, HMDB0044745, HMDB0048517, HMDB0045499, HMDB0042701, HMDB0042700, HMDB0044687, HMDB00446…	50	0
C57H102O6	M+K	C57H102O6+K+	921.731	TG(14:0/18:3(9Z,12Z,15Z)/22:1(13Z)), TG(20:0/16:1(9Z)/18:3(6Z,9Z,12Z)), TG(16:1(9Z)/20:2n6/18:1(9Z)), TG(18:1(9Z)/16:0/20:3(5Z,8Z,11Z)), TG(14:0/22:4(7Z,10Z,13Z,16Z)/18:0), TG(14:0/22:2(13Z,16Z)/18:2(9Z,12Z)), TG(16:1(9Z)/20:2n6/18:1(11Z)), TG(20:0/14:1(9Z)/20:3n6), TG(22:1(13Z)/14:1(9Z)/18:2(9Z,12Z)), TG(14:0/20:4(5Z,8Z,11Z,14Z)/20:0), TG(18:0/18:1(9Z)/18:3(6Z,9Z,12Z)), TG(18:0/20:3(5Z,8Z,11Z)/1…	HMDB0042764, HMDB0045697, HMDB0048789, HMDB0049743, HMDB0042694, HMDB0042676, HMDB0048788, HMDB0045673, HMDB0051529, HMDB0042635, HMDB0044951, HMDB0044997, HMDB0045667, HMDB0051418, HMDB0044958, HMDB0042588, HMDB0051411, HMDB0045492, HMDB0042612, HMDB0005370, HMDB0045106, HMDB0044931, HMDB0045159, HMDB0044119, HMDB0049851, HMDB0044125, HMDB0050001, HMDB0044530, HMDB0044151, HMDB0044158, HMDB00445…	50	0
C57H104O6	M+K	C57H104O6+K+	923.746	TG(18:1(9Z)/18:0/18:2(9Z,12Z)), TG(16:1(9Z)/20:0/18:2(9Z,12Z)), TG(18:0/16:0/20:3(5Z,8Z,11Z)), TG(18:0/20:2n6/16:1(9Z)), TG(18:0/18:2(9Z,12Z)/18:1(11Z)), TG(18:0/18:2(9Z,12Z)/18:1(9Z)), TG(14:1(9Z)/18:1(11Z)/22:1(13Z)), TG(14:1(9Z)/16:1(9Z)/24:1(15Z)), TG(16:0/16:1(9Z)/22:2(13Z,16Z)), TG(16:1(9Z)/18:0/20:2n6), TG(18:0/18:3(6Z,9Z,12Z)/18:0), TG(14:1(9Z)/18:0/22:2(13Z,16Z)), TG(16:0/18:3(9Z,12Z,15Z…	HMDB0049766, HMDB0048508, HMDB0044731, HMDB0045132, HMDB0045079, HMDB0045080, HMDB0047937, HMDB0047915, HMDB0044071, HMDB0048488, HMDB0045100, HMDB0047806, HMDB0044475, HMDB0045548, HMDB0044312, HMDB0045541, HMDB0044096, HMDB0043962, HMDB0043955, HMDB0043929, HMDB0050433, HMDB0043923, HMDB0045212, HMDB0049282, HMDB0049283, HMDB0046441, HMDB0050342, HMDB0005453, HMDB0048573, HMDB0049844, HMDB00497…	50	0
C57H106O6	M+K	C57H106O6+K+	925.762	TG(16:0/18:1(9Z)/20:1(11Z)), TG(16:1(9Z)/18:1(9Z)/20:0), TG(18:0/18:0/18:2(9Z,12Z)), TG(22:0/18:1(9Z)/14:1(9Z)), TG(22:0/16:1(9Z)/16:1(9Z)), TG(18:1(11Z)/18:0/18:1(11Z)), TG(18:1(11Z)/18:0/18:1(9Z)), TG(16:0/18:2(9Z,12Z)/20:0), TG(20:0/18:1(9Z)/16:1(9Z)), TG(16:1(9Z)/18:0/20:1(11Z)), TG(18:0/18:1(9Z)/18:1(9Z))	HMDB0005383, HMDB0005437, HMDB0005397, HMDB0046508, HMDB0046459, HMDB0010445, HMDB0010446, HMDB0005388, HMDB0045741, HMDB0005424, HMDB0005403	11	0
C59H104O6	M+K	C59H104O6+K+	947.746	TG(20:1(11Z)/18:2(9Z,12Z)/18:2(9Z,12Z)), TG(20:0/18:3(9Z,12Z,15Z)/18:2(9Z,12Z)), TG(22:0/18:4(6Z,9Z,12Z,15Z)/16:1(9Z)), TG(20:0/18:3(6Z,9Z,12Z)/18:2(9Z,12Z)), TG(22:0/20:4(5Z,8Z,11Z,14Z)/14:1(9Z)), TG(20:0/18:4(6Z,9Z,12Z,15Z)/18:1(9Z))	HMDB0050589, HMDB0046086, HMDB0046859, HMDB0045904, HMDB0046733, HMDB0046107	6	0
C59H106O6	M+K	C59H106O6+K+	949.762	TG(22:0/20:3n6/14:1(9Z)), TG(22:0/18:3(9Z,12Z,15Z)/16:1(9Z)), TG(22:0/18:3(6Z,9Z,12Z)/16:1(9Z)), TG(20:0/18:2(9Z,12Z)/18:2(9Z,12Z)), TG(18:1(9Z)/18:2(9Z,12Z)/20:1(11Z)), TG(20:0/18:3(6Z,9Z,12Z)/18:1(9Z)), TG(20:0/18:3(9Z,12Z,15Z)/18:1(9Z)), TG(18:1(11Z)/18:2(9Z,12Z)/20:1(11Z))	HMDB0046708, HMDB0046834, HMDB0046659, HMDB0045878, HMDB0005460, HMDB0045899, HMDB0046081, HMDB0049389	8	0

## Sheet: Neg Mode Annotations
Supplementary Table S1. Annotated list of 387 putative metabolites and lipids identified in mouse brain tissue using MALDI-MSI.
Formula	Adduct	Ion	m/z	MoleculeNames	MoleculeIds	Isomers	Isobars	IsobarIons
C16H32O2	M-H	C16H32O2-H-	255.233	Dodecyl 2-methylpropanoate, Ethyl tetradecanoate, Dodecyl butyrate, Palmitic acid, Trimethyltridecanoic acid, Isopalmitic acid, Hexyl decanoate, Butyl dodecanoate, Octyl octanoate	HMDB0036210, HMDB0034153, HMDB0032249, HMDB0000220, HMDB0002396, HMDB0031068, HMDB0032324, HMDB0032065, HMDB0033166	9	0
C18H34O2	M-H	C18H34O2-H-	281.249	Oleic acid, Elaidic acid, Ethyl 9-hexadecenoate, (Z)-13-Octadecenoic acid, cis-Vaccenic acid, Octadec-9-enoic Acid, Petroselinic acid, 7Z-octadecenoic acid, Vaccenic acid, (E)-13-Octadecenoic acid	HMDB0000207, HMDB0000573, HMDB0059871, HMDB0041480, HMDB0240219, HMDB0062703, HMDB0002080, HMDB0062242, HMDB0003231, HMDB0062218	10	0
C18H36O2	M-H	C18H36O2-H-	283.264	Stearic acid, 16-Methylheptadecanoic acid, Ethyl hexadecanoate, Hexyl dodecanoate	HMDB0000827, HMDB0031066, HMDB0029811, HMDB0061946	4	0
C20H32O2	M-H	C20H32O2-H-	303.233	Cis-8,11,14,17-Eicosatetraenoic acid, Arachidonic acid	HMDB0002177, HMDB0001043	2	0
C20H36O2	M-H	C20H36O2-H-	307.264	Eicosadienoic acid, 8Z,11Z-eicosadienoic acid	HMDB0005060, HMDB0062432	2	0
C20H38O2	M-H	C20H38O2-H-	309.28	11Z-Eicosenoic acid, Paullinic acid, 9Z-Eicosenoic acid, Ethyl oleate, 11-Eicosenoic acid, Oleyl acetate	HMDB0002231, HMDB0035159, HMDB0062436, HMDB0034451, HMDB0034296, HMDB0037127	6	0
C20H40O2	M-H	C20H40O2-H-	311.296	3,7R,11R,15-tetramethyl-hexadecanoic acid, Arachidic acid, Ethyl stearate	HMDB0062520, HMDB0002212, HMDB0034156	3	0
C22H32O2	M-H	C22H32O2-H-	327.233	Docosahexaenoic acid	HMDB0002183	1	0
C22H36O2	M-H	C22H36O2-H-	331.264	Adrenic acid	HMDB0002226	1	0
C22H42O2	M-H	C22H42O2-H-	337.311	Cetoleic acid, N-butyl Oleate, Catelaidic acid	HMDB0002884, HMDB0062659, HMDB0031013	3	0
C6H14O12P2	M-H	C6H14O12P2-H-	338.989	beta-D-Fructose 1,6-bisphosphate, Alpha-D-Glucose 1,6-bisphosphate, Fructose 1,6-bisphosphate	HMDB0060444, HMDB0003514, HMDB0001058	3	0
C19H39O7P	M-H	C19H39O7P-H-	409.236	LysoPA(16:0/0:0), LysoPA(0:0/16:0)	HMDB0007853, HMDB0007849	2	0
C10H15N5O10P2	M-H	C10H15N5O10P2-H-	426.022	DGDP, Adenosine 3',5'-diphosphate, dGDP, ADP	msmls189, HMDB0000061, HMDB0000960, HMDB0001341	4	0
C21H43O7P	M-H	C21H43O7P-H-	437.267	LysoPA(18:0/0:0), LysoPA(0:0/18:0)	HMDB0007854, HMDB0007850	2	0
C10H15N5O11P2	M-H	C10H15N5O11P2-H-	442.017	Guanosine diphosphate	HMDB0001201	1	0
C21H42NO7P	M-H	C21H42NO7P-H-	450.263	LysoPE(16:1(9Z)/0:0), LysoPE(0:0/16:1(9Z))	HMDB0011504, HMDB0011474	2	0
C21H44NO7P	M-H	C21H44NO7P-H-	452.278	LysoPE(16:0/0:0), LysoPE(0:0/16:0)	HMDB0011503, HMDB0011473	2	0
C23H39O7P	M-H	C23H39O7P-H-	457.236	1-(5Z,8Z,11Z,14Z-eicosatetraenoyl)-sn-glycero-3-phosphate	HMDB0062312	1	0
C23H45O7P	M-H	C23H45O7P-H-	463.283	1-(11Z-eicosenoyl)-glycero-3-phosphate	HMDB0062305	1	0
C23H47O7P	M-H	C23H47O7P-H-	465.299	1-eicosanoyl-glycero-3-phosphate	HMDB0062315	1	0
C23H44NO7P	M-H	C23H44NO7P-H-	476.278	LysoPE(0:0/18:2(9Z,12Z)), LysoPE(18:2(9Z,12Z)/0:0)	HMDB0011477, HMDB0011507	2	0
C23H46NO7P	M-H	C23H46NO7P-H-	478.294	LysoPE(0:0/18:1(11Z)), LysoPE(0:0/18:1(9Z)), LysoPE(18:1(11Z)/0:0), LysoPE(18:1(9Z)/0:0)	HMDB0011475, HMDB0011476, HMDB0011505, HMDB0011506	4	0
C23H48NO7P	M-H	C23H48NO7P-H-	480.31	LysoPE(18:0/0:0), LysoPC(15:0), LysoPE(0:0/18:0)	HMDB0011130, HMDB0010381, HMDB0011129	3	0
C25H43O7P	M-H	C25H43O7P-H-	485.267	1-(7Z,10Z,13Z,16Z-docosatetraenoyl)-glycero-3-phosphate	HMDB0062310	1	0
C24H48NO7P	M-H	C24H48NO7P-H-	492.31	LysoPC(16:1(9Z)/0:0)	HMDB0010383	1	0
C25H42NO7P	M-H	C25H42NO7P-H-	498.263	LysoPE(20:5(5Z,8Z,11Z,14Z,17Z)/0:0), LysoPE(0:0/20:5(5Z,8Z,11Z,14Z,17Z))	HMDB0011519, HMDB0011489	2	0
C25H44NO7P	M-H	C25H44NO7P-H-	500.278	LysoPE(20:4(5Z,8Z,11Z,14Z)/0:0), LysoPE(20:4(8Z,11Z,14Z,17Z)/0:0), LysoPE(0:0/20:4(8Z,11Z,14Z,17Z)), LysoPE(0:0/20:4(5Z,8Z,11Z,14Z))	HMDB0011517, HMDB0011518, HMDB0011488, HMDB0011487	4	2	C27H46O4S+Cl-, C26H43NO6+Cl-
C25H46NO7P	M-H	C25H46NO7P-H-	502.294	LysoPE(0:0/20:3(5Z,8Z,11Z)), LysoPE(0:0/20:3(11Z,14Z,17Z)), LysoPE(0:0/20:3(8Z,11Z,14Z)), LysoPE(20:3(11Z,14Z,17Z)/0:0), LysoPE(20:3(5Z,8Z,11Z)/0:0), LysoPE(20:3(8Z,11Z,14Z)/0:0)	HMDB0011485, HMDB0011484, HMDB0011486, HMDB0011514, HMDB0011515, HMDB0011516	6	0
C25H48NO7P	M-H	C25H48NO7P-H-	504.31	LysoPE(0:0/20:2(11Z,14Z)), LysoPE(20:2(11Z,14Z)/0:0)	HMDB0011483, HMDB0011513	2	0
C10H16N5O13P3	M-H	C10H16N5O13P3-H-	505.988	dGTP, DGTP, Adenosine triphosphate	HMDB0001440, msmls190, HMDB0000538	3	0
C25H50NO7P	M-H	C25H50NO7P-H-	506.325	LysoPE(20:1(11Z)/0:0), LysoPE(0:0/20:1(11Z))	HMDB0011512, HMDB0011482	2	0
C26H52NO7P	M-H	C26H52NO7P-H-	520.341	LysoPC(18:1(9Z)), 2-oleoyl-sn-glycero-3-phosphocholine, LysoPC(18:1(11Z)), 2-Oleoylglycerophosphocholine	HMDB0002815, HMDB0062651, HMDB0010385, HMDB0061701	4	0
C10H16N5O14P3	M-H	C10H16N5O14P3-H-	521.983	GUANOSINE TRIPHOSPHATE, Guanosine triphosphate	msmls274, HMDB0001273	2	0
C27H44NO7P	M-H	C27H44NO7P-H-	524.278	LysoPE(22:6(4Z,7Z,10Z,13Z,16Z,19Z)/0:0), LysoPE(0:0/22:6(4Z,7Z,10Z,13Z,16Z,19Z))	HMDB0011526, HMDB0011496	2	0
C27H46NO7P	M-H	C27H46NO7P-H-	526.294	LysoPE(22:5(4Z,7Z,10Z,13Z,16Z)/0:0), LysoPE(0:0/22:5(4Z,7Z,10Z,13Z,16Z)), LysoPE(0:0/22:5(7Z,10Z,13Z,16Z,19Z)), LysoPE(22:5(7Z,10Z,13Z,16Z,19Z)/0:0)	HMDB0011524, HMDB0011494, HMDB0011495, HMDB0011525	4	0
C27H48NO7P	M-H	C27H48NO7P-H-	528.31	LysoPE(0:0/22:4(7Z,10Z,13Z,16Z)), LysoPE(22:4(7Z,10Z,13Z,16Z)/0:0)	HMDB0011493, HMDB0011523	2	0
C27H52NO7P	M-H	C27H52NO7P-H-	532.341	LysoPE(0:0/22:2(13Z,16Z)), LysoPE(22:2(13Z,16Z)/0:0)	HMDB0011492, HMDB0011522	2	0
C27H54NO7P	M-H	C27H54NO7P-H-	534.357	LysoPE(0:0/22:1(13Z)), LysoPE(22:1(13Z)/0:0)	HMDB0011491, HMDB0011521	2	0
C27H56NO7P	M-H	C27H56NO7P-H-	536.372	LysoPE(22:0/0:0), LysoPE(0:0/22:0)	HMDB0011520, HMDB0011490	2	0
C28H56NO7P	M-H	C28H56NO7P-H-	548.372	PC(18:1(9Z)e/2:0), LysoPC(20:1(11Z))	HMDB0011148, HMDB0010391	2	0
C15H23N5O14P2	M-H	C15H23N5O14P2-H-	558.064	Adenosine diphosphate ribose, Phosphoribosyl-AMP	HMDB0001178, HMDB0012276	2	0
C29H58NO7P	M-H	C29H58NO7P-H-	562.388	LysoPE(24:1(15Z)/0:0), LysoPE(0:0/24:1(15Z))	HMDB0011528, HMDB0011498	2	0
C15H24N2O17P2	M-H	C15H24N2O17P2-H-	565.048	URIDINE DIPHOSPHATEGALACTOSE, Uridine diphosphategalactose, [(2R,3S,4R,5R)-5-(2,4-dioxo-1,2,3,4-tetrahydropyrimidin-1-yl)-3,4-dihydroxyoxolan-2-yl]methyl {[(3R,4S,5S,6R)-3,4,5-trihydroxy-6-(hydroxymethyl)oxan-2-yl phosphonato]oxy}phosphonate, URIDINE DIPHOSPHATE GLUCOSE, URIDINE DIPHOSPHATE GLUCOSE, Uridine diphosphate glucose	msmls535, HMDB0000302, HMDB0060079, msmls530, msmls531, HMDB0000286	6	0
C27H53O12P	M-H	C27H53O12P-H-	599.32	LysoPI(18:0/0:0)	HMDB0240261	1	0
C17H27N3O17P2	M-H	C17H27N3O17P2-H-	606.074	URIDINE DIPHOSPHATE-N-ACETYLGALACTOSAMINE, Uridine diphosphate-N-acetylglucosamine, URIDINE DIPHOSPHATE-N-ACETYLGLUCOSAMINE	msmls533, HMDB0000290, msmls534	3	1	C16H25N5O16P2-H-
C35H67O8P	M-H	C35H67O8P-H-	645.45	PA(18:0/14:1(9Z)), PA(16:1(9Z)/16:0), PA(18:1(9Z)/14:0)	HMDB0114874, HMDB0114855, HMDB0114921	3	0
C42H81NO3	M-H	C42H81NO3-H-	646.614	Cer(d18:1/24:1(15Z))	HMDB0004953	1	0
C35H69O8P	M-H	C35H69O8P-H-	647.466	PA(20:0/12:0), PA(18:0/14:0), PA(16:0/16:0)	HMDB0115059, HMDB0114873, HMDB0000674	3	0
C6H18O24P6	M-H	C6H18O24P6-H-	658.854	Myo-inositol hexakisphosphate, Diphosphoinositol tetrakisphosphate	HMDB0003502, HMDB0060271	2	0
C21H29N7O14P2	M-H	C21H29N7O14P2-H-	664.117	NADH	HMDB0001487	1	0
C37H69O8P	M-H	C37H69O8P-H-	671.466	PA(20:1(11Z)/14:1(9Z)), PA(18:1(9Z)/16:1(9Z)), PA(20:2(11Z,14Z)/14:0), PA(18:2(9Z,12Z)/16:0), PA(16:0/18:2(9Z,12Z)), PA(14:0/20:2(11Z,14Z))	HMDB0115092, HMDB0114925, HMDB0115532, HMDB0114949, HMDB0007860, HMDB0115504	6	0
C25H42N2O19	M-H	C25H42N2O19-H-	673.231	3-Sialyl-N-acetyllactosamine, (N-acetylneuraminosyl(a2-6)lactosamine)	HMDB0006581, HMDB0001081	2	0
C37H71O8P	M-H	C37H71O8P-H-	673.481	PA(20:0/14:1(9Z)), PA(20:1(11Z)/14:0), PA(16:0/18:1(9Z)), PA(18:1(9Z)/16:0), PA(16:0/18:1(11Z)), PA(18:0/16:1(9Z))	HMDB0115062, HMDB0115091, HMDB0007859, HMDB0114924, HMDB0007858, HMDB0114877	6	0
C37H73O8P	M-H	C37H73O8P-H-	675.497	PA(20:0/14:0), PA(21:0/13:0), PA(18:0/16:0), PA(14:0/20:0), PA(22:0/12:0)	HMDB0115061, HMDB0115226, HMDB0114876, HMDB0114783, HMDB0115238	5	0
C37H74NO8P	M-H	C37H74NO8P-H-	690.508	PC(15:0/14:0), PC(14:0/15:0), PE(18:0/14:0), PE(16:0/16:0), PE(14:0/18:0)	HMDB0007932, HMDB0007868, HMDB0008986, HMDB0008923, HMDB0008826	5	0
C39H67O8P	M-H	C39H67O8P-H-	693.45	PA(16:0/20:5(5Z,8Z,11Z,14Z,17Z)), PA(16:1(9Z)/20:4(5Z,8Z,11Z,14Z)), PA(14:1(9Z)/22:4(7Z,10Z,13Z,16Z)), PA(22:4(7Z,10Z,13Z,16Z)/14:1(9Z)), PA(20:5(5Z,8Z,11Z,14Z,17Z)/16:0), PA(18:2(9Z,12Z)/18:3(6Z,9Z,12Z)), PA(18:2(9Z,12Z)/18:3(9Z,12Z,15Z)), PA(18:1(9Z)/18:4(6Z,9Z,12Z,15Z)), PA(18:3(9Z,12Z,15Z)/18:2(9Z,12Z)), PA(18:4(6Z,9Z,12Z,15Z)/18:1(9Z)), PA(20:4(5Z,8Z,11Z,14Z)/16:1(9Z)), PA(18:3(6Z,9Z,12Z)/18…	HMDB0114842, HMDB0114861, HMDB0114806, HMDB0115324, HMDB0115201, HMDB0114955, HMDB0114956, HMDB0114930, HMDB0115008, HMDB0115034, HMDB0115148, HMDB0114981	12	0
C39H69O8P	M-H	C39H69O8P-H-	695.466	PA(18:3(9Z,12Z,15Z)/18:1(9Z)), PA(18:1(9Z)/18:3(6Z,9Z,12Z)), PA(18:1(9Z)/18:3(9Z,12Z,15Z)), PA(22:4(7Z,10Z,13Z,16Z)/14:0), PA(20:4(5Z,8Z,11Z,14Z)/16:0), PA(20:3(8Z,11Z,14Z)/16:1(9Z)), PA(18:4(6Z,9Z,12Z,15Z)/18:0), PA(16:0/20:4(5Z,8Z,11Z,14Z)), PA(16:1(9Z)/20:3(8Z,11Z,14Z)), PA(18:2(9Z,12Z)/18:2(9Z,12Z)), PA(18:3(6Z,9Z,12Z)/18:1(9Z)), PA(14:0/22:4(7Z,10Z,13Z,16Z)), PA(18:0/18:4(6Z,9Z,12Z,15Z))	HMDB0115007, HMDB0114928, HMDB0114929, HMDB0115323, HMDB0115147, HMDB0115565, HMDB0115032, HMDB0114841, HMDB0115513, HMDB0114954, HMDB0114980, HMDB0114790, HMDB0114880	13	0
C39H71O8P	M-H	C39H71O8P-H-	697.481	PA(18:3(9Z,12Z,15Z)/18:0), PA(18:0/18:3(9Z,12Z,15Z)), PA(18:0/18:3(6Z,9Z,12Z)), PA(18:3(6Z,9Z,12Z)/18:0), PA(14:1(9Z)/22:2(13Z,16Z)), PA(18:2(9Z,12Z)/18:1(9Z)), PA(20:2(11Z,14Z)/16:1(9Z)), PA(16:1(9Z)/20:2(11Z,14Z)), PA(18:1(9Z)/18:2(9Z,12Z)), PA(16:0/20:3(8Z,11Z,14Z)), PA(20:3(8Z,11Z,14Z)/16:0), PA(22:2(13Z,16Z)/14:1(9Z))	HMDB0115005, HMDB0114879, HMDB0114878, HMDB0114978, HMDB0114805, HMDB0114953, HMDB0115536, HMDB0115512, HMDB0114927, HMDB0115511, HMDB0115564, HMDB0115297	12	0
C39H73O8P	M-H	C39H73O8P-H-	699.497	PA(18:0/18:2(9Z,12Z)), PA(18:2(9Z,12Z)/18:0), PA(16:0/20:2(11Z,14Z)), PA(18:1(11Z)/18:1(9Z)), PA(14:0/22:2(13Z,16Z)), PA(18:1(11Z)/18:1(11Z)), PA(20:1(11Z)/16:1(9Z)), PA(18:1(9Z)/18:1(11Z)), PA(22:2(13Z,16Z)/14:0), PA(20:2(11Z,14Z)/16:0), PA(18:1(9Z)/18:1(9Z))	HMDB0007861, HMDB0114951, HMDB0115510, HMDB0007863, HMDB0116699, HMDB0007862, HMDB0115095, HMDB0007864, HMDB0115296, HMDB0115535, HMDB0007865	11	0
C39H75O8P	M-H	C39H75O8P-H-	701.513	PA(18:1(9Z)/18:0), PA(20:1(11Z)/16:0), PA(22:0/14:1(9Z)), PA(20:0/16:1(9Z))	HMDB0114926, HMDB0115094, HMDB0115241, HMDB0115065	4	0
C38H76NO8P	M-H	C38H76NO8P-H-	704.524	PE(18:0/15:0), PE-NMe(16:0/16:0), PC(16:0/14:0), PC(15:0/15:0), PE(15:0/18:0), PC(14:0/16:0)	HMDB0008988, HMDB0010567, HMDB0007965, HMDB0007934, HMDB0008892, HMDB0007869	6	0
C40H79N2O6P	M-H	C40H79N2O6P-H-	713.56	SM C16:1	HMDB0029216	1	0
C39H74NO8P	M-H	C39H74NO8P-H-	714.508	PE(16:1(9Z)/18:1(9Z)), PE(18:1(9Z)/16:1(9Z)), PE(20:1(11Z)/14:1(9Z)), PE(20:2(11Z,14Z)/14:0), PE(14:1(9Z)/20:1(11Z)), PE(16:0/18:2(9Z,12Z)), PE(18:2(9Z,12Z)/16:0), PE(14:0/20:2(11Z,14Z))	HMDB0008960, HMDB0009056, HMDB0009251, HMDB0009283, HMDB0008867, HMDB0008928, HMDB0009088, HMDB0008835	8	0
C39H76NO8P	M-H	C39H76NO8P-H-	716.524	PC(15:0/16:1(9Z)), PC(16:1(9Z)/15:0), PE(14:1(9Z)/20:0), PE(14:0/20:1(11Z)), PE(18:1(9Z)/16:0), PE(16:0/18:1(11Z)), PE(16:1(9Z)/18:0), PE(18:0/16:1(9Z)), PE(20:1(11Z)/14:0), PE(20:0/14:1(9Z)), PE(16:0/18:1(9Z))	HMDB0007936, HMDB0008000, HMDB0008866, HMDB0008834, HMDB0009055, HMDB0008926, HMDB0008958, HMDB0008990, HMDB0009250, HMDB0009218, HMDB0008927	11	0
C39H78NO8P	M-H	C39H78NO8P-H-	718.539	PC(15:0/16:0), PC(16:0/15:0), PE(20:0/14:0), PE(18:0/16:0), PE(14:0/20:0), PE(16:0/18:0), PE-NMe2(16:0/16:0)	HMDB0007935, HMDB0007967, HMDB0009217, HMDB0008989, HMDB0008833, HMDB0008925, HMDB0010566	7	0
C41H69O8P	M-H	C41H69O8P-H-	719.466	PA(18:1(9Z)/20:5(5Z,8Z,11Z,14Z,17Z)), PA(18:3(9Z,12Z,15Z)/20:3(8Z,11Z,14Z)), PA(18:4(6Z,9Z,12Z,15Z)/20:2(11Z,14Z)), PA(20:4(5Z,8Z,11Z,14Z)/18:2(9Z,12Z)), PA(20:3(8Z,11Z,14Z)/18:3(6Z,9Z,12Z)), PA(20:3(8Z,11Z,14Z)/18:3(9Z,12Z,15Z)), PA(20:2(11Z,14Z)/18:4(6Z,9Z,12Z,15Z)), PA(20:5(5Z,8Z,11Z,14Z,17Z)/18:1(9Z)), PA(18:2(9Z,12Z)/20:4(5Z,8Z,11Z,14Z)), PA(22:6(4Z,7Z,10Z,13Z,16Z,19Z)/16:0), PA(18:3(6Z,9Z,1…	HMDB0114936, HMDB0115525, HMDB0115526, HMDB0115152, HMDB0115569, HMDB0115570, HMDB0115542, HMDB0115204, HMDB0114961, HMDB0115404, HMDB0115523, HMDB0114849	12	1	C37H70NO10P-H-
C41H71O8P	M-H	C41H71O8P-H-	721.481	PA(16:1(9Z)/22:4(7Z,10Z,13Z,16Z)), PA(18:2(9Z,12Z)/20:3(8Z,11Z,14Z)), PA(18:3(6Z,9Z,12Z)/20:2(11Z,14Z)), PA(20:5(5Z,8Z,11Z,14Z,17Z)/18:0), PA(18:4(6Z,9Z,12Z,15Z)/20:1(11Z)), PA(22:4(7Z,10Z,13Z,16Z)/16:1(9Z)), PA(18:3(9Z,12Z,15Z)/20:2(11Z,14Z)), PA(20:1(11Z)/18:4(6Z,9Z,12Z,15Z)), PA(20:4(5Z,8Z,11Z,14Z)/18:1(9Z)), PA(20:2(11Z,14Z)/18:3(9Z,12Z,15Z)), PA(18:1(9Z)/20:4(5Z,8Z,11Z,14Z)), PA(20:2(11Z,14Z…	HMDB0114867, HMDB0115521, HMDB0115522, HMDB0116704, HMDB0115040, HMDB0115327, HMDB0115524, HMDB0115102, HMDB0115151, HMDB0115541, HMDB0114934, HMDB0115540, HMDB0114886, HMDB0115495	14	0
C38H75O10P	M-H	C38H75O10P-H-	721.503	PG(16:0/16:0)	HMDB0010570	1	0
C41H73O8P	M-H	C41H73O8P-H-	723.497	PA(20:2(11Z,14Z)/18:2(9Z,12Z)), PA(18:2(9Z,12Z)/20:2(11Z,14Z)), PA(18:1(9Z)/20:3(8Z,11Z,14Z)), PA(20:1(11Z)/18:3(9Z,12Z,15Z)), PA(20:1(11Z)/18:3(6Z,9Z,12Z)), PA(16:0/22:4(7Z,10Z,13Z,16Z)), PA(18:0/20:4(5Z,8Z,11Z,14Z)), PA(18:3(9Z,12Z,15Z)/20:1(11Z)), PA(18:3(6Z,9Z,12Z)/20:1(11Z)), PA(18:4(6Z,9Z,12Z,15Z)/20:0), PA(20:3(8Z,11Z,14Z)/18:1(9Z)), PA(20:4(5Z,8Z,11Z,14Z)/18:0), PA(20:0/18:4(6Z,9Z,12Z,15Z…	HMDB0115493, HMDB0115520, HMDB0115519, HMDB0115101, HMDB0115100, HMDB0114846, HMDB0114884, HMDB0115013, HMDB0114986, HMDB0115039, HMDB0115568, HMDB0115149, HMDB0115073, HMDB0115326	14	0
C41H75O8P	M-H	C41H75O8P-H-	725.513	PA(20:1(11Z)/18:2(9Z,12Z)), PA(18:3(6Z,9Z,12Z)/20:0), PA(18:0/20:3(8Z,11Z,14Z)), PA(20:0/18:3(9Z,12Z,15Z)), PA(18:3(9Z,12Z,15Z)/20:0), PA(22:2(13Z,16Z)/16:1(9Z)), PA(20:2(11Z,14Z)/18:1(9Z)), PA(16:1(9Z)/22:2(13Z,16Z)), PA(18:2(9Z,12Z)/20:1(11Z)), PA(18:1(9Z)/20:2(11Z,14Z)), PA(20:3(8Z,11Z,14Z)/18:0), PA(20:0/18:3(6Z,9Z,12Z))	HMDB0115099, HMDB0114985, HMDB0115515, HMDB0115072, HMDB0115012, HMDB0115300, HMDB0115539, HMDB0114866, HMDB0114959, HMDB0115518, HMDB0115566, HMDB0115071	12	0
C41H78NO7P	M-H	C41H78NO7P-H-	726.544	PE(P-18:1(11Z)/18:1(9Z)), PE(18:1(9Z)/P-18:1(9Z)), PE(P-18:1(11Z)/18:1(11Z)), PE(20:2(11Z,14Z)/P-16:0), PE(P-16:0/20:2(11Z,14Z)), PE(P-18:1(9Z)/18:1(9Z)), PE(P-18:1(9Z)/18:1(11Z)), PE(P-18:0/18:2(9Z,12Z)), PE(18:1(11Z)/P-18:1(11Z)), PE(18:2(9Z,12Z)/P-18:0), PE(18:1(9Z)/P-18:1(11Z)), PE(18:1(11Z)/P-18:1(9Z))	HMDB0011408, HMDB0009084, HMDB0011407, HMDB0009312, HMDB0011349, HMDB0011441, HMDB0011440, HMDB0011376, HMDB0009050, HMDB0009115, HMDB0009083, HMDB0009051	12	0
C42H82NO6P	M-H	C42H82NO6P-H-	726.581	PC(P-16:0/P-18:1(9Z)), PC(P-18:1(9Z)/P-16:0), PC(P-18:1(11Z)/P-16:0), PC(P-16:0/P-18:1(11Z))	HMDB0011235, HMDB0011331, HMDB0011298, HMDB0011234	4	0
C41H77O8P	M-H	C41H77O8P-H-	727.528	PA(18:0/20:2(11Z,14Z)), PA(20:2(11Z,14Z)/18:0), PA(18:2(9Z,12Z)/20:0), PA(16:0/22:2(13Z,16Z)), PA(18:1(9Z)/20:1(11Z)), PA(20:0/18:2(9Z,12Z)), PA(22:2(13Z,16Z)/16:0), PA(20:1(11Z)/18:1(9Z))	HMDB0115514, HMDB0115537, HMDB0114958, HMDB0114845, HMDB0114932, HMDB0115070, HMDB0115299, HMDB0115098	8	0
C41H79O8P	M-H	C41H79O8P-H-	729.544	PA(20:1(11Z)/18:0), PA(22:0/16:1(9Z)), PA(18:1(9Z)/20:0), PA(16:1(9Z)/22:0), PA(18:0/20:1(11Z)), PA(20:0/18:1(9Z))	HMDB0115096, HMDB0115244, HMDB0114931, HMDB0114864, HMDB0114882, HMDB0115069	6	0
C41H82NO7P	M-H	C41H82NO7P-H-	730.576	PE(P-16:0/20:0), PC(P-18:0/15:0), PE(P-18:0/18:0)	HMDB0011347, HMDB0011238, HMDB0011373	3	0
C41H74NO8P	M-H	C41H74NO8P-H-	738.508	PE(18:1(9Z)/18:3(9Z,12Z,15Z)), PC(18:4(6Z,9Z,12Z,15Z)/15:0), PE(18:0/18:4(6Z,9Z,12Z,15Z)), PE(18:3(6Z,9Z,12Z)/18:1(9Z)), PE(18:2(9Z,12Z)/18:2(9Z,12Z)), PE(22:4(7Z,10Z,13Z,16Z)/14:0), PE(20:3(8Z,11Z,14Z)/16:1(9Z)), PE(18:1(9Z)/18:3(6Z,9Z,12Z)), PE(14:0/22:4(7Z,10Z,13Z,16Z)), PE(20:4(5Z,8Z,11Z,14Z)/16:0), PE(18:3(9Z,12Z,15Z)/18:1(9Z)), PE(16:0/20:4(8Z,11Z,14Z,17Z)), PE(18:4(6Z,9Z,12Z,15Z)/18:0), PC…	HMDB0009062, HMDB0008231, HMDB0008997, HMDB0009125, HMDB0009093, HMDB0009580, HMDB0009353, HMDB0009061, HMDB0008844, HMDB0009385, HMDB0009158, HMDB0008938, HMDB0009189, HMDB0007943, HMDB0008937	15	0
C41H76NO8P	M-H	C41H76NO8P-H-	740.524	PC(18:3(6Z,9Z,12Z)/15:0), PE(16:0/20:3(8Z,11Z,14Z)), PE(18:0/18:3(9Z,12Z,15Z)), PE(20:2(11Z,14Z)/16:1(9Z)), PC(18:3(9Z,12Z,15Z)/15:0), PE(18:3(6Z,9Z,12Z)/18:0), PE(20:3(8Z,11Z,14Z)/16:0), PE(18:1(9Z)/18:2(9Z,12Z)), PC(15:0/18:3(9Z,12Z,15Z)), PC(15:0/18:3(6Z,9Z,12Z)), PE(18:3(9Z,12Z,15Z)/18:0), PE(18:2(9Z,12Z)/18:1(9Z)), PE(22:2(13Z,16Z)/14:1(9Z)), PE(18:0/18:3(6Z,9Z,12Z)), PE(16:1(9Z)/20:2(11Z,14…	HMDB0008165, HMDB0008936, HMDB0008996, HMDB0009287, HMDB0008198, HMDB0009123, HMDB0009352, HMDB0009060, HMDB0007942, HMDB0007941, HMDB0009156, HMDB0009092, HMDB0009548, HMDB0008995, HMDB0008967, HMDB0008876	16	0
C41H78NO8P	M-H	C41H78NO8P-H-	742.539	PE(16:1(9Z)/20:1(11Z)), PE(18:1(11Z)/18:1(9Z)), PC(18:2(9Z,12Z)/15:0), PE(18:2(9Z,12Z)/18:0), PC(15:0/18:2(9Z,12Z)), PE(22:2(13Z,16Z)/14:0), PE(22:1(13Z)/14:1(9Z)), PE(14:0/22:2(13Z,16Z)), PE(18:1(11Z)/18:1(11Z)), PE(20:2(11Z,14Z)/16:0), PE(18:1(9Z)/18:1(11Z)), PE(14:1(9Z)/22:1(13Z)), PE(18:1(9Z)/18:1(9Z)), PE(16:0/20:2(11Z,14Z)), PE(18:0/18:2(9Z,12Z)), PE(20:1(11Z)/16:1(9Z))	HMDB0008966, HMDB0009026, HMDB0008132, HMDB0009090, HMDB0007940, HMDB0009547, HMDB0009515, HMDB0008843, HMDB0009025, HMDB0009286, HMDB0009058, HMDB0008875, HMDB0009059, HMDB0008934, HMDB0008994, HMDB0009254	16	0
C43H69O8P	M-H	C43H69O8P-H-	743.466	PA(20:5(5Z,8Z,11Z,14Z,17Z)/20:3(8Z,11Z,14Z)), PA(18:2(9Z,12Z)/22:6(4Z,7Z,10Z,13Z,16Z,19Z)), PA(22:6(4Z,7Z,10Z,13Z,16Z,19Z)/18:2(9Z,12Z)), PA(22:4(7Z,10Z,13Z,16Z)/18:4(6Z,9Z,12Z,15Z)), PA(18:4(6Z,9Z,12Z,15Z)/22:4(7Z,10Z,13Z,16Z)), PA(20:4(5Z,8Z,11Z,14Z)/20:4(5Z,8Z,11Z,14Z)), PA(20:3(8Z,11Z,14Z)/20:5(5Z,8Z,11Z,14Z,17Z))	HMDB0115588, HMDB0114970, HMDB0115409, HMDB0115333, HMDB0115048, HMDB0115159, HMDB0115577	7	0
C41H80NO8P	M-H	C41H80NO8P-H-	744.555	PE(14:1(9Z)/22:0), PE(16:1(9Z)/20:0), PE(18:0/18:1(9Z)), PE(14:0/22:1(13Z)), PE(18:1(9Z)/18:0), PC(15:0/18:1(9Z)), PE(20:0/16:1(9Z)), PE(22:1(13Z)/14:0), PC(18:1(9Z)/15:0), PE(18:0/18:1(11Z)), PE(22:0/14:1(9Z)), PE-NMe2(16:0/18:1(9Z)), PE(16:0/20:1(11Z)), PE(18:1(11Z)/18:0), PC(15:0/18:1(11Z)), PE(20:1(11Z)/16:0)	HMDB0008874, HMDB0008965, HMDB0008993, HMDB0008842, HMDB0009057, HMDB0007939, HMDB0009221, HMDB0009514, HMDB0008099, HMDB0008992, HMDB0009482, HMDB0010568, HMDB0008933, HMDB0009024, HMDB0007938, HMDB0009253	16	0
C41H82NO8P	M-H	C41H82NO8P-H-	746.571	PE(18:0/18:0), PE(16:0/20:0), PC(18:0/15:0), PE(20:0/16:0), PE(14:0/22:0), PC(15:0/18:0), Phosphatidylethanolamine, PE(22:0/14:0)	HMDB0008991, HMDB0008932, HMDB0008033, HMDB0009220, HMDB0008841, HMDB0007937, HMDB0060501, HMDB0009481	8	0
C43H73O8P	M-H	C43H73O8P-H-	747.497	PA(20:3(8Z,11Z,14Z)/20:3(8Z,11Z,14Z)), PA(20:5(5Z,8Z,11Z,14Z,17Z)/20:1(11Z)), PA(20:1(11Z)/20:5(5Z,8Z,11Z,14Z,17Z)), PA(20:4(5Z,8Z,11Z,14Z)/20:2(11Z,14Z)), PA(18:4(6Z,9Z,12Z,15Z)/22:2(13Z,16Z)), PA(20:2(11Z,14Z)/20:4(5Z,8Z,11Z,14Z)), PA(18:0/22:6(4Z,7Z,10Z,13Z,16Z,19Z)), PA(18:2(9Z,12Z)/22:4(7Z,10Z,13Z,16Z)), PA(22:4(7Z,10Z,13Z,16Z)/18:2(9Z,12Z)), PA(22:6(4Z,7Z,10Z,13Z,16Z,19Z)/18:0), PA(22:2(13Z…	HMDB0115497, HMDB0115210, HMDB0115108, HMDB0115498, HMDB0115047, HMDB0115548, HMDB0114893, HMDB0114967, HMDB0115331, HMDB0115406, HMDB0115307	11	2	C39H74NO10P-H-, C40H76NO7P+Cl-
C43H76NO7P	M-H	C43H76NO7P-H-	748.529	PE(P-18:0/20:5(5Z,8Z,11Z,14Z,17Z))	HMDB0011387	1	0
C43H78NO7P	M-H	C43H78NO7P-H-	750.544	PE(20:4(5Z,8Z,11Z,14Z)/P-18:0), PE(O-18:1(1Z)/20:4(5Z,8Z,11Z,14Z)), PE(20:4(8Z,11Z,14Z,17Z)/P-18:0), PE(P-16:0/22:4(7Z,10Z,13Z,16Z))	HMDB0009412, HMDB0005779, HMDB0009445, HMDB0011358	4	0
C43H77O8P	M-H	C43H77O8P-H-	751.528	PA(22:4(7Z,10Z,13Z,16Z)/18:0), PA(18:0/22:4(7Z,10Z,13Z,16Z)), PA(22:2(13Z,16Z)/18:2(9Z,12Z)), PA(20:0/20:4(5Z,8Z,11Z,14Z)), PA(20:2(11Z,14Z)/20:2(11Z,14Z)), PA(18:4(6Z,9Z,12Z,15Z)/22:0), PA(20:4(5Z,8Z,11Z,14Z)/20:0), PA(20:3(8Z,11Z,14Z)/20:1(11Z)), PA(18:2(9Z,12Z)/22:2(13Z,16Z)), PA(20:1(11Z)/20:3(8Z,11Z,14Z)), PA(22:0/18:4(6Z,9Z,12Z,15Z))	HMDB0115328, HMDB0114890, HMDB0115304, HMDB0115078, HMDB0115545, HMDB0115045, HMDB0115156, HMDB0115573, HMDB0114966, HMDB0115531, HMDB0115251	11	0
C43H80NO7P	M-H	C43H80NO7P-H-	752.56	PE(P-18:0/20:3(8Z,11Z,14Z)), PE(20:3(5Z,8Z,11Z)/P-18:0), PE(20:3(8Z,11Z,14Z)/P-18:0)	HMDB0011384, HMDB0009346, HMDB0009379	3	0
C43H82NO7P	M-H	C43H82NO7P-H-	754.576	PE(20:1(11Z)/P-18:1(11Z)), PE(20:1(11Z)/P-18:1(9Z)), PE(P-18:1(9Z)/20:1(11Z)), PE(20:2(11Z,14Z)/P-18:0), PE(P-16:0/22:2(13Z,16Z)), PE(P-18:0/20:2(11Z,14Z)), PE(P-18:1(11Z)/20:1(11Z)), PE(22:2(13Z,16Z)/P-16:0)	HMDB0009281, HMDB0009282, HMDB0011447, HMDB0009313, HMDB0011357, HMDB0011382, HMDB0011414, HMDB0009576	8	0
C43H81O8P	M-H	C43H81O8P-H-	755.56	PA(18:2(9Z,12Z)/22:0), PA(20:1(11Z)/20:1(11Z)), PA(22:2(13Z,16Z)/18:0), PA(18:0/22:2(13Z,16Z)), PA(22:0/18:2(9Z,12Z)), PA(20:2(11Z,14Z)/20:0), PA(20:0/20:2(11Z,14Z))	HMDB0114964, HMDB0115104, HMDB0115301, HMDB0114889, HMDB0115248, HMDB0115543, HMDB0115528	7	0
C43H84NO7P	M-H	C43H84NO7P-H-	756.591	PE(20:1(11Z)/P-18:0), PE(22:1(13Z)/P-16:0), PE(20:0/P-18:1(9Z)), PE(P-18:0/20:1(11Z)), PE(P-18:1(11Z)/20:0), PE(20:0/P-18:1(11Z)), PE(P-16:0/22:1(13Z)), PE(P-18:1(9Z)/20:0)	HMDB0009280, HMDB0009543, HMDB0009249, HMDB0011381, HMDB0011413, HMDB0009248, HMDB0011356, HMDB0011446	8	0
C43H83O8P	M-H	C43H83O8P-H-	757.575	PA(20:1(11Z)/20:0), PA(20:0/20:1(11Z)), PA(22:0/18:1(9Z)), PA(18:1(9Z)/22:0)	HMDB0115103, HMDB0115076, HMDB0116705, HMDB0114937	4	0
C43H86NO7P	M-H	C43H86NO7P-H-	758.607	PE(P-16:0/22:0), PE(P-18:0/20:0)	HMDB0011355, HMDB0011380	2	0
C43H85O8P	M-H	C43H85O8P-H-	759.591	PA(20:0/20:0), PA(19:0/21:0), PA(22:0/18:0), PA(21:0/19:0), PA(18:0/22:0)	HMDB0115075, HMDB0115056, HMDB0115246, HMDB0115232, HMDB0114887	5	0
C40H76NO10P	M-H	C40H76NO10P-H-	760.513	PS(20:1(11Z)/14:0), PS(14:1(9Z)/20:0), PS(14:0/20:1(11Z)), PS(16:0/18:1(11Z)), PS(20:0/14:1(9Z)), PS(16:0/18:1(9Z)), PS(16:1(9Z)/18:0), PS(18:1(9Z)/16:0), PS(18:0/16:1(9Z))	HMDB0112540, HMDB0112277, HMDB0112274, HMDB0112267, HMDB0112512, HMDB0012357, HMDB0012367, HMDB0012387, HMDB0012377	9	0
C43H74NO8P	M-H	C43H74NO8P-H-	762.508	PE(18:4(6Z,9Z,12Z,15Z)/20:2(11Z,14Z)), PE(20:3(8Z,11Z,14Z)/18:3(6Z,9Z,12Z)), PE(18:3(6Z,9Z,12Z)/20:3(8Z,11Z,14Z)), PE(18:2(9Z,12Z)/20:4(5Z,8Z,11Z,14Z)), PE(20:2(11Z,14Z)/18:4(6Z,9Z,12Z,15Z)), PE(20:5(5Z,8Z,11Z,14Z,17Z)/18:1(9Z)), PE(18:1(9Z)/20:5(5Z,8Z,11Z,14Z,17Z)), PE(22:6(4Z,7Z,10Z,13Z,16Z,19Z)/16:0), PE(16:0/22:6(4Z,7Z,10Z,13Z,16Z,19Z)), PE(20:3(8Z,11Z,14Z)/18:3(9Z,12Z,15Z)), PE(20:4(5Z,8Z,11…	HMDB0009198, HMDB0009358, HMDB0009134, HMDB0009102, HMDB0009294, HMDB0009455, HMDB0009071, HMDB0009682, HMDB0008946, HMDB0009359, HMDB0009390, HMDB0009167	12	0
C43H76NO8P	M-H	C43H76NO8P-H-	764.524	PE(18:4(6Z,9Z,12Z,15Z)/20:1(11Z)), PE(18:0/20:5(5Z,8Z,11Z,14Z,17Z)), PE(18:3(9Z,12Z,15Z)/20:2(11Z,14Z)), PE(20:4(5Z,8Z,11Z,14Z)/18:1(9Z)), PE(18:2(9Z,12Z)/20:3(8Z,11Z,14Z)), PE(20:2(11Z,14Z)/18:3(9Z,12Z,15Z)), PE(18:3(6Z,9Z,12Z)/20:2(11Z,14Z)), PE(16:1(9Z)/22:4(7Z,10Z,13Z,16Z)), PE(20:2(11Z,14Z)/18:3(6Z,9Z,12Z)), PE(18:1(9Z)/20:4(5Z,8Z,11Z,14Z)), PE(20:3(8Z,11Z,14Z)/18:2(9Z,12Z)), PE(22:4(7Z,10Z,…	HMDB0009197, HMDB0009005, HMDB0009165, HMDB0009389, HMDB0009101, HMDB0009293, HMDB0009132, HMDB0008976, HMDB0009292, HMDB0009069, HMDB0009357, HMDB0009584, HMDB0009453, HMDB0007951, HMDB0009261	15	0
C21H36N7O16P3S	M-H	C21H36N7O16P3S-H-	766.108	Coenzyme A	HMDB0001423	1	0
C43H78NO8P	M-H	C43H78NO8P-H-	766.539	PE(20:1(11Z)/18:3(6Z,9Z,12Z)), PE(20:0/18:4(6Z,9Z,12Z,15Z)), PE(20:1(11Z)/18:3(9Z,12Z,15Z)), PE(22:4(7Z,10Z,13Z,16Z)/16:0), PE(20:3(8Z,11Z,14Z)/18:1(9Z)), PC(20:4(5Z,8Z,11Z,14Z)/15:0), PC(15:0/20:4(5Z,8Z,11Z,14Z)), PE(20:2(11Z,14Z)/18:2(9Z,12Z)), PE(18:4(6Z,9Z,12Z,15Z)/20:0), PE(18:3(9Z,12Z,15Z)/20:1(11Z)), PE(18:1(9Z)/20:3(8Z,11Z,14Z)), PE(20:4(5Z,8Z,11Z,14Z)/18:0), PE(18:1(9Z)/20:3(5Z,8Z,11Z)),…	HMDB0009259, HMDB0009228, HMDB0009260, HMDB0009583, HMDB0009356, HMDB0008428, HMDB0007949, HMDB0009291, HMDB0009196, HMDB0009164, HMDB0009068, HMDB0009387, HMDB0009067, HMDB0009003, HMDB0009131, HMDB0009420, HMDB0009099, HMDB0008943	18	0
C45H69O8P	M-H	C45H69O8P-H-	767.466	PA(20:4(5Z,8Z,11Z,14Z)/22:6(4Z,7Z,10Z,13Z,16Z,19Z)), PA(22:6(4Z,7Z,10Z,13Z,16Z,19Z)/20:4(5Z,8Z,11Z,14Z))	HMDB0115168, HMDB0115416	2	1	C41H70NO10P-H-
C43H82NO8P	M-H	C43H82NO8P-H-	770.571	PE-NMe2(18:1(9Z)/18:1(9Z)), PE(22:1(13Z)/16:1(9Z)), PE(18:2(9Z,12Z)/20:0), PE(20:2(11Z,14Z)/18:0), PE(20:0/18:2(9Z,12Z)), PE(16:0/22:2(13Z,16Z)), PC(15:0/20:2(11Z,14Z)), PE(18:1(11Z)/20:1(11Z)), PE(24:1(15Z)/14:1(9Z)), PE(20:1(11Z)/18:1(11Z)), PE(14:1(9Z)/24:1(15Z)), PC(20:2(11Z,14Z)/15:0), PE(16:1(9Z)/22:1(13Z)), PE(20:1(11Z)/18:1(9Z)), PE(18:0/20:2(11Z,14Z)), PE(18:1(9Z)/20:1(11Z)), PE(22:2(13Z…	HMDB0010564, HMDB0009518, HMDB0009097, HMDB0009288, HMDB0009225, HMDB0008942, HMDB0007946, HMDB0009032, HMDB0009746, HMDB0009256, HMDB0008882, HMDB0008330, HMDB0008974, HMDB0009257, HMDB0009000, HMDB0009065, HMDB0009550	17	0
C42H77O10P	M-H	C42H77O10P-H-	771.518	PG(18:0/18:3(9Z,12Z,15Z)), PG(18:3(9Z,12Z,15Z)/18:0), PG(18:1(9Z)/18:2(9Z,12Z)), PG(18:2(9Z,12Z)/18:1(11Z)), PG(18:1(11Z)/18:2(9Z,12Z)), PG(18:0/18:3(6Z,9Z,12Z)), PG(16:0/20:3(5Z,8Z,11Z)), PG(18:2(9Z,12Z)/18:1(9Z)), PG(16:0/20:3(8Z,11Z,14Z)), PG(18:3(6Z,9Z,12Z)/18:0)	HMDB0010607, HMDB0010677, HMDB0010635, HMDB0010648, HMDB0010620, HMDB0010606, HMDB0010578, HMDB0010649, HMDB0010579, HMDB0010662	10	1	C45H76NO7P-H-
C43H84NO8P	M-H	C43H84NO8P-H-	772.586	PC(15:0/20:1(11Z)), PE(18:1(9Z)/20:0), PC(20:1(11Z)/15:0), PE(18:1(11Z)/20:0), PE(16:0/22:1(13Z)), PE(16:1(9Z)/22:0), PE(14:0/24:1(15Z)), PE(18:0/20:1(11Z)), PE(24:1(15Z)/14:0), PE(24:0/14:1(9Z)), PE(22:1(13Z)/16:0), PE(20:1(11Z)/18:0), PE(20:0/18:1(11Z)), PE(20:0/18:1(9Z)), PE(22:0/16:1(9Z)), PE(14:1(9Z)/24:0)	HMDB0007945, HMDB0009064, HMDB0008297, HMDB0009031, HMDB0008941, HMDB0008973, HMDB0008849, HMDB0008999, HMDB0009745, HMDB0009713, HMDB0009517, HMDB0009255, HMDB0009223, HMDB0009224, HMDB0009485, HMDB0008881	16	0
C42H79O10P	M-H	C42H79O10P-H-	773.534	PG(18:0/18:2(9Z,12Z)), PG(18:1(11Z)/18:1(9Z)), PG(18:2(9Z,12Z)/18:0), PG(18:1(9Z)/18:1(11Z)), PG(18:1(9Z)/18:1(9Z)), PG(18:1(11Z)/18:1(11Z))	HMDB0010605, HMDB0010619, HMDB0010647, HMDB0010633, HMDB0010634, HMDB0010618	6	2	C45H78NO7P-H-, C45H76NO7P-H-
C41H78NO10P	M-H	C41H78NO10P-H-	774.529	PS(20:1(11Z)/15:0), PS(15:0/20:1(11Z))	HMDB0112542, HMDB0112285	2	1	C45H76NO7P-H-
C45H78NO7P	M-H	C45H78NO7P-H-	774.544	PE(P-18:0/22:6(4Z,7Z,10Z,13Z,16Z,19Z))	HMDB0011394	1	2	C42H79O10P-H-, C41H80NO10P-H-
C42H68NO10P	M-H	C42H68NO10P-H-	776.451	PS(14:1(9Z)/22:6(4Z,7Z,10Z,13Z,16Z,19Z)), PS(18:3(9Z,12Z,15Z)/18:4(6Z,9Z,12Z,15Z)), PS(18:4(6Z,9Z,12Z,15Z)/18:3(6Z,9Z,12Z)), PS(18:3(6Z,9Z,12Z)/18:4(6Z,9Z,12Z,15Z)), PS(22:6(4Z,7Z,10Z,13Z,16Z,19Z)/14:1(9Z)), PS(18:4(6Z,9Z,12Z,15Z)/18:3(9Z,12Z,15Z))	HMDB0012351, HMDB0112470, HMDB0112494, HMDB0112453, HMDB0012441, HMDB0112495	6	0
C44H76NO8P	M-H	C44H76NO8P-H-	776.524	PC(18:3(6Z,9Z,12Z)/18:3(6Z,9Z,12Z)), PC(18:3(6Z,9Z,12Z)/18:3(9Z,12Z,15Z)), PC(22:5(4Z,7Z,10Z,13Z,16Z)/14:1(9Z)), PC(22:5(7Z,10Z,13Z,16Z,19Z)/14:1(9Z)), PC(18:3(9Z,12Z,15Z)/18:3(6Z,9Z,12Z)), PC(20:5(5Z,8Z,11Z,14Z,17Z)/16:1(9Z)), PC(18:3(9Z,12Z,15Z)/18:3(9Z,12Z,15Z)), PC(16:1(9Z)/20:5(5Z,8Z,11Z,14Z,17Z)), PC(22:6(4Z,7Z,10Z,13Z,16Z,19Z)/14:0), PC(18:2(9Z,12Z)/18:4(6Z,9Z,12Z,15Z)), PC(14:0/22:6(4Z,7Z…	HMDB0008172, HMDB0008173, HMDB0008657, HMDB0008690, HMDB0008205, HMDB0008496, HMDB0008206, HMDB0008017, HMDB0008722, HMDB0008142, HMDB0007892, HMDB0007923, HMDB0007924, HMDB0008237	14	0
C45H80NO7P	M-H	C45H80NO7P-H-	776.56	PE(P-18:1(11Z)/22:4(7Z,10Z,13Z,16Z)), PE(22:4(7Z,10Z,13Z,16Z)/P-18:1(9Z)), PE(22:5(4Z,7Z,10Z,13Z,16Z)/P-18:0), PE(P-18:0/22:5(4Z,7Z,10Z,13Z,16Z)), PE(22:5(7Z,10Z,13Z,16Z,19Z)/P-18:0), PE(22:4(7Z,10Z,13Z,16Z)/P-18:1(11Z)), PE(P-18:1(9Z)/22:4(7Z,10Z,13Z,16Z)), PE(P-18:0/22:5(7Z,10Z,13Z,16Z,19Z))	HMDB0011424, HMDB0009612, HMDB0009643, HMDB0011392, HMDB0009676, HMDB0009611, HMDB0011457, HMDB0011393	8	1	C42H83O10P-H-
C42H83O10P	M-H	C42H83O10P-H-	777.565	PG(18:0/18:0)	HMDB0010602	1	2	C45H80NO7P-H-, C45H82NO7P-H-
C45H81O8P	M-H	C45H81O8P-H-	779.56	PA(22:2(13Z,16Z)/20:2(11Z,14Z)), PA(20:2(11Z,14Z)/22:2(13Z,16Z)), PA(20:0/22:4(7Z,10Z,13Z,16Z)), PA(20:4(5Z,8Z,11Z,14Z)/22:0), PA(22:0/20:4(5Z,8Z,11Z,14Z)), PA(22:4(7Z,10Z,13Z,16Z)/20:0)	HMDB0115594, HMDB0115553, HMDB0115085, HMDB0115162, HMDB0115256, HMDB0115334	6	0
C42H74NO10P	M-H	C42H74NO10P-H-	782.498	PS(16:1(9Z)/20:3(8Z,11Z,14Z)), PS(18:4(6Z,9Z,12Z,15Z)/18:0), PS(22:4(7Z,10Z,13Z,16Z)/14:0), PS(20:4(5Z,8Z,11Z,14Z)/16:0), PS(14:0/22:4(7Z,10Z,13Z,16Z)), PS(18:3(9Z,12Z,15Z)/18:1(9Z)), PS(18:1(9Z)/18:3(6Z,9Z,12Z)), PS(20:3(8Z,11Z,14Z)/16:1(9Z)), PS(18:0/18:4(6Z,9Z,12Z,15Z)), PS(16:0/20:4(5Z,8Z,11Z,14Z)), PS(18:1(9Z)/18:3(9Z,12Z,15Z)), PS(18:2(9Z,12Z)/18:2(9Z,12Z)), PS(18:3(6Z,9Z,12Z)/18:1(9Z))	HMDB0012371, HMDB0112490, HMDB0112788, HMDB0012431, HMDB0112303, HMDB0012412, HMDB0112410, HMDB0012421, HMDB0112374, HMDB0012361, HMDB0012392, HMDB0012402, HMDB0112450	13	0
C45H85O8P	M-H	C45H85O8P-H-	783.591	PA(20:0/22:2(13Z,16Z)), PA(22:0/20:2(11Z,14Z)), PA(20:2(11Z,14Z)/22:0), PA(22:2(13Z,16Z)/20:0)	HMDB0115084, HMDB0115589, HMDB0115551, HMDB0115308	4	0
C27H33N9O15P2	M-H	C27H33N9O15P2-H-	784.15	FAD	HMDB0001248	1	0
C42H76NO10P	M-H	C42H76NO10P-H-	784.513	PS(18:0/18:3(6Z,9Z,12Z)), PS(16:0/20:3(8Z,11Z,14Z)), PS(18:3(9Z,12Z,15Z)/18:0), PS(20:2(11Z,14Z)/16:1(9Z)), PS(14:1(9Z)/22:2(13Z,16Z)), PS(18:3(6Z,9Z,12Z)/18:0), PS(18:1(9Z)/18:2(9Z,12Z)), PS(22:2(13Z,16Z)/14:1(9Z)), PS(18:2(9Z,12Z)/18:1(9Z)), PS(16:1(9Z)/20:2(11Z,14Z)), PS(20:3(8Z,11Z,14Z)/16:0), PS(18:0/18:3(9Z,12Z,15Z))	HMDB0112373, HMDB0012360, HMDB0012411, HMDB0112571, HMDB0112315, HMDB0112448, HMDB0012391, HMDB0112762, HMDB0012401, HMDB0112360, HMDB0012420, HMDB0012381	12	0
C45H87O8P	M-H	C45H87O8P-H-	785.607	PA(20:1(11Z)/22:0), PA(22:0/20:1(11Z))	HMDB0115109, HMDB0115254	2	1	C44H86NO8P-H-
C42H78NO10P	M-H	C42H78NO10P-H-	786.529	PS(16:0/20:2(11Z,14Z)), PS(16:1(9Z)/20:1(11Z)), PS(18:2(9Z,12Z)/18:0), PS(14:0/22:2(13Z,16Z)), PS(18:0/18:2(9Z,12Z)), PS(18:1(9Z)/18:1(9Z)), PS(20:1(11Z)/16:1(9Z)), PS(22:2(13Z,16Z)/14:0), PS(20:2(11Z,14Z)/16:0)	HMDB0112346, HMDB0112288, HMDB0012400, HMDB0112302, HMDB0012380, HMDB0012390, HMDB0112544, HMDB0112761, HMDB0112570	9	1	C43H80NO7P+Cl-
C44H86NO8P	M-H	C44H86NO8P-H-	786.602	PC(14:1(9Z)/22:0), PC(20:0/16:1(9Z)), PC(22:0/14:1(9Z)), PC(22:1(13Z)/14:0), PC(18:0/18:1(9Z)), PC(18:0/18:1(11Z)), PC(20:1(11Z)/16:0), PC(18:1(11Z)/18:0), PC(14:0/22:1(13Z)), PC(16:0/20:1(11Z)), PC(18:1(9Z)/18:0), PC(16:1(9Z)/20:0)	HMDB0007919, HMDB0008266, HMDB0008526, HMDB0008558, HMDB0008038, HMDB0008037, HMDB0008298, HMDB0008069, HMDB0007887, HMDB0007978, HMDB0008102, HMDB0008010	12	1	C45H87O8P-H-
C42H80NO10P	M-H	C42H80NO10P-H-	788.545	PS(14:1(9Z)/22:0), PS(20:1(11Z)/16:0), PS(18:0/18:1(9Z)), PS(16:0/20:1(11Z)), PS(18:1(9Z)/18:0), PS(16:1(9Z)/20:0), PS(22:0/14:1(9Z)), PS(20:0/16:1(9Z))	HMDB0112279, HMDB0112543, HMDB0010163, HMDB0112286, HMDB0012389, HMDB0112287, HMDB0112708, HMDB0112515	8	0
C45H78NO8P	M-H	C45H78NO8P-H-	790.539	PE(20:2(11Z,14Z)/20:4(5Z,8Z,11Z,14Z)), PE(20:4(5Z,8Z,11Z,14Z)/20:2(11Z,14Z)), PC(22:6(4Z,7Z,10Z,13Z,16Z,19Z)/15:0), PE(22:4(7Z,10Z,13Z,16Z)/18:2(9Z,12Z)), PE(20:3(8Z,11Z,14Z)/20:3(8Z,11Z,14Z)), PE(18:0/22:6(4Z,7Z,10Z,13Z,16Z,19Z)), PC(15:0/22:6(4Z,7Z,10Z,13Z,16Z,19Z)), PE(18:2(9Z,12Z)/22:4(7Z,10Z,13Z,16Z)), PE(22:2(13Z,16Z)/18:4(6Z,9Z,12Z,15Z)), PE(20:1(11Z)/20:5(5Z,8Z,11Z,14Z,17Z)), PE(20:5(5Z,8…	HMDB0009300, HMDB0009396, HMDB0008724, HMDB0009588, HMDB0009365, HMDB0009012, HMDB0007958, HMDB0009108, HMDB0009558, HMDB0009269, HMDB0009461, HMDB0009684, HMDB0009206	13	1	C43H80NO7P+Cl-
C47H69O8P	M-H	C47H69O8P-H-	791.466	PA(22:6(4Z,7Z,10Z,13Z,16Z,19Z)/22:6(4Z,7Z,10Z,13Z,16Z,19Z))	HMDB0115425	1	0
C45H82NO8P	M-H	C45H82NO8P-H-	794.571	PE(18:4(6Z,9Z,12Z,15Z)/22:0), PE(20:3(5Z,8Z,11Z)/20:1(11Z)), PE(20:0/20:4(5Z,8Z,11Z,14Z)), PE(22:1(13Z)/18:3(9Z,12Z,15Z)), PE(20:1(11Z)/20:3(8Z,11Z,14Z)), PE(22:1(13Z)/18:3(6Z,9Z,12Z)), PE(22:2(13Z,16Z)/18:2(9Z,12Z)), PE(18:3(6Z,9Z,12Z)/22:1(13Z)), PE(20:3(8Z,11Z,14Z)/20:1(11Z)), PE(20:4(8Z,11Z,14Z,17Z)/20:0), PE(20:4(5Z,8Z,11Z,14Z)/20:0), PE(20:0/20:4(8Z,11Z,14Z,17Z)), PE(22:4(7Z,10Z,13Z,16Z)/18…	HMDB0009204, HMDB0009329, HMDB0009234, HMDB0009524, HMDB0009266, HMDB0009523, HMDB0009555, HMDB0009139, HMDB0009362, HMDB0009427, HMDB0009394, HMDB0009235, HMDB0009585, HMDB0009492, HMDB0009172, HMDB0009265, HMDB0009297, HMDB0009107, HMDB0009009, HMDB0008625, HMDB0007955	21	0
C47H73O8P	M-H	C47H73O8P-H-	795.497	PA(22:4(7Z,10Z,13Z,16Z)/22:6(4Z,7Z,10Z,13Z,16Z,19Z)), PA(22:6(4Z,7Z,10Z,13Z,16Z,19Z)/22:4(7Z,10Z,13Z,16Z))	HMDB0115346, HMDB0115422	2	0
C44H79O10P	M-H	C44H79O10P-H-	797.534	PG(20:2(11Z,14Z)/18:2(9Z,12Z)), PG(20:4(5Z,8Z,11Z,14Z)/18:0), PG(18:1(11Z)/20:3(5Z,8Z,11Z)), PG(18:1(11Z)/20:3(8Z,11Z,14Z)), PG(18:0/20:4(5Z,8Z,11Z,14Z)), PG(18:1(9Z)/20:3(5Z,8Z,11Z)), PG(16:0/22:4(7Z,10Z,13Z,16Z)), PG(18:1(9Z)/20:3(8Z,11Z,14Z))	HMDB0116577, HMDB0116607, HMDB0010623, HMDB0010624, HMDB0010610, HMDB0010638, HMDB0010581, HMDB0010639	8	0
C45H86NO8P	M-H	C45H86NO8P-H-	798.602	PE(18:2(9Z,12Z)/22:0), PE(22:0/18:2(9Z,12Z)), PC(22:2(13Z,16Z)/15:0), PE(18:0/22:2(13Z,16Z)), PC(15:0/22:2(13Z,16Z)), PE(20:0/20:2(11Z,14Z)), PE(22:2(13Z,16Z)/18:0), PE(20:1(11Z)/20:1(11Z)), PE(20:2(11Z,14Z)/20:0)	HMDB0009105, HMDB0009489, HMDB0008592, HMDB0009008, HMDB0007954, HMDB0009231, HMDB0009552, HMDB0009263, HMDB0009295	9	0
C45H88NO8P	M-H	C45H88NO8P-H-	800.617	PE(20:1(11Z)/20:0), PE(20:0/20:1(11Z)), PE(18:1(11Z)/22:0), PE(22:0/18:1(11Z)), PE(18:1(9Z)/22:0), PE(22:0/18:1(9Z)), PE(18:0/22:1(13Z))	HMDB0009262, HMDB0009230, HMDB0009039, HMDB0009487, HMDB0009072, HMDB0009488, HMDB0009007	7	0
C46H92NO7P	M-H	C46H92NO7P-H-	800.654	PC(o-18:1(9Z)/20:0), PC(o-16:1(9Z)/22:0), PC(P-18:0/20:0), PC(P-16:0/22:0), PC(20:0/P-18:0), PC(22:0/P-16:0)	HMDB0013430, HMDB0013416, HMDB0011248, HMDB0011223, HMDB0008292, HMDB0008554	6	1	C48H92O6+Cl-
C43H84NO10P	M-H	C43H84NO10P-H-	804.576	PS(15:0/22:0), PS(22:0/15:0)	HMDB0112334, HMDB0112709	2	0
C44H74NO10P	M-H	C44H74NO10P-H-	806.498	PS(16:0/22:6(4Z,7Z,10Z,13Z,16Z,19Z)), PS(20:4(5Z,8Z,11Z,14Z)/18:2(9Z,12Z)), PS(20:2(11Z,14Z)/18:4(6Z,9Z,12Z,15Z)), PS(20:3(8Z,11Z,14Z)/18:3(9Z,12Z,15Z)), PS(18:4(6Z,9Z,12Z,15Z)/20:2(11Z,14Z)), PS(20:5(5Z,8Z,11Z,14Z,17Z)/18:1(9Z)), PS(22:6(4Z,7Z,10Z,13Z,16Z,19Z)/16:0), PS(20:3(8Z,11Z,14Z)/18:3(6Z,9Z,12Z)), PS(18:1(9Z)/20:5(5Z,8Z,11Z,14Z,17Z)), PS(18:2(9Z,12Z)/20:4(5Z,8Z,11Z,14Z)), PS(18:3(9Z,12Z,1…	HMDB0012362, HMDB0012435, HMDB0112577, HMDB0012425, HMDB0112498, HMDB0112686, HMDB0012442, HMDB0112623, HMDB0112416, HMDB0012405, HMDB0012415, HMDB0112457	12	1	C41H77O13P-H-
C47H85O8P	M-H	C47H85O8P-H-	807.591	PA(22:0/22:4(7Z,10Z,13Z,16Z)), PA(22:2(13Z,16Z)/22:2(13Z,16Z)), PA(22:4(7Z,10Z,13Z,16Z)/22:0)	HMDB0115263, HMDB0115316, HMDB0115340	3	1	C46H84NO8P-H-
C44H76NO10P	M-H	C44H76NO10P-H-	808.513	PS(16:1(9Z)/22:4(7Z,10Z,13Z,16Z)), PS(22:4(7Z,10Z,13Z,16Z)/16:1(9Z)), PS(18:2(9Z,12Z)/20:3(8Z,11Z,14Z)), PS(20:5(5Z,8Z,11Z,14Z,17Z)/18:0), PS(18:0/20:5(5Z,8Z,11Z,14Z,17Z)), PS(18:3(9Z,12Z,15Z)/20:2(11Z,14Z)), PS(20:1(11Z)/18:4(6Z,9Z,12Z,15Z)), PS(20:2(11Z,14Z)/18:3(6Z,9Z,12Z)), PS(18:1(9Z)/20:4(5Z,8Z,11Z,14Z)), PS(20:3(8Z,11Z,14Z)/18:2(9Z,12Z)), PS(18:4(6Z,9Z,12Z,15Z)/20:1(11Z)), PS(20:4(5Z,8Z,11…	HMDB0112367, HMDB0112792, HMDB0012404, HMDB0112684, HMDB0112378, HMDB0112473, HMDB0116761, HMDB0116763, HMDB0012394, HMDB0012424, HMDB0116758, HMDB0012434, HMDB0116754, HMDB0112576	14	2	C41H77O13P-H-, C41H79O13P-H-
C46H84NO8P	M-H	C46H84NO8P-H-	808.586	PC(20:4(8Z,11Z,14Z,17Z)/18:0), PC(18:1(9Z)/20:3(8Z,11Z,14Z)), PC(18:1(11Z)/20:3(8Z,11Z,14Z)), PC(16:0/22:4(7Z,10Z,13Z,16Z)), PC(18:1(11Z)/20:3(5Z,8Z,11Z)), PC(20:4(5Z,8Z,11Z,14Z)/18:0), PC(20:1(11Z)/18:3(9Z,12Z,15Z)), PC(18:0/20:4(8Z,11Z,14Z,17Z)), PC(18:0/20:4(5Z,8Z,11Z,14Z)), PC(20:0/18:4(6Z,9Z,12Z,15Z)), PC(18:4(6Z,9Z,12Z,15Z)/20:0), PC(20:1(11Z)/18:3(6Z,9Z,12Z)), PC(20:3(8Z,11Z,14Z)/18:1(9Z))…	HMDB0008464, HMDB0008113, HMDB0008080, HMDB0007988, HMDB0008079, HMDB0008431, HMDB0008305, HMDB0008049, HMDB0008048, HMDB0008273, HMDB0008241, HMDB0008304, HMDB0008401, HMDB0008400, HMDB0008626, HMDB0008112, HMDB0008176, HMDB0008336, HMDB0008368, HMDB0008367, HMDB0008209, HMDB0008145	22	1	C47H85O8P-H-
C48H91NO8	M-H	C48H91NO8-H-	808.667	Glucosylceramide (d18:1/24:1(15Z))	HMDB0004975	1	0
C44H78NO10P	M-H	C44H78NO10P-H-	810.529	PS(18:0/20:4(5Z,8Z,11Z,14Z)), PS(16:0/22:4(7Z,10Z,13Z,16Z)), PS(18:4(6Z,9Z,12Z,15Z)/20:0), PS(18:0/20:4(8Z,11Z,14Z,17Z)), PS(22:4(7Z,10Z,13Z,16Z)/16:0), PS(18:3(9Z,12Z,15Z)/20:1(11Z)), PS(18:2(9Z,12Z)/20:2(11Z,14Z)), PS(20:3(8Z,11Z,14Z)/18:1(9Z)), PS(20:4(5Z,8Z,11Z,14Z)/18:0), PS(18:3(6Z,9Z,12Z)/20:1(11Z)), PS(20:2(11Z,14Z)/18:2(9Z,12Z)), PS(20:1(11Z)/18:3(9Z,12Z,15Z)), PS(20:1(11Z)/18:3(6Z,9Z,12…	HMDB0012383, HMDB0112352, HMDB0112497, HMDB0010165, HMDB0112791, HMDB0112472, HMDB0112431, HMDB0012423, HMDB0012433, HMDB0112455, HMDB0112575, HMDB0112550, HMDB0112549, HMDB0012393, HMDB0112522	15	1	C41H79O13P-H-
C48H93NO8	M-H	C48H93NO8-H-	810.683	Glucosylceramide (d18:1/24:0)	HMDB0004978	1	0
C47H89O8P	M-H	C47H89O8P-H-	811.622	PA(22:2(13Z,16Z)/22:0), PA(22:0/22:2(13Z,16Z))	HMDB0115314, HMDB0115262	2	1	C46H88NO8P-H-
C44H80NO10P	M-H	C44H80NO10P-H-	812.545	PS(20:0/18:3(9Z,12Z,15Z)), PS(18:1(9Z)/20:2(11Z,14Z)), PS(18:3(9Z,12Z,15Z)/20:0), PS(20:3(8Z,11Z,14Z)/18:0), PS(16:1(9Z)/22:2(13Z,16Z)), PS(20:1(11Z)/18:2(9Z,12Z)), PS(20:2(11Z,14Z)/18:1(9Z)), PS(18:2(9Z,12Z)/20:1(11Z)), PS(22:2(13Z,16Z)/16:1(9Z)), PS(18:3(6Z,9Z,12Z)/20:0), PS(20:0/18:3(6Z,9Z,12Z)), PS(18:0/20:3(8Z,11Z,14Z))	HMDB0112521, HMDB0112413, HMDB0112471, HMDB0012422, HMDB0112366, HMDB0112548, HMDB0112574, HMDB0112430, HMDB0112765, HMDB0112454, HMDB0112520, HMDB0012382	12	0
C47H78NO8P	M-H	C47H78NO8P-H-	814.539	PE(22:6(4Z,7Z,10Z,13Z,16Z,19Z)/20:2(11Z,14Z)), PE(22:4(7Z,10Z,13Z,16Z)/20:4(5Z,8Z,11Z,14Z)), PE(20:2(11Z,14Z)/22:6(4Z,7Z,10Z,13Z,16Z,19Z)), PE(20:4(5Z,8Z,11Z,14Z)/22:4(7Z,10Z,13Z,16Z))	HMDB0009693, HMDB0009596, HMDB0009309, HMDB0009405	4	0
C44H82NO10P	M-H	C44H82NO10P-H-	814.56	PS(20:2(11Z,14Z)/18:0), PS(18:2(9Z,12Z)/20:0), PS(22:2(13Z,16Z)/16:0), PS(20:0/18:2(9Z,12Z)), PS(18:0/20:2(11Z,14Z)), PS(18:1(9Z)/20:1(11Z)), PS(20:1(11Z)/18:1(9Z)), PS(16:0/22:2(13Z,16Z))	HMDB0112572, HMDB0112429, HMDB0112764, HMDB0112519, HMDB0112376, HMDB0112412, HMDB0112547, HMDB0112351	8	0
C46H90NO8P	M-H	C46H90NO8P-H-	814.633	PC(20:0/18:1(11Z)), PC(16:0/22:1(13Z)), PC(18:1(11Z)/20:0), PC(18:1(9Z)/20:0), PC(22:0/16:1(9Z)), PC(14:0/24:1(15Z)), PC(14:1(9Z)/24:0), PC(22:1(13Z)/16:0), PC(24:1(15Z)/14:0), PC(24:0/14:1(9Z)), PC(20:1(11Z)/18:0), PC(18:0/20:1(11Z)), PC(20:0/18:1(9Z)), PC(16:1(9Z)/22:0)	HMDB0008268, HMDB0007986, HMDB0008076, HMDB0008109, HMDB0008529, HMDB0007894, HMDB0007926, HMDB0008561, HMDB0008788, HMDB0008756, HMDB0008300, HMDB0008044, HMDB0008269, HMDB0008018	14	0
C47H80NO8P	M-H	C47H80NO8P-H-	816.555	PE(22:2(13Z,16Z)/20:5(5Z,8Z,11Z,14Z,17Z)), PE(22:4(7Z,10Z,13Z,16Z)/20:3(8Z,11Z,14Z)), PE(20:3(8Z,11Z,14Z)/22:4(7Z,10Z,13Z,16Z)), PE(20:5(5Z,8Z,11Z,14Z,17Z)/22:2(13Z,16Z)), PE(20:1(11Z)/22:6(4Z,7Z,10Z,13Z,16Z,19Z)), PE(22:6(4Z,7Z,10Z,13Z,16Z,19Z)/20:1(11Z))	HMDB0009566, HMDB0009608, HMDB0009372, HMDB0009470, HMDB0009276, HMDB0009692	6	0
C44H84NO10P	M-H	C44H84NO10P-H-	816.576	PS(22:0/16:1(9Z)), PS(20:0/18:1(9Z)), PS(18:1(9Z)/20:0), PS(18:0/20:1(11Z)), PS(16:1(9Z)/22:0), PS(20:1(11Z)/18:0)	HMDB0112711, HMDB0112518, HMDB0112411, HMDB0112375, HMDB0112364, HMDB0112545	6	1	C45H86NO7P+Cl-
C46H75O10P	M-H	C46H75O10P-H-	817.503	PG(22:6(4Z,7Z,10Z,13Z,16Z,19Z)/18:2(9Z,12Z)), PG(18:3(6Z,9Z,12Z)/22:5(7Z,10Z,13Z,16Z,19Z)), PG(18:3(6Z,9Z,12Z)/22:5(4Z,7Z,10Z,13Z,16Z)), PG(18:3(9Z,12Z,15Z)/22:5(7Z,10Z,13Z,16Z,19Z)), PG(20:4(5Z,8Z,11Z,14Z)/20:4(5Z,8Z,11Z,14Z)), PG(18:2(9Z,12Z)/22:6(4Z,7Z,10Z,13Z,16Z,19Z)), PG(18:3(9Z,12Z,15Z)/22:5(4Z,7Z,10Z,13Z,16Z))	HMDB0116600, HMDB0010673, HMDB0010672, HMDB0010688, HMDB0116589, HMDB0010659, HMDB0010687	7	0
C47H82NO8P	M-H	C47H82NO8P-H-	818.571	PE(20:4(5Z,8Z,11Z,14Z)/22:2(13Z,16Z)), PE(22:4(7Z,10Z,13Z,16Z)/20:2(11Z,14Z)), PE(20:2(11Z,14Z)/22:4(7Z,10Z,13Z,16Z)), PE(20:0/22:6(4Z,7Z,10Z,13Z,16Z,19Z)), PE(22:6(4Z,7Z,10Z,13Z,16Z,19Z)/20:0), PE(22:2(13Z,16Z)/20:4(5Z,8Z,11Z,14Z))	HMDB0009404, HMDB0009594, HMDB0009306, HMDB0009243, HMDB0009691, HMDB0009564	6	1	C45H86NO7P+Cl-
C44H86NO10P	M-H	C44H86NO10P-H-	818.592	PS(16:0/22:0), PS(22:0/16:0), PS(18:0/20:0), PS(20:0/18:0)	HMDB0112349, HMDB0112710, HMDB0010164, HMDB0112516	4	1	C45H86NO7P+Cl-
C46H77O10P	M-H	C46H77O10P-H-	819.518	PG(18:1(11Z)/22:6(4Z,7Z,10Z,13Z,16Z,19Z)), PG(18:2(9Z,12Z)/22:5(4Z,7Z,10Z,13Z,16Z)), PG(18:2(9Z,12Z)/22:5(7Z,10Z,13Z,16Z,19Z)), PG(18:1(9Z)/22:6(4Z,7Z,10Z,13Z,16Z,19Z)), PG(18:3(9Z,12Z,15Z)/22:4(7Z,10Z,13Z,16Z)), PG(22:6(4Z,7Z,10Z,13Z,16Z,19Z)/18:1(9Z)), PG(20:4(5Z,8Z,11Z,14Z)/20:3(8Z,11Z,14Z)), PG(18:3(6Z,9Z,12Z)/22:4(7Z,10Z,13Z,16Z))	HMDB0010629, HMDB0010657, HMDB0010658, HMDB0010644, HMDB0010686, HMDB0116633, HMDB0116588, HMDB0010671	8	0
C48H88NO7P	M-H	C48H88NO7P-H-	820.623	PC(22:4(7Z,10Z,13Z,16Z)/P-18:0), PC(o-20:1(11Z)/20:4(8Z,11Z,14Z,17Z)), PC(P-18:0/22:4(7Z,10Z,13Z,16Z))	HMDB0008653, HMDB0013444, HMDB0011259	3	2	C46H89NO8+Cl-, C45H91N2O6P+Cl-
C46H81O10P	M-H	C46H81O10P-H-	823.549	PG(18:0/22:5(4Z,7Z,10Z,13Z,16Z)), PG(18:1(11Z)/22:4(7Z,10Z,13Z,16Z)), PG(20:4(5Z,8Z,11Z,14Z)/20:1(11Z)), PG(18:1(9Z)/22:4(7Z,10Z,13Z,16Z)), PG(18:0/22:5(7Z,10Z,13Z,16Z,19Z))	HMDB0010612, HMDB0010626, HMDB0116585, HMDB0010641, HMDB0010613	5	0
C47H90NO8P	M-H	C47H90NO8P-H-	826.633	PE(20:0/22:2(13Z,16Z)), PE(22:0/20:2(11Z,14Z)), PE(22:2(13Z,16Z)/20:0), PE(20:2(11Z,14Z)/22:0)	HMDB0009239, HMDB0009495, HMDB0009559, HMDB0009303	4	0
C47H92NO8P	M-H	C47H92NO8P-H-	828.649	PE(22:0/20:1(11Z)), PE(20:0/22:1(13Z)), PE(18:0/24:1(15Z)), PE(20:1(11Z)/22:0), PE(24:0/18:1(9Z))	HMDB0009494, HMDB0009238, HMDB0009014, HMDB0009270, HMDB0009719	5	0
C48H96NO7P	M-H	C48H96NO7P-H-	828.685	PC(P-18:0/22:0), PC(24:0/P-16:0), PC(22:0/P-18:0), PC(o-18:1(9Z)/22:0), PC(P-16:0/24:0)	HMDB0011256, HMDB0008784, HMDB0008555, HMDB0013433, HMDB0011230	5	0
C46H76NO10P	M-H	C46H76NO10P-H-	832.513	PS(20:5(5Z,8Z,11Z,14Z,17Z)/20:2(11Z,14Z)), PS(22:4(7Z,10Z,13Z,16Z)/18:3(9Z,12Z,15Z)), PS(22:4(7Z,10Z,13Z,16Z)/18:3(6Z,9Z,12Z)), PS(20:2(11Z,14Z)/20:5(5Z,8Z,11Z,14Z,17Z)), PS(20:3(8Z,11Z,14Z)/20:4(5Z,8Z,11Z,14Z)), PS(18:3(6Z,9Z,12Z)/22:4(7Z,10Z,13Z,16Z)), PS(18:1(9Z)/22:6(4Z,7Z,10Z,13Z,16Z,19Z)), PS(22:6(4Z,7Z,10Z,13Z,16Z,19Z)/18:1(9Z)), PS(20:4(5Z,8Z,11Z,14Z)/20:3(8Z,11Z,14Z)), PS(18:3(9Z,12Z,15Z…	HMDB0112692, HMDB0112798, HMDB0112797, HMDB0116764, HMDB0012427, HMDB0112463, HMDB0012395, HMDB0012445, HMDB0012437, HMDB0112480	10	0
C46H78NO10P	M-H	C46H78NO10P-H-	834.529	PS(20:2(11Z,14Z)/20:4(5Z,8Z,11Z,14Z)), PS(22:4(7Z,10Z,13Z,16Z)/18:2(9Z,12Z)), PS(18:0/22:6(4Z,7Z,10Z,13Z,16Z,19Z)), PS(20:3(8Z,11Z,14Z)/20:3(8Z,11Z,14Z)), PS(20:5(5Z,8Z,11Z,14Z,17Z)/20:1(11Z)), PS(22:6(4Z,7Z,10Z,13Z,16Z,19Z)/18:0), PS(20:4(5Z,8Z,11Z,14Z)/20:2(11Z,14Z)), PS(22:2(13Z,16Z)/18:4(6Z,9Z,12Z,15Z)), PS(18:2(9Z,12Z)/22:4(7Z,10Z,13Z,16Z)), PS(18:4(6Z,9Z,12Z,15Z)/22:2(13Z,16Z)), PS(20:1(11Z…	HMDB0112583, HMDB0112796, HMDB0010167, HMDB0012426, HMDB0112691, HMDB0012444, HMDB0112642, HMDB0112772, HMDB0112438, HMDB0112505, HMDB0112557	11	1	C43H81O13P-H-
C43H81O13P	M-H	C43H81O13P-H-	835.534	PI(18:1(9Z)/16:0), PI(18:1(11Z)/16:0), PI(18:0/16:1(9Z)), PI(16:0/18:1(9Z)), PI(16:1(9Z)/18:0), PI(16:0/18:1(11Z))	HMDB0009834, HMDB0009822, HMDB0009806, HMDB0009783, HMDB0009799, HMDB0009782	6	2	C46H78NO10P-H-, C46H80NO10P-H-
C43H83O13P	M-H	C43H83O13P-H-	837.55	PI(18:0/16:0), PI(16:0/18:0)	HMDB0009805, HMDB0009781	2	2	C46H82NO10P-H-, C46H80NO10P-H-
C46H82NO10P	M-H	C46H82NO10P-H-	838.56	PS(20:0/20:4(5Z,8Z,11Z,14Z)), PS(18:0/22:4(7Z,10Z,13Z,16Z)), PS(20:3(8Z,11Z,14Z)/20:1(11Z)), PS(20:4(5Z,8Z,11Z,14Z)/20:0), PS(20:1(11Z)/20:3(8Z,11Z,14Z)), PS(22:4(7Z,10Z,13Z,16Z)/18:0), PS(20:2(11Z,14Z)/20:2(11Z,14Z)), PS(18:2(9Z,12Z)/22:2(13Z,16Z)), PS(18:4(6Z,9Z,12Z,15Z)/22:0), PS(22:0/18:4(6Z,9Z,12Z,15Z)), PS(22:2(13Z,16Z)/18:2(9Z,12Z))	HMDB0112528, HMDB0112382, HMDB0112626, HMDB0112640, HMDB0112555, HMDB0112793, HMDB0112580, HMDB0112437, HMDB0112504, HMDB0112718, HMDB0112769	11	1	C43H83O13P-H-
C48H90NO8P	M-H	C48H90NO8P-H-	838.633	PC(18:1(11Z)/22:2(13Z,16Z)), PC(18:3(9Z,12Z,15Z)/22:0), PC(20:2(11Z,14Z)/20:1(11Z)), PC(20:1(11Z)/20:2(11Z,14Z)), PC(20:3(5Z,8Z,11Z)/20:0), PC(18:1(9Z)/22:2(13Z,16Z)), PC(18:3(6Z,9Z,12Z)/22:0), PC(20:0/20:3(5Z,8Z,11Z)), PC(22:2(13Z,16Z)/18:1(9Z)), PC(18:2(9Z,12Z)/22:1(13Z)), PC(22:2(13Z,16Z)/18:1(11Z)), PC(22:1(13Z)/18:2(9Z,12Z)), PC(22:0/18:3(6Z,9Z,12Z)), PC(22:0/18:3(9Z,12Z,15Z)), PC(20:3(8Z,11…	HMDB0008086, HMDB0008216, HMDB0008341, HMDB0008309, HMDB0008373, HMDB0008119, HMDB0008183, HMDB0008277, HMDB0008597, HMDB0008151, HMDB0008596, HMDB0008565, HMDB0008534, HMDB0008535, HMDB0008406, HMDB0008278	16	1	C46H92NO7P+Cl-
C48H75O10P	M-H	C48H75O10P-H-	841.503	PG(22:6(4Z,7Z,10Z,13Z,16Z,19Z)/20:4(5Z,8Z,11Z,14Z)), PG(20:4(5Z,8Z,11Z,14Z)/22:6(4Z,7Z,10Z,13Z,16Z,19Z))	HMDB0116742, HMDB0116613	2	0
C46H86NO10P	M-H	C46H86NO10P-H-	842.592	PS(20:0/20:2(11Z,14Z)), PS(22:0/18:2(9Z,12Z)), PS(18:0/22:2(13Z,16Z)), PS(18:2(9Z,12Z)/22:0), PS(20:1(11Z)/20:1(11Z)), PS(22:2(13Z,16Z)/18:0), PS(20:2(11Z,14Z)/20:0)	HMDB0112525, HMDB0112715, HMDB0112381, HMDB0112435, HMDB0112552, HMDB0112766, HMDB0112578	7	0
C46H88NO10P	M-H	C46H88NO10P-H-	844.607	PS(22:0/18:1(9Z)), PS(20:0/20:1(11Z)), PS(20:1(11Z)/20:0), PS(18:1(9Z)/22:0)	HMDB0112714, HMDB0112524, HMDB0112551, HMDB0112417	4	0
C49H90NO8P	M-H	C49H90NO8P-H-	850.633	PE(22:0/22:4(7Z,10Z,13Z,16Z)), PE(22:2(13Z,16Z)/22:2(13Z,16Z)), PE(22:4(7Z,10Z,13Z,16Z)/22:0)	HMDB0009504, HMDB0009569, HMDB0009599	3	0
C48H74NO10P	M-H	C48H74NO10P-H-	854.498	PS(22:6(4Z,7Z,10Z,13Z,16Z,19Z)/20:4(5Z,8Z,11Z,14Z)), PS(20:4(5Z,8Z,11Z,14Z)/22:6(4Z,7Z,10Z,13Z,16Z,19Z))	HMDB0012449, HMDB0012439	2	0
C48H76NO10P	M-H	C48H76NO10P-H-	856.513	PS(22:4(7Z,10Z,13Z,16Z)/20:5(5Z,8Z,11Z,14Z,17Z)), PS(20:5(5Z,8Z,11Z,14Z,17Z)/22:4(7Z,10Z,13Z,16Z)), PS(20:3(8Z,11Z,14Z)/22:6(4Z,7Z,10Z,13Z,16Z,19Z)), PS(22:6(4Z,7Z,10Z,13Z,16Z,19Z)/20:3(8Z,11Z,14Z))	HMDB0116781, HMDB0112701, HMDB0012428, HMDB0012448	4	1	C45H79O13P-H-
C45H79O13P	M-H	C45H79O13P-H-	857.519	PI(20:4(8Z,11Z,14Z,17Z)/16:0), PI(16:0/20:4(8Z,11Z,14Z,17Z)), PI(18:3(9Z,12Z,15Z)/18:1(9Z)), PI(18:3(6Z,9Z,12Z)/18:1(9Z)), PI(18:2(9Z,12Z)/18:2(9Z,12Z)), PI(20:4(5Z,8Z,11Z,14Z)/16:0), PI(18:3(6Z,9Z,12Z)/18:1(11Z)), PI(18:1(9Z)/18:3(9Z,12Z,15Z)), PI(18:1(11Z)/18:3(9Z,12Z,15Z)), PI(18:1(11Z)/18:3(6Z,9Z,12Z)), PI(18:1(9Z)/18:3(6Z,9Z,12Z)), PI(18:3(9Z,12Z,15Z)/18:1(11Z)), PI(16:0/20:4(5Z,8Z,11Z,14Z))	HMDB0009899, HMDB0009790, HMDB0009864, HMDB0009860, HMDB0009850, HMDB0009893, HMDB0009859, HMDB0009840, HMDB0009828, HMDB0009827, HMDB0009839, HMDB0009863, HMDB0009789	13	2	C48H78NO10P-H-, C48H76NO10P-H-
C48H78NO10P	M-H	C48H78NO10P-H-	858.529	PS(20:2(11Z,14Z)/22:6(4Z,7Z,10Z,13Z,16Z,19Z)), PS(22:6(4Z,7Z,10Z,13Z,16Z,19Z)/20:2(11Z,14Z)), PS(20:4(5Z,8Z,11Z,14Z)/22:4(7Z,10Z,13Z,16Z)), PS(22:4(7Z,10Z,13Z,16Z)/20:4(5Z,8Z,11Z,14Z))	HMDB0116765, HMDB0112870, HMDB0112649, HMDB0112805	4	2	C45H79O13P-H-, C45H81O13P-H-
C48H80NO10P	M-H	C48H80NO10P-H-	860.545	PS(22:2(13Z,16Z)/20:5(5Z,8Z,11Z,14Z,17Z)), PS(20:1(11Z)/22:6(4Z,7Z,10Z,13Z,16Z,19Z)), PS(20:5(5Z,8Z,11Z,14Z,17Z)/22:2(13Z,16Z)), PS(22:6(4Z,7Z,10Z,13Z,16Z,19Z)/20:1(11Z)), PS(20:3(8Z,11Z,14Z)/22:4(7Z,10Z,13Z,16Z)), PS(22:4(7Z,10Z,13Z,16Z)/20:3(8Z,11Z,14Z))	HMDB0116780, HMDB0112564, HMDB0112700, HMDB0112869, HMDB0112632, HMDB0112804	6	2	C45H81O13P-H-, C45H83O13P-H-
C45H83O13P	M-H	C45H83O13P-H-	861.55	PI(20:2(11Z,14Z)/16:0), PI(18:0/18:2(9Z,12Z)), PI(18:1(9Z)/18:1(11Z)), PI(18:1(11Z)/18:1(9Z)), PI(18:1(11Z)/18:1(11Z)), PI(18:1(9Z)/18:1(9Z)), PI(16:0/20:2(11Z,14Z)), PI(18:2(9Z,12Z)/18:0)	HMDB0009875, HMDB0009809, HMDB0009836, HMDB0009825, HMDB0009824, HMDB0009837, HMDB0009786, HMDB0009847	8	2	C48H82NO10P-H-, C48H80NO10P-H-
C48H82NO10P	M-H	C48H82NO10P-H-	862.56	PS(20:4(5Z,8Z,11Z,14Z)/22:2(13Z,16Z)), PS(20:2(11Z,14Z)/22:4(7Z,10Z,13Z,16Z)), PS(22:4(7Z,10Z,13Z,16Z)/20:2(11Z,14Z)), PS(22:6(4Z,7Z,10Z,13Z,16Z,19Z)/20:0), PS(20:0/22:6(4Z,7Z,10Z,13Z,16Z,19Z)), PS(22:2(13Z,16Z)/20:4(5Z,8Z,11Z,14Z))	HMDB0112648, HMDB0112588, HMDB0112802, HMDB0112868, HMDB0112537, HMDB0112777	6	1	C45H83O13P-H-
C48H84NO10P	M-H	C48H84NO10P-H-	864.576	PS(22:0/20:5(5Z,8Z,11Z,14Z,17Z)), PS(20:1(11Z)/22:4(7Z,10Z,13Z,16Z)), PS(22:4(7Z,10Z,13Z,16Z)/20:1(11Z)), PS(20:5(5Z,8Z,11Z,14Z,17Z)/22:0), PS(22:2(13Z,16Z)/20:3(8Z,11Z,14Z)), PS(20:3(8Z,11Z,14Z)/22:2(13Z,16Z))	HMDB0112726, HMDB0112561, HMDB0112801, HMDB0112698, HMDB0116779, HMDB0116768	6	1	C45H87O13P-H-
C50H92NO8P	M-H	C50H92NO8P-H-	864.649	PC(24:1(15Z)/18:3(6Z,9Z,12Z)), PC(24:1(15Z)/18:3(9Z,12Z,15Z)), PC(20:4(8Z,11Z,14Z,17Z)/22:0), PC(20:3(5Z,8Z,11Z)/22:1(13Z)), PC(22:4(7Z,10Z,13Z,16Z)/20:0), PC(18:4(6Z,9Z,12Z,15Z)/24:0), PC(20:3(8Z,11Z,14Z)/22:1(13Z)), PC(22:0/20:4(5Z,8Z,11Z,14Z)), PC(22:0/20:4(8Z,11Z,14Z,17Z)), PC(20:4(5Z,8Z,11Z,14Z)/22:0), PC(18:3(9Z,12Z,15Z)/24:1(15Z)), PC(18:3(6Z,9Z,12Z)/24:1(15Z)), PC(24:0/18:4(6Z,9Z,12Z,15Z)…	HMDB0008797, HMDB0008798, HMDB0008479, HMDB0008382, HMDB0008635, HMDB0008256, HMDB0008414, HMDB0008542, HMDB0008543, HMDB0008446, HMDB0008224, HMDB0008191, HMDB0008766, HMDB0008285, HMDB0008572, HMDB0008350, HMDB0008573, HMDB0008604	18	0
C50H75O10P	M-H	C50H75O10P-H-	865.503	PG(22:6(4Z,7Z,10Z,13Z,16Z,19Z)/22:6(4Z,7Z,10Z,13Z,16Z,19Z))	HMDB0116605	1	0
C45H87O13P	M-H	C45H87O13P-H-	865.581	PI(16:0/20:0), PI(18:0/18:0), PI(20:0/16:0)	HMDB0009785, HMDB0009808, HMDB0009866	3	2	C48H86NO10P-H-, C48H84NO10P-H-
C48H86NO10P	M-H	C48H86NO10P-H-	866.592	PS(20:0/22:4(7Z,10Z,13Z,16Z)), PS(20:2(11Z,14Z)/22:2(13Z,16Z)), PS(22:4(7Z,10Z,13Z,16Z)/20:0), PS(22:2(13Z,16Z)/20:2(11Z,14Z)), PS(20:4(5Z,8Z,11Z,14Z)/22:0), PS(22:0/20:4(5Z,8Z,11Z,14Z))	HMDB0112534, HMDB0112587, HMDB0112800, HMDB0112775, HMDB0112646, HMDB0112724	6	1	C45H87O13P-H-
C50H94NO8P	M-H	C50H94NO8P-H-	866.664	PC(22:0/20:3(8Z,11Z,14Z)), PC(22:2(13Z,16Z)/20:1(11Z)), PC(20:3(8Z,11Z,14Z)/22:0), PC(20:1(11Z)/22:2(13Z,16Z))	HMDB0008541, HMDB0008603, HMDB0008413, HMDB0008317	4	0
C48H90NO10P	M-H	C48H90NO10P-H-	870.623	PS(20:2(11Z,14Z)/22:0), PS(22:2(13Z,16Z)/20:0), PS(22:0/20:2(11Z,14Z)), PS(20:0/22:2(13Z,16Z))	HMDB0112585, HMDB0112773, HMDB0112721, HMDB0112533	4	0
C48H92NO10P	M-H	C48H92NO10P-H-	872.639	PS(22:0/20:1(11Z)), PS(20:1(11Z)/22:0)	HMDB0112720, HMDB0112558	2	0
C48H94NO10P	M-H	C48H94NO10P-H-	874.654	PS(22:0/20:0), PS(20:0/22:0)	HMDB0112719, HMDB0112531	2	0
C50H74NO10P	M-H	C50H74NO10P-H-	878.498	PS(22:6(4Z,7Z,10Z,13Z,16Z,19Z)/22:6(4Z,7Z,10Z,13Z,16Z,19Z))	HMDB0012450	1	0
C50H78NO10P	M-H	C50H78NO10P-H-	882.529	PS(22:6(4Z,7Z,10Z,13Z,16Z,19Z)/22:4(7Z,10Z,13Z,16Z)), PS(22:4(7Z,10Z,13Z,16Z)/22:6(4Z,7Z,10Z,13Z,16Z,19Z))	HMDB0112876, HMDB0116782	2	1	C47H81O13P-H-
C47H81O13P	M-H	C47H81O13P-H-	883.534	PI(20:4(5Z,8Z,11Z,14Z)/18:1(11Z)), PI(20:4(8Z,11Z,14Z,17Z)/18:1(9Z)), PI(22:3(10Z,13Z,16Z)/16:2(9Z,12Z)), PI(18:2(9Z,12Z)/20:3(5Z,8Z,11Z)), PI(20:3(5Z,8Z,11Z)/18:2(9Z,12Z)), PI(20:4(8Z,11Z,14Z,17Z)/18:1(11Z)), PI(22:5(4Z,7Z,10Z,13Z,16Z)/16:0), PI(22:5(7Z,10Z,13Z,16Z,19Z)/16:0), PI(16:2(9Z,12Z)/22:3(10Z,13Z,16Z)), PI(18:1(11Z)/20:4(8Z,11Z,14Z,17Z)), PI(16:0/22:5(7Z,10Z,13Z,16Z,19Z)), PI(16:0/22:5(…	HMDB0009895, HMDB0009902, HMDB0009908, HMDB0009854, HMDB0009883, HMDB0009901, HMDB0009916, HMDB0009918, HMDB0009804, HMDB0009833, HMDB0009796, HMDB0009795, HMDB0009832, HMDB0009896, HMDB0009844, HMDB0009845, HMDB0009855, HMDB0009890	18	1	C50H78NO10P-H-
C47H83O13P	M-H	C47H83O13P-H-	885.55	PI(18:1(9Z)/20:3(8Z,11Z,14Z)), PI(22:4(7Z,10Z,13Z,16Z)/16:0), PI(22:4(10Z,13Z,16Z,19Z)/16:0), PI(20:3(8Z,11Z,14Z)/18:1(11Z)), PI(16:0/22:4(10Z,13Z,16Z,19Z)), PI(18:0/20:4(5Z,8Z,11Z,14Z)), PI(18:0/20:4(8Z,11Z,14Z,17Z)), PI(18:1(9Z)/20:3(5Z,8Z,11Z)), PI(20:3(5Z,8Z,11Z)/18:1(11Z)), PI(20:2(11Z,14Z)/18:2(9Z,12Z)), PI(20:4(8Z,11Z,14Z,17Z)/18:0), PI(20:3(5Z,8Z,11Z)/18:1(9Z)), PI(20:3(8Z,11Z,14Z)/18:1(9…	HMDB0009843, HMDB0009914, HMDB0009912, HMDB0009888, HMDB0009793, HMDB0009815, HMDB0009816, HMDB0009842, HMDB0009881, HMDB0009877, HMDB0009900, HMDB0009882, HMDB0009889, HMDB0009831, HMDB0009830, HMDB0009853, HMDB0009794, HMDB0009894	18	1	C50H82NO10P-H-
C50H82NO10P	M-H	C50H82NO10P-H-	886.56	PS(22:2(13Z,16Z)/22:6(4Z,7Z,10Z,13Z,16Z,19Z)), PS(22:4(7Z,10Z,13Z,16Z)/22:4(7Z,10Z,13Z,16Z)), PS(22:6(4Z,7Z,10Z,13Z,16Z,19Z)/22:2(13Z,16Z))	HMDB0112785, HMDB0112810, HMDB0112875	3	1	C47H83O13P-H-
C48H93NO11S	M-H	C48H93NO11S-H-	890.64	3-O-Sulfogalactosylceramide (d18:1/24:0)	HMDB0000024	1	1	C49H94NO8P+Cl-
C50H90NO10P	M-H	C50H90NO10P-H-	894.623	PS(22:4(7Z,10Z,13Z,16Z)/22:0), PS(22:0/22:4(7Z,10Z,13Z,16Z)), PS(22:2(13Z,16Z)/22:2(13Z,16Z))	HMDB0112807, HMDB0112730, HMDB0112781	3	0
C49H83O13P	M-H	C49H83O13P-H-	909.55	PI(20:3(5Z,8Z,11Z)/20:3(5Z,8Z,11Z)), PI(22:6(4Z,7Z,10Z,13Z,16Z,19Z)/18:0), PI(20:3(5Z,8Z,11Z)/20:3(8Z,11Z,14Z)), PI(18:3(9Z,12Z,15Z)/22:3(10Z,13Z,16Z)), PI(22:3(10Z,13Z,16Z)/18:3(9Z,12Z,15Z)), PI(20:3(8Z,11Z,14Z)/20:3(8Z,11Z,14Z)), PI(18:0/22:6(4Z,7Z,10Z,13Z,16Z,19Z)), PI(18:3(6Z,9Z,12Z)/22:3(10Z,13Z,16Z)), PI(22:3(10Z,13Z,16Z)/18:3(6Z,9Z,12Z)), PI(20:3(8Z,11Z,14Z)/20:3(5Z,8Z,11Z))	HMDB0009884, HMDB0009920, HMDB0009885, HMDB0009865, HMDB0009911, HMDB0009892, HMDB0009821, HMDB0009861, HMDB0009910, HMDB0009891	10	0
C49H87O13P	M-H	C49H87O13P-H-	913.581	PI(20:2(11Z,14Z)/20:2(11Z,14Z)), PI(20:0/20:3(8Z,11Z,14Z)), PI(22:4(10Z,13Z,16Z,19Z)/18:0), PI(20:0/20:4(5Z,8Z,11Z,14Z)), PI(20:4(5Z,8Z,11Z,14Z)/20:0), PI(18:0/22:4(10Z,13Z,16Z,19Z)), PI(18:2(9Z,12Z)/22:2(13Z,16Z)), PI(20:4(8Z,11Z,14Z,17Z)/20:0), PI(22:4(7Z,10Z,13Z,16Z)/18:0), PI(22:2(13Z,16Z)/18:2(9Z,12Z)), PI(18:0/22:4(7Z,10Z,13Z,16Z))	HMDB0009878, HMDB0009868, HMDB0009913, HMDB0009869, HMDB0009897, HMDB0009817, HMDB0009856, HMDB0009903, HMDB0009915, HMDB0009906, HMDB0009818	11	0
