# Supplementary material for: MALDI-MSI-Guided Laser Capture Microdissection Coupled with MS for Integrated Spatial Multi-Omics in Mouse Brain
Source: Life (Basel). 2026 Jul 16;16(7):1177. doi: 10.3390/life16071177 (PMC13412975; doi:10.3390/life16071177)
Supplement: Supplementary file 1 [file life-16-01177-s001.zip › Supplementary Table S2.xlsx]

## Sheet: Readme
Supplementary Table S2. A list of 249 compounds annotated in the hippocampus and cortex regions of mouse brain tissue using LCM-LC-MS/MS-based metabolomics and lipidomics.
Sheet#	Description
1	Readme
2	LCM-metabolomics/lipidomics results
Column Names	Description
Analytical column	Analytical column system for a given annotated compound.
Molecule name	Name of the compound.
Formula	Chemical formula.
Molecular Weight	Theoretical mass.
Delta mass [ppm]	The mass difference, in ppm, between the theoretical mass of the ion and the measured mass.
Calc. MW	The calculated molecular weight of the neutral compound.
m/z	Mass-to-charge ratio of the ion.
RT [min]	The chromatographic retention time of the ion.
Library ID	Matched database.
Reference Ion	The most common adduct ion for this compound across files.
SMILES	Simplified Molecular Input Line Entry System.
INCHIKEY	IUPAC textual chemical identifier derived from INChI.
Superclass	The general biochemical class assigned to the identified biochemical (e.g. lipid, amino acid, carbohydrate, etc.) intended for sorting compounds by broad biochemical classes.
Class	A specific biochemical class assigned to the identified biochemical (e.g. TCA cycle, monoacylglycerols, etc.) intended for grouping/sorting compounds by biochemical pathway/class.
Subclass	A more specific biochemical class assigned to the identified biochemical (e.g. TCA cycle, monoacylglycerols, etc.) intended for grouping/sorting compounds by biochemical pathway/class.
Area_Hippocampus	Chromatographic peak area for the compound.
Area_Cortex
Log2 Fold Change_Hippocampus vs. Cortex	Log 2 fold change value; Hippocampus vs. Cortex.

## Sheet: LCM-metabolomics-lipidomics
Analytical column	Molecule name	Formula	Molecular Weight	Delta mass [ppm]	Calc. MW	m/z	RT [min]	Library ID	Reference Ion	SMILES	INCHIKEY	Superclass	Class	Subclass	Area_Hippocampus	Area_Cortex	Log2 Fold Change_Hippocampus vs. Cortex
Amide	(1,3,5-Trimethyl-1H-pyrazol-4-yl)methanol	C7 H12 N2 O	140.095	0.34	140.095	141.102	6.938	NIST20	[M+H]+1	NA	CIZQKYSGJAQKTI-UHFFFAOYSA-N	Organoheterocyclic compounds	Azoles	Pyrazoles	1.4755e+06	1.83888e+06	-0.317627
C18	(2-{[2-(Dimethylamino)ethyl]amino}ethyl)dimethylamine	C8 H21 N3	159.174	-0.16	159.174	160.181	3.519	NIST20	[M+H]+1	NA	JPJMSWSYYHNPLD-UHFFFAOYSA-N	Organic nitrogen compounds	Organonitrogen compounds	Amines	662584	1.64811e+06	-1.31463
C8	(2E,4E,9Z)-1-(piperidin-1-yl)hexadeca-2,4,9-trien-1-one	C21 H35 N O	317.272	0.16	317.272	318.279	6.135	mzCloud	[M+H]+1	CCCCCC\C=C/CCC\C=C\C=C\C(=O)N1CCCCC1	OVIAKACTZLFBOR-CCUQQVLRSA-N	Organoheterocyclic compounds	Piperidines	N-acylpiperidines	1.02148e+06	678699	0.589813
C18	(2S,3S)-(-)-3-Phenylglycidol	C9 H10 O2	150.068	0.05	150.068	151.075	11.512	mzCloud	[M+H]+1	C1=CC=C(C=C1)C2C(O2)CO	PVALSANGMFRTQM-IUCAKERBSA-N	Benzenoids	Benzene and substituted derivatives	NA	371460	49907.1	2.89589
C8	(Z)-2-octylpent-2-enedioic acid	C13 H22 O4	242.152	0.54	242.152	243.159	3.399	MoNA	[M+H]+1	CCCCCCCC/C(=C/CC(=O)O)/C(=O)O	NIXDINZDFZJZHG-LUAWRHEFSA-N	Lipids and lipid-like molecules	Fatty Acyls	Fatty acids and conjugates	133500	243687	-0.868195
C8	(Z,E)-Tetradeca-9,12-dienol	C14 H26 O	210.198	0.32	210.198	211.206	5.21	GNPS	[M+H]+1	C/C=C\C/C=C/CCCCCCCCO	IHRPKOQVBCPMQH-NDEAWQBTSA-N	Lipids and lipid-like molecules	Fatty Acyls	Fatty alcohols	2.77057e+06	3.80822e+06	-0.458937
C18	1,2,2,6,6-Pentamethyl-4-piperidyl methacrylate	C14 H25 N O2	239.189	0.04	239.189	240.196	12.627	mzCloud	[M+H]+1	CC(=C)C(=O)OC1CC(N(C(C1)(C)C)C)(C)C	NWPIOULNZLJZHU-UHFFFAOYSA-N	Organoheterocyclic compounds	Piperidines	NA	379579	129872	1.54731
C8	1,4a-dimethyl-9-oxo-7-propan-2-yl-3,4,10,10a-tetrahydro-2H-phenanthrene-1-carboxylic acid	C20 H26 O3	314.188	0.62	314.188	315.196	4.526	MoNA	[M+H]+1	CC(C)C1=CC2=C(C=C1)C3(CCCC(C3CC2=O)(C)C(=O)O)C	MSWJSDLNPCSSNW-UHFFFAOYSA-N	Lipids and lipid-like molecules	Prenol lipids	Diterpenoids	525197	1.93046e+06	-1.87801
C8	1,4-Butanediol dimethacrylate	C12 H18 O4	226.121	0.37	226.121	227.128	4.056	mzCloud	[M+H]+1	CC(=C)C(=O)OCCCCOC(=O)C(=C)C	XOJWAAUYNWGQAU-UHFFFAOYSA-N	Organic acids and derivatives	Carboxylic acids and derivatives	Dicarboxylic acids and derivatives	4.51722e+06	3.65515e+06	0.305505
C8	1,4-Dimethoxyanthraquinone	C16 H12 O4	268.074	0.52	268.074	269.081	4.928	mzCloud	[M+H]+1	COC1=C2C(=C(C=C1)OC)C(=O)C3=CC=CC=C3C2=O	HWHFKYJAAJPFQF-UHFFFAOYSA-N	Benzenoids	Anthracenes	Anthraquinones	1.81927e+06	2.92113e+06	-0.683166
Amide	1,8-Diazabicyclo[5.4.0]undec-7-ene	C9 H16 N2	152.131	0.23	152.131	153.139	5.835	NIST20	[M+H]+1	NA	GQHTUMJGOHRCHB-UHFFFAOYSA-N	Organoheterocyclic compounds	Azepanes	NA	1.3095e+06	70206.1	4.22127
C18	1-[(1S,2S,3S,4R,5R)-4-(4-Benzyl-1-piperidinyl)-3-hydroxy-6,8-dioxabicyclo[3.2.1]oct-2-yl]-3-ethylurea	C21 H31 N3 O4	389.231	0.11	389.231	390.239	17.376	mzCloud	[M+H]+1	CCNC(=O)NC1C2COC(O2)C(C1O)N3CCC(CC3)CC4=CC=CC=C4	PBQZGGAIWPZOBK-LTFPLMDUSA-N	Organoheterocyclic compounds	Piperidines	Benzylpiperidines	923148	1.27467e+06	-0.465487
C8	12-Aminododecanoic acid	C12 H25 N O2	215.189	0.42	215.189	216.196	3.823	mzCloud	[M+H]+1	C(CCCCCC(=O)O)CCCCCN	PBLZLIFKVPJDCO-UHFFFAOYSA-N	Lipids and lipid-like molecules	Fatty Acyls	Fatty acids and conjugates	1.06946e+06	1.00814e+06	0.0851874
C18	1-Ethyl-3-piperidinamine	C7 H16 N2	128.131	-0.17	128.131	146.165	0.985	NIST20	[M+NH4]+1	NA	WAKUKXKZEXFXJP-UHFFFAOYSA-N	Organoheterocyclic compounds	Piperidines	Aminopiperidines	3.50863e+06	1.64641e+06	1.09158
C8	1-Hexadecanoyl-sn-glycerol	C19 H38 O4	330.277	0.18	330.277	353.266	5.812	GNPS	[M+Na]+1	CCCCCCCCCCCCCCCC(=O)OC[C@H](CO)O	QHZLMUACJMDIAE-SFHVURJKSA-N	Lipids and lipid-like molecules	Glycerolipids	Monoradylglycerols	5.11766e+08	6.28825e+08	-0.297174
C8	1-Hexadecanoyl-sn-glycerol	C19 H38 O4	330.277	0.34	330.277	353.266	5.713	GNPS	[M+Na]+1	CCCCCCCCCCCCCCCC(=O)OC[C@H](CO)O	QHZLMUACJMDIAE-SFHVURJKSA-N	Lipids and lipid-like molecules	Glycerolipids	Monoradylglycerols	7.74571e+07	8.84777e+07	-0.191916
Amide	1-Linoleoyl glycerol	C21 H38 O4	354.277	0.71	354.277	355.285	0.982	mzCloud	[M+H]+1	CCCCCC=CCC=CCCCCCCCC(=O)OCC(CO)O	WECGLUPZRHILCT-HZJYTTRNSA-N	Lipids and lipid-like molecules	Fatty Acyls	Lineolic acids and derivatives	519429	4.32989e+06	-3.05933
C8	1-Linoleoyl glycerol	C21 H38 O4	354.277	0.32	354.277	355.284	4.685	mzCloud	[M+H]+1	CCCCCC=CCC=CCCCCCCCC(=O)OCC(CO)O	WECGLUPZRHILCT-HZJYTTRNSA-N	Lipids and lipid-like molecules	Fatty Acyls	Lineolic acids and derivatives	4.42134e+06	6.19561e+06	-0.486761
C8	1-Linoleoyl glycerol	C21 H38 O4	354.277	-0.06	354.277	355.284	5.595	mzCloud	[M+H]+1	CCCCCC=CCC=CCCCCCCCC(=O)OCC(CO)O	WECGLUPZRHILCT-HZJYTTRNSA-N	Lipids and lipid-like molecules	Fatty Acyls	Lineolic acids and derivatives	2.19014e+06	4.71453e+06	-1.10609
C8	1-Stearoylglycerol	C21 H42 O4	358.308	0.17	358.308	381.298	6.492	mzCloud	[M+Na]+1	CCCCCCCCCCCCCCCCCC(=O)OCC(CO)O	VBICKXHEKHSIBG-UHFFFAOYSA-N	Lipids and lipid-like molecules	Glycerolipids	Monoradylglycerols	3.86801e+08	6.35432e+08	-0.716147
C8	1-Stearoylglycerol	C21 H42 O4	358.308	0.3	358.308	381.298	6.378	mzCloud	[M+Na]+1	CCCCCCCCCCCCCCCCCC(=O)OCC(CO)O	VBICKXHEKHSIBG-UHFFFAOYSA-N	Lipids and lipid-like molecules	Glycerolipids	Monoradylglycerols	6.20486e+07	8.21049e+07	-0.40407
C18	2-(4-Morpholinyl)benzothiazole	C11 H12 N2 O S	220.067	0.22	220.067	221.074	13.088	MoNA	[M+H]+1	C1COCCN1C2=NC3=CC=CC=C3S2	VVUVJGRVEYHIHC-UHFFFAOYSA-N	Organoheterocyclic compounds	Benzothiazoles	NA	19141.5	23614.7	-0.302981
Amide	2,2'-(Tetradecylimino)diethanol	C18 H39 N O2	301.298	0.5	301.298	302.306	1.251	MoNA	[M+H]+1	CCCCCCCCCCCCCCN(CCO)CCO	CPHJEACXPATRSU-UHFFFAOYSA-N	Organic nitrogen compounds	Organonitrogen compounds	Amines	4.01657e+06	9.56949e+06	-1.25248
Amide	2,2'-(Tetradecylimino)diethanol	C18 H39 N O2	301.298	0.7	301.298	302.306	1.69	MoNA	[M+H]+1	CCCCCCCCCCCCCCN(CCO)CCO	CPHJEACXPATRSU-UHFFFAOYSA-N	Organic nitrogen compounds	Organonitrogen compounds	Amines	3.07546e+06	8.1957e+06	-1.41407
C18	2,2,6,6-Tetramethyl-1-piperidinol	C9 H19 N O	157.147	-0.36	157.147	158.154	14.067	mzCloud	[M+H]+1	CC1(CCCC(N1O)(C)C)C	VUZNLSBZRVZGIK-UHFFFAOYSA-N	Organoheterocyclic compounds	Piperidines	NA	1.65079e+07	1.57809e+07	0.0649786
Amide	2,2,6,6-Tetramethyl-4 piperidone	C9 H17 N O	155.131	0.24	155.131	156.138	1.037	MoNA	[M+H]+1	CC1(CC(=O)CC(N1)(C)C)C	JWUXJYZVKZKLTJ-UHFFFAOYSA-N	Organoheterocyclic compounds	Piperidines	Piperidinones	1.52751e+06	1.23278e+06	0.309265
C18	2,4-Dimethylbenzaldehyde	C9 H10 O	134.073	-0.02	134.073	135.08	15.152	mzCloud	[M+H]+1	CC1=CC(=C(C=C1)C=O)C	GISVICWQYMUPJF-UHFFFAOYSA-N	Benzenoids	Benzene and substituted derivatives	Benzoyl derivatives	82734.9	152925	-0.886251
C8	2,6-Di-tert-butyl-1,4-benzoquinone	C14 H20 O2	220.146	0.42	220.146	221.154	3.603	mzCloud	[M+H]+1	CC(C)(C)C1=CC(=O)C=C(C1=O)C(C)(C)C	RDQSIADLBQFVMY-UHFFFAOYSA-N	Lipids and lipid-like molecules	Prenol lipids	Monoterpenoids	678092	1.26305e+06	-0.897354
C8	2-[(1S,4S,5S)-5-Isopropyl-4-[(isopropylcarbamoylamino)methyl]-2-methyl-cyclohex-2-en-1-yl]-N-(2-pyridyl)acetamide	C22 H34 N4 O2	386.268	-4.96	386.266	385.259	5.183	mzCloud	[M-H]-1	CC1=CC(C(CC1CC(=O)NC2=CC=CC=N2)C(C)C)CNC(=O)NC(C)C	YNFKPRKGBZOYSQ-FHWLQOOXSA-N	Lipids and lipid-like molecules	Prenol lipids	Monoterpenoids	29531.4	34928.3	-0.242145
C8	2-[(2S,4aR,8aS)-2-Hydroxy-4a-methyl-8-methylenedecahydro-2-naphthalenyl]acrylic acid	C15 H22 O3	250.157	-0.26	250.157	249.149	4.798	mzCloud	[M-H]-1	CC12CCCC(=C)C1CC(CC2)(C(=C)C(=O)O)O	WQMBCGHXXVLQTE-CFVMTHIKSA-N	Lipids and lipid-like molecules	Prenol lipids	Sesquiterpenoids	282988	585816	-1.0497
C8	2-[(2S,4aR,8aS)-2-Hydroxy-4a-methyl-8-methylenedecahydro-2-naphthalenyl]acrylic acid	C15 H22 O3	250.157	-0.38	250.157	249.149	4.607	mzCloud	[M-H]-1	CC12CCCC(=C)C1CC(CC2)(C(=C)C(=O)O)O	WQMBCGHXXVLQTE-CFVMTHIKSA-N	Lipids and lipid-like molecules	Prenol lipids	Sesquiterpenoids	11167.6	289526	-4.69631
C8	2-[(3R,4S)-3-{[5-(Cyclohexylmethyl)-1,2-oxazol-3-yl]methyl}-4-piperidinyl]-N-[2-(4-morpholinyl)ethyl]acetamide	C24 H40 N4 O3	432.31	-4.39	432.308	431.301	5.101	mzCloud	[M-H]-1	C1CCC(CC1)CC2=CC(=NO2)CC3CNCCC3CC(=O)NCCN4CCOCC4	CBYSOGZECVBHQN-SFTDATJTSA-N	Organic acids and derivatives	Carboxylic acids and derivatives	Amino acids, peptides, and analogues	649695	1.02515e+06	-0.657993
C18	2-[(Dimethylamino)methylidene]indan-1-one	C12 H13 N O	187.1	-0.14	187.1	188.107	13.472	mzCloud	[M+H]+1	CN(C)C=C1CC2=CC=CC=C2C1=O	PTVLHYNESKGNCV-CSKARUKUSA-N	Benzenoids	Indanes	Indanones	7573.35	6593.44	0.1999
Amide	2-[2-(Dimethylamino)ethoxy]ethanol	C6 H15 N O2	133.11	0.3	133.11	134.118	8.329	NIST20	[M+H]+1	NA	YSAANLSYLSUVHB-UHFFFAOYSA-N	Organic nitrogen compounds	Organonitrogen compounds	Amines	1.24216e+06	2.09448e+06	-0.753743
Amide	2-Amino-2-methyl-1-propanol	C4 H11 N O	89.0841	-0.19	89.0841	90.0913	6.414	NIST20	[M+H]+1	NA	CBTVGIZVANVGBH-UHFFFAOYSA-N	Organic nitrogen compounds	Organonitrogen compounds	Amines	1.77428e+06	1.46775e+06	0.273628
Amide	2-Amino-2-methyl-1-propanol	C4 H11 N O	89.0841	0.09	89.0841	90.0914	6.51	NIST20	[M+H]+1	NA	CBTVGIZVANVGBH-UHFFFAOYSA-N	Organic nitrogen compounds	Organonitrogen compounds	Amines	1.76561e+06	1.42754e+06	0.306637
C18	2-Aminonicotinic acid	C6 H6 N2 O2	138.043	-0.09	138.043	139.05	2.689	mzCloud	[M+H]+1	c1cc(c(nc1)N)C(=O)O	KPIVDNYJNOPGBE-UHFFFAOYSA-N	Organoheterocyclic compounds	Pyridines and derivatives	Pyridinecarboxylic acids and derivatives	1.02453e+06	1.69755e+06	-0.728492
C8	2-Arachidonoyl glycerol	C23 H38 O4	378.277	0.42	378.277	379.284	5.605	mzCloud	[M+H]+1	CCCCCC=CCC=CCC=CCC=CCCCC(=O)OC(CO)CO	RCRCTBLIHCHWDZ-DOFZRALJSA-N	Lipids and lipid-like molecules	Endocannabinoids	NA	1.80143e+06	4.36197e+06	-1.27584
C8	2-Arachidonoyl glycerol	C23 H38 O4	378.277	0.44	378.277	379.284	5.528	mzCloud	[M+H]+1	CCCCCC=CCC=CCC=CCC=CCCCC(=O)OC(CO)CO	RCRCTBLIHCHWDZ-DOFZRALJSA-N	Lipids and lipid-like molecules	Endocannabinoids	NA	802426	2.7186e+06	-1.76043
C8	2-Cyano-3,3-diphenylacrylic acid ethyl ester	C18 H15 N O2	277.11	0.57	277.11	278.118	3.8	mzCloud	[M+H]+1	CCOC(=O)C(=C(C1=CC=CC=C1)C2=CC=CC=C2)C#N	IAJNXBNRYMEYAZ-UHFFFAOYSA-N	Benzenoids	Benzene and substituted derivatives	Diphenylmethanes	303455	323046	-0.0902575
C18	2-Linoleoylglycerol	C21 H38 O4	354.277	-0.14	354.277	355.284	16.904	NIST20	[M+H]+1	NA	IEPGNWMPIFDNSD-HZJYTTRNSA-N	Lipids and lipid-like molecules	Fatty Acyls	Lineolic acids and derivatives	280930	827101	-1.55785
C18	3-(2-Hydroxyethyl)indole	C10 H11 N O	161.084	-0.26	161.084	162.091	12.302	mzCloud	[M+H]+1	C1=CC=C2C(=C1)C(=CN2)CCO	MBBOMCVGYCRMEA-UHFFFAOYSA-N	Organoheterocyclic compounds	Indoles and derivatives	Indoles	30791.2	12358.1	1.31706
C18	3-(2-methylpropyl)-3a,4,5,6-tetrahydro-2-benzofuran-1(3h)-one	C12 H18 O2	194.131	-0.02	194.131	195.138	13.047	GNPS	[M+H]+1	CC(C)CC1C2CCCC=C2C(=O)O1	CTMNHOOSFSITGN-UHFFFAOYSA-N	Organoheterocyclic compounds	Isobenzofurans	NA	173754	169347	0.0370623
Amide	3,5-Dimethylmorpholine	C6 H13 N O	115.1	0.29	115.1	116.107	4.504	NIST20	[M+H]+1	NA	MDKHWJFKHDRFFZ-UHFFFAOYSA-N	Organoheterocyclic compounds	Oxazinanes	Morpholines	4.70502e+06	6.9651e+06	-0.565944
C18	3,5-Dimethylmorpholine	C6 H13 N O	115.1	0.19	115.1	116.107	2.09	NIST20	[M+H]+1	NA	MDKHWJFKHDRFFZ-UHFFFAOYSA-N	Organoheterocyclic compounds	Oxazinanes	Morpholines	3.48303e+06	1.166e+06	1.57877
C8	3,5-di-tert-Butyl-4-hydroxybenzaldehyde	C15 H22 O2	234.162	0.56	234.162	235.169	4.4	mzCloud	[M+H]+1	CC(C)(C)C1=CC(=CC(=C1O)C(C)(C)C)C=O	DOZRDZLFLOODMB-UHFFFAOYSA-N	Organic oxygen compounds	Organooxygen compounds	Carbonyl compounds	1.9764e+07	2.1008e+07	-0.0880608
C8	3,6,9,12-Tetraoxatetracosan-1-ol	C20 H42 O5	362.303	0.36	362.303	380.337	4.722	MoNA	[M+NH4]+1	CCCCCCCCCCCCOCCOCCOCCOCCO	WPMWEFXCIYCJSA-UHFFFAOYSA-N	Organic oxygen compounds	Organooxygen compounds	Ethers	1.95253e+06	2.1238e+07	-3.44323
C18	3-Cyclohexyl-1,1-dimethylurea	C9 H18 N2 O	170.142	-0.01	170.142	171.149	7.49	NIST20	[M+H]+1	NA	PZWXYRDNQYUIIU-UHFFFAOYSA-N	Organic acids and derivatives	Organic carbonic acids and derivatives	Ureas	374804	3.88563e+06	-3.37394
Amide	3-hydroxybutyrylcarnitine	C11 H21 N O5	247.142	0.77	247.142	248.149	10.76	GNPS	[M+H]+1	CC(CC(=O)OC(CC(=O)[O-])C[N+](C)(C)C)O	UEFRDQSMQXDWTO-UHFFFAOYSA-N	Lipids and lipid-like molecules	Fatty Acyls	Fatty acid esters	343218	271203	0.339755
C8	3-Methoxy prostaglandin F1α	C21 H38 O6	386.267	0.51	386.267	409.256	4.074	mzCloud	[M+Na]+1	CCCCCC(C=CC1C(CC(C1CCCCC(CC(=O)O)OC)O)O)O	UBKBNBIEPZZFBF-XZFPMTPLSA-N	Lipids and lipid-like molecules	Fatty Acyls	Eicosanoids	405768	534211	-0.396754
C8	3-Phenoxybenzoic acid	C13 H10 O3	214.063	0.42	214.063	215.07	4.291	MoNA	[M+H]+1	C1=CC=C(C=C1)OC2=CC=CC(=C2)C(=O)O	NXTDJHZGHOFSQG-UHFFFAOYSA-N	Benzenoids	Benzene and substituted derivatives	Diphenylethers	480942	512294	-0.0911111
C8	4,4'-Bis(diethylamino)benzophenone	C21 H28 N2 O	324.22	0.48	324.22	325.228	4.598	mzCloud	[M+H]+1	CCN(CC)C1=CC=C(C=C1)C(=O)C2=CC=C(C=C2)N(CC)CC	VYHBFRJRBHMIQZ-UHFFFAOYSA-N	Benzenoids	Benzene and substituted derivatives	Benzophenones	1.06299e+06	976035	0.123125
C18	4,6-Dimethyl-2(1H)-pyrimidinone	C6 H8 N2 O	124.064	-0.18	124.064	166.097	0.516	mzCloud	[M+ACN+H]+1	CC1=CC(=NC(=O)N1)C	WHEQVHAIRSPYDK-UHFFFAOYSA-N	Organoheterocyclic compounds	Diazines	Pyrimidines and pyrimidine derivatives	6.16013e+06	1.61116e+07	-1.38707
Amide	4-Aminobenzoic acid	C7 H7 N O2	137.048	0.52	137.048	138.055	9.21	mzCloud	[M+H]+1	C1=CC(=CC=C1C(=O)O)N	ALYNCZNDIQEVRV-UHFFFAOYSA-N	Benzenoids	Benzene and substituted derivatives	Benzoic acids and derivatives	392107	428045	-0.126516
C8	4-Dodecylbenzenesulfonic acid	C18 H30 O3 S	326.192	-1.82	326.191	325.184	5.217	mzCloud	[M-H]-1	CCCCCCCCCCCCC1=CC=C(C=C1)S(=O)(=O)O	KWXICGTUELOLSQ-UHFFFAOYSA-N	Benzenoids	Benzene and substituted derivatives	Benzenesulfonic acids and derivatives	3.23013e+07	8.45411e+07	-1.38806
Amide	4-guanidinobutanamide	C5 H12 N4 O	144.101	0.51	144.101	145.108	10.734	MoNA	[M+H]+1	C(CC(=O)N)CN=C(N)N	YHVFECVVGNXFKO-UHFFFAOYSA-N	Organic nitrogen compounds	Organonitrogen compounds	Guanidines	720119	631974	0.188372
Amide	4-Piperidinecarboxamide	C6 H12 N2 O	128.095	0.47	128.095	129.102	13.118	mzCloud	[M+H]+1	C1CNCCC1C(=O)N	DPBWFNDFMCCGGJ-UHFFFAOYSA-N	Organoheterocyclic compounds	Piperidines	Piperidinecarboxylic acids and derivatives	3.28613e+06	2.11201e+06	0.63777
C18	4-Piperidinecarboxamide	C6 H12 N2 O	128.095	-0.31	128.095	129.102	7.298	mzCloud	[M+H]+1	C1CNCCC1C(=O)N	DPBWFNDFMCCGGJ-UHFFFAOYSA-N	Organoheterocyclic compounds	Piperidines	Piperidinecarboxylic acids and derivatives	1.30968e+06	1.22974e+06	0.0908596
C8	4-tert-Octylphenol	C14 H22 O	206.167	-0.98	206.167	205.16	5.183	mzCloud	[M-H]-1	CC(C)(C)CC(C)(C)C1=CC=C(C=C1)O	ISAVYTVYFVQUDY-UHFFFAOYSA-N	Benzenoids	Benzene and substituted derivatives	Phenylpropanes	187119	223101	-0.253746
Amide	5-Aminovaleric acid betaine	C8 H17 N O2	159.126	0.26	159.126	160.133	12.562	MoNA	[M+H]+1	C[N+](C)(C)CCCCC(=O)[O-]	CDLVFVFTRQPQFU-UHFFFAOYSA-N	Lipids and lipid-like molecules	Fatty Acyls	Fatty acids and conjugates	1.12296e+06	1.30941e+06	-0.221617
C18	5'-S-Methyl-5'-thioadenosine	C11 H15 N5 O3 S	297.09	0.31	297.09	298.097	6.745	mzCloud	[M+H]+1	n2c1c(ncnc1n(c2)C3OC(C(O)C3O)CSC)N	WUUGFSXJNOTRMR-IOSLPCCCSA-N	Nucleosides, nucleotides, and analogues	5'-deoxyribonucleosides	5'-deoxy-5'-thionucleosides	154470	64798.5	1.25329
C18	6-Methoxyquinoline	C10 H9 N O	159.068	-0.05	159.068	160.076	14.596	mzCloud	[M+H]+1	COC1=CC2=C(C=C1)N=CC=C2	HFDLDPJYCIEXJP-UHFFFAOYSA-N	Organoheterocyclic compounds	Quinolines and derivatives	NA	420146	21472.2	4.29035
C8	7-(2-hydroxypropan-2-yl)-1,4a-dimethyl-2,3,4,5,6,7,8,8a-octahydronaphthalen-1-ol	C15 H28 O2	240.209	-1.2	240.209	239.201	5.693	MoNA	[M-H]-1	CC12CCCC(C1CC(CC2)C(C)(C)O)(C)O	LKKDASYGWYYFIK-UHFFFAOYSA-N	Lipids and lipid-like molecules	Prenol lipids	Sesquiterpenoids	45189.6	240130	-2.40975
C18	7,8-Bis(hydroxymethyl)-1,4a-dimethyl-3,4,4a,5,6,7-hexahydro-2H-benzo[7]annulen-2-one	C15 H22 O3	250.157	0.27	250.157	251.164	13.749	mzCloud	[M+H]+1	CC1=C2C=C(C(CCC2(CCC1=O)C)CO)CO	DPBOXKYWJVXMAW-UHFFFAOYSA-N	Organic oxygen compounds	Organooxygen compounds	Carbonyl compounds	535628	62694.1	3.09483
C18	7-Dimethylamino-4-methylcoumarin	C12 H13 N O2	203.095	-0.07	203.095	186.091	12.104	NIST20	[M+H-H2O]+1	NA	GZEYLLPOQRZUDF-UHFFFAOYSA-N	Phenylpropanoids and polyketides	Coumarins and derivatives	NA	94430.4	7777.07	3.60195
C18	7-Keto-8-aminopelargonic acid	C9 H17 N O3	187.121	0.17	187.121	210.11	9.436	NIST20	[M+Na]+1	NA	GUAHPAJOXVYFON-ZETCQYMHSA-N	Lipids and lipid-like molecules	Fatty Acyls	Fatty acids and conjugates	653328	1.23706e+06	-0.921034
C8	7-ketocholesterol	C27 H44 O2	400.334	0.5	400.334	401.342	6.612	GNPS	[M+H]+1	C[C@H](CCCC(C)C)[C@H]1CC[C@@H]2[C@@]1(CC[C@H]3[C@H]2C(=O)C=C4[C@@]3(CC[C@@H](C4)O)C)C	YIKKMWSQVKJCOP-ABXCMAEBSA-N	Lipids and lipid-like molecules	Steroids and steroid derivatives	Cholestane steroids	546116	1.33666e+06	-1.29135
Amide	7-Oxabicyclo[2.2.1]heptane	C6 H10 O	98.0732	0.3	98.0732	116.107	4.552	NIST20	[M+NH4]+1	NA	YPWFNLSXQIGJCK-UHFFFAOYSA-N	Organoheterocyclic compounds	Tetrahydrofurans	NA	1.04613e+07	6.9651e+06	0.586847
C8	9(10)-EpOME	C18 H32 O3	296.235	0.56	296.235	297.243	4.289	GNPS	[M+H]+1	CCCCC/C=C\CC1C(O1)CCCCCCCC(=O)O	FBUKMFOXMZRGRB-YFHOEESVSA-N	Lipids and lipid-like molecules	Fatty Acyls	Fatty acids and conjugates	4.46262e+06	4.55453e+06	-0.0294104
C8	9-methoxycarbonyldec-9-enoic acid	C12 H20 O4	228.136	-0.04	228.136	229.143	3.316	MoNA	[M+H]+1	COC(=O)C(=C)CCCCCCCC(=O)O	ZUNJWEGRDSXKIO-UHFFFAOYSA-N	Lipids and lipid-like molecules	Fatty Acyls	Fatty acids and conjugates	145157	346460	-1.25507
C8	9-Oxo-10E,12Z-octadecadienoic acid	C18 H30 O3	294.219	-1.58	294.219	327.253	5.27	GNPS	[M+H+MeOH]+1	CCCCC/C=C\C=C\C(=O)CCCCCCCC(=O)O	LUZSWWYKKLTDHU-ZJHFMPGASA-N	Lipids and lipid-like molecules	Fatty Acyls	Lineolic acids and derivatives	431866	2.01711e+06	-2.22363
C18	Acetanilide	C8 H9 N O	135.068	-0.09	135.068	136.076	9.994	mzCloud	[M+H]+1	CC(=O)NC1=CC=CC=C1	FZERHIULMFGESH-UHFFFAOYSA-N	Benzenoids	Benzene and substituted derivatives	NA	392646	443474	-0.175619
Amide	Acetylcholine	C7 H15 N O2	145.11	0.37	145.11	146.118	5.697	mzCloud	[M+H]+1	CC(=O)OCC[N+](C)(C)C	OIPILFWXSMYKGL-UHFFFAOYSA-N	Organic nitrogen compounds	Organonitrogen compounds	Quaternary ammonium salts	1.00487e+06	647810	0.63337
C18	Acetylcholine	C7 H15 N O2	145.11	0	145.11	146.118	1.346	mzCloud	[M+H]+1	CC(=O)OCC[N+](C)(C)C	OIPILFWXSMYKGL-UHFFFAOYSA-N	Organic nitrogen compounds	Organonitrogen compounds	Quaternary ammonium salts	1.40682e+06	332228	2.08219
Amide	Acetyl-L-carnitine	C9 H17 N O4	203.116	0.64	203.116	204.123	10.26	mzCloud	[M+H]+1	CC(=O)OC(CC(=O)O)C[N+](C)(C)C	RDHQFKQIGNGIED-MRVPVSSYSA-N	Lipids and lipid-like molecules	Fatty Acyls	Fatty acid esters	1.93628e+07	1.42762e+07	0.439678
C18	Acetyl-L-carnitine	C9 H17 N O4	203.116	0.15	203.116	204.123	1.871	mzCloud	[M+H]+1	CC(=O)OC(CC(=O)O)C[N+](C)(C)C	RDHQFKQIGNGIED-MRVPVSSYSA-N	Lipids and lipid-like molecules	Fatty Acyls	Fatty acid esters	9.55179e+06	1.06544e+06	3.16433
C18	Acetyl-L-carnitine	C9 H17 N O4	203.116	-0.15	203.116	204.123	2.17	mzCloud	[M+H]+1	CC(=O)OC(CC(=O)O)C[N+](C)(C)C	RDHQFKQIGNGIED-MRVPVSSYSA-N	Lipids and lipid-like molecules	Fatty Acyls	Fatty acid esters	6.10053e+06	758077	3.00852
C8	ADB-PINACA	C19 H28 N4 O2	344.221	-3.36	344.22	367.209	4.3	mzCloud	[M+Na]+1	CCCCCN1C2=CC=CC=C2C(=N1)C(=O)NC(C(=O)N)C(C)(C)C	FWTARAXQGJRQKN-UHFFFAOYSA-N	Organic acids and derivatives	Carboxylic acids and derivatives	Amino acids, peptides, and analogues	390971	522397	-0.418083
Amide	Adenine	C5 H5 N5	135.054	0.6	135.055	136.062	9.828	mzCloud	[M+H]+1	C1=NC2=NC=NC2=C(N1)N	GFFGJBXGBJISGV-UHFFFAOYSA-N	Organoheterocyclic compounds	Imidazopyrimidines	Purines and purine derivatives	2.08977e+07	1.09823e+07	0.92816
C18	Adenine	C5 H5 N5	135.054	0.29	135.055	136.062	4.317	mzCloud	[M+H]+1	C1=NC2=NC=NC2=C(N1)N	GFFGJBXGBJISGV-UHFFFAOYSA-N	Organoheterocyclic compounds	Imidazopyrimidines	Purines and purine derivatives	1.19906e+07	8.52211e+06	0.492624
C18	Adenine	C5 H5 N5	135.054	0.36	135.055	136.062	1.849	mzCloud	[M+H]+1	C1=NC2=NC=NC2=C(N1)N	GFFGJBXGBJISGV-UHFFFAOYSA-N	Organoheterocyclic compounds	Imidazopyrimidines	Purines and purine derivatives	2.35806e+06	1.98259e+06	0.250215
C18	Adenine	C5 H5 N5	135.054	0.07	135.055	136.062	2.113	mzCloud	[M+H]+1	C1=NC2=NC=NC2=C(N1)N	GFFGJBXGBJISGV-UHFFFAOYSA-N	Organoheterocyclic compounds	Imidazopyrimidines	Purines and purine derivatives	2.45129e+06	2.16979e+06	0.175989
C18	Adenosine	C10 H13 N5 O4	267.097	-0.19	267.097	268.104	4.322	mzCloud	[M+H]+1	n2c1c(ncnc1n(c2)C3OC(C(O)C3O)CO)N	OIRDTQYFTABQOQ-KQYNXXCUSA-N	Nucleosides, nucleotides, and analogues	Purine nucleosides	NA	3.33951e+07	1.913e+07	0.803798
C8	Adenosine	C10 H13 N5 O4	267.097	0.44	267.097	268.104	2.986	mzCloud	[M+H]+1	n2c1c(ncnc1n(c2)C3OC(C(O)C3O)CO)N	OIRDTQYFTABQOQ-KQYNXXCUSA-N	Nucleosides, nucleotides, and analogues	Purine nucleosides	NA	1.72314e+07	2.54256e+07	-0.561241
C8	Adrenic acid	C22 H36 O2	332.272	-0.4	332.271	331.264	5.727	mzCloud	[M-H]-1	CCCCCC=CCC=CCC=CCC=CCCCCCC(=O)O	TWSWSIQAPQLDBP-DOFZRALJSA-N	Lipids and lipid-like molecules	Fatty Acyls	Fatty acids and conjugates	144252	238125	-0.723126
C18	Agomelatine	C15 H17 N O2	243.126	0.18	243.126	244.133	15.648	NIST20	[M+H]+1	NA	YJYPHIXNFHFHND-UHFFFAOYSA-N	Organic acids and derivatives	Carboxylic acids and derivatives	Carboxylic acid derivatives	150780	28593.5	2.39868
C8	Avobenzone	C20 H22 O3	310.157	0.44	310.157	311.164	5.04	GNPS	[M+H]+1	CC(C)(C)C1=CC=C(C=C1)C(=O)CC(=O)C2=CC=C(C=C2)OC	XNEFYCZVKIDDMS-UHFFFAOYSA-N	Phenylpropanoids and polyketides	Linear 1,3-diarylpropanoids	Chalcones and dihydrochalcones	7.25641e+06	2.24601e+06	1.69189
C8	Avobenzone	C20 H22 O3	310.157	0.11	310.157	311.164	4.287	GNPS	[M+H]+1	CC(C)(C)C1=CC=C(C=C1)C(=O)CC(=O)C2=CC=C(C=C2)OC	XNEFYCZVKIDDMS-UHFFFAOYSA-N	Phenylpropanoids and polyketides	Linear 1,3-diarylpropanoids	Chalcones and dihydrochalcones	1.28357e+06	1.17085e+06	0.132601
Amide	Basic Violet 1	C24 H27 N3	357.221	0.52	357.221	358.228	4.632	mzCloud	[M+H]+1	CN=C1C=CC(=C(C2=CC=C(C=C2)N(C)C)C3=CC=C(C=C3)N(C)C)C=C1	AMPCGOAFZFKBGH-UHFFFAOYSA-N	Benzenoids	Benzene and substituted derivatives	Diphenylmethanes	66856.6	1.99273e+06	-4.89753
C18	Basic Violet 1	C24 H27 N3	357.221	-0.03	357.22	358.228	14.045	mzCloud	[M+H]+1	CN=C1C=CC(=C(C2=CC=C(C=C2)N(C)C)C3=CC=C(C=C3)N(C)C)C=C1	AMPCGOAFZFKBGH-UHFFFAOYSA-N	Benzenoids	Benzene and substituted derivatives	Diphenylmethanes	89267.7	59386.7	0.588
Amide	Benzalkonium chloride	C21 H37 N	303.293	0.53	303.293	304.3	4.054	GNPS	[M+H]+1	CCCCCCCCCCCC[N+](C)(C)CC1=CC=CC=C1	CYDRXTMLKJDRQH-UHFFFAOYSA-N	Benzenoids	Benzene and substituted derivatives	Phenylmethylamines	859924	838598	0.0362298
C18	Benzamide	C7 H7 N O	121.053	-0.04	121.053	122.06	9.684	mzCloud	[M+H]+1	C1=CC=C(C=C1)C(=O)N	KXDAEFPNCMNJSK-UHFFFAOYSA-N	Benzenoids	Benzene and substituted derivatives	Benzoic acids and derivatives	346683	226955	0.61121
C8	Benzyl butyl phthalate	C19 H20 O4	312.136	0.44	312.136	313.144	4.441	mzCloud	[M+H]+1	CCCCOC(=O)C1=CC=CC=C1C(=O)OCC2=CC=CC=C2	IRIAEXORFWYRCZ-UHFFFAOYSA-N	Benzenoids	Benzene and substituted derivatives	Benzoic acids and derivatives	2.79857e+06	3.6924e+06	-0.399869
C18	Bestatin	C16 H24 N2 O4	308.174	0.02	308.174	309.181	10.686	MoNA	[M+H]+1	CC(C)C[C@@H](C(=O)[O-])NC(=O)[C@H]([C@@H](CC1=CC=CC=C1)[NH3+])O	VGGGPCQERPFHOB-RDBSUJKOSA-N	Organic acids and derivatives	Peptidomimetics	Hybrid peptides	5660.2	5704.83	-0.011332
C18	Bis(2-ethylhexyl) amine	C16 H35 N	241.277	-0.07	241.277	242.284	14.039	mzCloud	[M+H]+1	CCCCC(CC)CNCC(CC)CCCC	SAIKULLUBZKPDA-UHFFFAOYSA-N	Organic nitrogen compounds	Organonitrogen compounds	Amines	220940	101556	1.12138
Amide	Bis(4-ethylbenzylidene)sorbitol	C24 H30 O6	414.204	0.86	414.205	415.212	1.012	mzCloud	[M+H]+1	CCC1=CC=C(C=C1)C2OCC3C(O2)C(OC(O3)C4=CC=C(C=C4)CC)C(CO)O	RPMMDFYGVMKCJU-UHFFFAOYSA-N	Organoheterocyclic compounds	Dioxanes	1,3-dioxanes	1.54507e+06	4.42121e+06	-1.51677
C18	Bis(4-ethylbenzylidene)sorbitol	C24 H30 O6	414.204	-0.34	414.204	415.211	15.153	mzCloud	[M+H]+1	CCC1=CC=C(C=C1)C2OCC3C(O2)C(OC(O3)C4=CC=C(C=C4)CC)C(CO)O	RPMMDFYGVMKCJU-UHFFFAOYSA-N	Organoheterocyclic compounds	Dioxanes	1,3-dioxanes	2.29e+06	5.39293e+06	-1.23572
Amide	Bis(methylbenzylidene)sorbitol	C22 H26 O6	386.173	0.57	386.173	387.18	1.019	mzCloud	[M+H]+1	CC(=C(C(C(C(C(C(=C(C)C1=CC=CC=C1)O)O)O)O)O)O)C2=CC=CC=C2	WOOQSKAMMPIQIW-HCXPZJNHSA-N	Phenylpropanoids and polyketides	Cinnamyl alcohols	NA	748418	2.74995e+06	-1.87749
C8	Brefeldin A, natural	C16 H24 O4	280.167	-0.34	280.167	281.175	3.639	GNPS	[M+H]+1	C[C@H]1CCC/C=C/C2C[C@@H](C[C@H]2[C@@H](/C=C/C(=O)O1)O)O	KQNZDYYTLMIZCT-KFKPYADVSA-N	Phenylpropanoids and polyketides	Macrolides and analogues	NA	569658	500133	0.187786
C8	C10LAS	C16 H26 O3 S	298.16	-1.79	298.16	297.152	4.694	MoNA	[M-H]-1	CCCCCCC(CCC)C1=CC=C(C=C1)S(=O)(=O)O	NANHIUZYPFDGJS-UHFFFAOYSA-N	Benzenoids	Benzene and substituted derivatives	Benzenesulfonic acids and derivatives	6717.89	2.9729e+07	-12.1116
C8	C11-LAS	C17 H28 O3 S	312.176	-1.44	312.175	311.168	5.131	MoNA	[M-H]-1	CCCCCCC(CCCC)C1=CC=C(C=C1)S(=O)(=O)O	FERBTPHUEYEGDN-UHFFFAOYSA-N	Benzenoids	Benzene and substituted derivatives	Benzenesulfonic acids and derivatives	2.52696e+07	5.13543e+07	-1.02308
C8	C11-LAS	C17 H28 O3 S	312.176	-1.66	312.175	311.168	4.82	MoNA	[M-H]-1	CCCCCCC(CCCC)C1=CC=C(C=C1)S(=O)(=O)O	FERBTPHUEYEGDN-UHFFFAOYSA-N	Benzenoids	Benzene and substituted derivatives	Benzenesulfonic acids and derivatives	154423	1.31938e+07	-6.41682
Amide	Caprolactam	C6 H11 N O	113.084	0.51	113.084	114.091	1.148	mzCloud	[M+H]+1	C1CCC(=O)NCC1	JBKVHLHDHHXQEQ-UHFFFAOYSA-N	Organoheterocyclic compounds	Lactams	Caprolactams	3.46718e+06	3.2018e+06	0.114878
Amide	Caprolactam	C6 H11 N O	113.084	0.18	113.084	114.091	1.031	mzCloud	[M+H]+1	C1CCC(=O)NCC1	JBKVHLHDHHXQEQ-UHFFFAOYSA-N	Organoheterocyclic compounds	Lactams	Caprolactams	2.37832e+06	1.69927e+06	0.48503
C8	Carylophyllene Oxide	C14 H22 O	206.167	0.44	206.167	207.174	4.402	MoNA	[M+H]+1	CC1(C[C@H]2[C@H]1CCC3(C(O3)CC2=C)C)C	AMTSLHRSERHBCF-IBQNZTRDSA-N	Organoheterocyclic compounds	Epoxides	NA	1.95213e+06	2.46343e+06	-0.335622
C8	Cembrene	C20 H32	272.25	0.64	272.251	273.258	6.043	GNPS	[M+H]+1	C/C/1=C\CC/C(=C/C/C=C(\C=C\C(CC1)C(C)C)/C)/C	DMHADBQKVWXPPM-HPKGDXISSA-N	Lipids and lipid-like molecules	Prenol lipids	Diterpenoids	2.02537e+06	2.57481e+06	-0.346282
Amide	Cetrimonium	C19 H41 N	283.324	0.8	283.324	284.331	4.099	mzCloud	[M+H]+1	CCCCCCCCCCCCCCCC[N+](C)(C)C	RLGQACBPNDBWTB-UHFFFAOYSA-N	Organic nitrogen compounds	Organonitrogen compounds	Quaternary ammonium salts	181961	290340	-0.674115
Amide	Choline	C5 H13 N O	103.1	-0.26	103.1	104.107	6.858	mzCloud	[M+H]+1	C[N+](C)(C)CCO	OEYIOHPDSNJKLS-UHFFFAOYSA-N	Organic nitrogen compounds	Organonitrogen compounds	Quaternary ammonium salts	3.10601e+07	4.35175e+07	-0.486536
Amide	Choline	C5 H13 N O	103.1	0.52	103.1	104.107	9.13	mzCloud	[M+H]+1	C[N+](C)(C)CCO	OEYIOHPDSNJKLS-UHFFFAOYSA-N	Organic nitrogen compounds	Organonitrogen compounds	Quaternary ammonium salts	2.25112e+07	2.97586e+07	-0.402664
Amide	Choline	C5 H13 N O	103.1	0.15	103.1	104.107	12.453	mzCloud	[M+H]+1	C[N+](C)(C)CCO	OEYIOHPDSNJKLS-UHFFFAOYSA-N	Organic nitrogen compounds	Organonitrogen compounds	Quaternary ammonium salts	4.33028e+06	5.57762e+06	-0.365192
C8	Citroflex A-4	C20 H34 O8	402.225	0.48	402.226	403.233	4.818	mzCloud	[M+H]+1	CCCCOC(=O)CC(CC(=O)OCCCC)(C(=O)OCCCC)OC(=O)C	QZCLKYGREBVARF-UHFFFAOYSA-N	Organic acids and derivatives	Carboxylic acids and derivatives	Tetracarboxylic acids and derivatives	1.08544e+06	2.01275e+06	-0.890889
Amide	CocamidopropylBetaine	C19 H38 N2 O3	342.288	0.59	342.288	343.296	6.166	GNPS	[M+H]+1	CCCCCCCCCCCC(=O)NCCC[N+](C)(C)CC(=O)[O-]	MRUAUOIMASANKQ-UHFFFAOYSA-N	Organic acids and derivatives	Carboxylic acids and derivatives	Amino acids, peptides, and analogues	144374	1.14444e+06	-2.98677
Amide	Creatine	C4 H9 N3 O2	131.069	0.72	131.07	132.077	11.472	mzCloud	[M+H]+1	CN(CC(=O)O)C(=N)N	CVSVTCORWBXHQV-UHFFFAOYSA-N	Organic acids and derivatives	Carboxylic acids and derivatives	Amino acids, peptides, and analogues	3.66622e+06	1.54736e+07	-2.07744
C18	Creatine	C4 H9 N3 O2	131.069	-0.07	131.069	132.077	1.331	mzCloud	[M+H]+1	CN(CC(=O)O)C(=N)N	CVSVTCORWBXHQV-UHFFFAOYSA-N	Organic acids and derivatives	Carboxylic acids and derivatives	Amino acids, peptides, and analogues	2.26863e+08	1.95705e+08	0.213144
C18	D-Carnitine	C7 H15 N O3	161.105	0.39	161.105	162.113	1.29	mzCloud	[M+H]+1	C[N+](C)(C)CC(CC(=O)O)O	PHIQHXFUZVPYII-LURJTMIESA-O	Organic nitrogen compounds	Organonitrogen compounds	Quaternary ammonium salts	1.29326e+07	5.94687e+06	1.12081
C18	Decanamide	C10 H21 N O	171.162	-0.16	171.162	172.17	14.203	mzCloud	[M+H]+1	CCCCCCCCCC(=O)N	TUTWLYPCGCUWQI-UHFFFAOYSA-N	Organic acids and derivatives	Carboximidic acids and derivatives	Carboximidic acids	798929	356460	1.16432
C18	Decanamide	C10 H21 N O	171.162	-0.09	171.162	172.17	14.481	mzCloud	[M+H]+1	CCCCCCCCCC(=O)N	TUTWLYPCGCUWQI-UHFFFAOYSA-N	Organic acids and derivatives	Carboximidic acids and derivatives	Carboximidic acids	73681.4	65706.9	0.165257
C18	Decanamide	C10 H21 N O	171.162	0.07	171.162	172.17	14.543	mzCloud	[M+H]+1	CCCCCCCCCC(=O)N	TUTWLYPCGCUWQI-UHFFFAOYSA-N	Organic acids and derivatives	Carboximidic acids and derivatives	Carboximidic acids	223576	179616	0.315847
C18	Dibutyl phosphate	C8 H19 O4 P	210.102	0.08	210.102	211.109	16.331	mzCloud	[M+H]+1	CCCCOP(=O)(O)OCCCC	JYFHYPJRHGVZDY-UHFFFAOYSA-N	Organic acids and derivatives	Organic phosphoric acids and derivatives	Phosphate esters	602283	283756	1.08579
C8	Dibutyl phosphate	C8 H19 O4 P	210.102	0.68	210.102	211.11	4.577	mzCloud	[M+H]+1	CCCCOP(=O)(O)OCCCC	JYFHYPJRHGVZDY-UHFFFAOYSA-N	Organic acids and derivatives	Organic phosphoric acids and derivatives	Phosphate esters	287292	535590	-0.898613
Amide	Dicyclohexylamine	C12 H23 N	181.183	0.62	181.183	182.19	5.11	MoNA	[M+H]+1	C1CCC(CC1)NC2CCCCC2	XBPCUCUWBYBCDP-UHFFFAOYSA-N	Organic nitrogen compounds	Organonitrogen compounds	Cyclohexylamines	904697	570704	0.664692
Amide	Diethanolamine	C4 H11 N O2	105.079	0.38	105.079	106.086	9.927	mzCloud	[M+H]+1	C(CO)NCCO	ZBCBWPMODOFKDW-UHFFFAOYSA-N	Organic nitrogen compounds	Organonitrogen compounds	Amines	4.44918e+06	5.72077e+06	-0.36267
Amide	Diethanolamine	C4 H11 N O2	105.079	0.47	105.079	106.086	8.873	mzCloud	[M+H]+1	C(CO)NCCO	ZBCBWPMODOFKDW-UHFFFAOYSA-N	Organic nitrogen compounds	Organonitrogen compounds	Amines	2.56768e+06	1.81558e+06	0.500039
C8	Diethyleneglycol dibenzoate	C18 H18 O5	314.115	0.34	314.116	337.105	4.099	mzCloud	[M+Na]+1	C1=CC=C(C=C1)C(=O)OCCOCCOC(=O)C2=CC=CC=C2	NXQMCAOPTPLPRL-UHFFFAOYSA-N	Benzenoids	Benzene and substituted derivatives	Benzoic acids and derivatives	1.21558e+06	976096	0.316554
C18	Diisobutylphthalate	C16 H22 O4	278.152	0.18	278.152	279.159	17.093	mzCloud	[M+H]+1	CC(C)COC(=O)C1=CC=CC=C1C(=O)OCC(C)C	MGWAVDBGNNKXQV-UHFFFAOYSA-N	Benzenoids	Benzene and substituted derivatives	Benzoic acids and derivatives	186139	82661.6	1.17109
C8	Dipropyleneglycol dibenzoate	C20 H22 O5	342.147	0.71	342.147	365.136	4.36	mzCloud	[M+Na]+1	CC(COCC(C)OC(=O)C1=CC=CC=C1)OC(=O)C2=CC=CC=C2	IZYUWBATGXUSIK-UHFFFAOYSA-N	Benzenoids	Benzene and substituted derivatives	Benzoic acids and derivatives	1.19141e+06	1.07641e+06	0.146444
C18	DL-Tryptophan	C11 H12 N2 O2	204.09	-0.21	204.09	188.071	6.931	mzCloud	[M+H-NH3]+1	C1=CC=C2C(=C1)C(=CN2)CC(C(=O)O)N	QIVBCDIJIAJPQS-UHFFFAOYSA-N	Organoheterocyclic compounds	Indoles and derivatives	Indolyl carboxylic acids and derivatives	514198	151856	1.75962
C8	Docosanoic acid	C22 H44 O2	340.334	-2.05	340.333	339.326	7.073	mzCloud	[M-H]-1	CCCCCCCCCCCCCCCCCCCCCC(=O)O	UKMSUNONTOPOIO-UHFFFAOYSA-N	Lipids and lipid-like molecules	Fatty Acyls	Fatty acids and conjugates	522560	542485	-0.0539863
C18	D-Panthenol	C9 H19 N O4	205.131	-0.14	205.131	206.139	5.88	mzCloud	[M+H]+1	CC(C)(CO)C(C(=O)NCCCO)O	SNPLKNRPJHDVJA-ZETCQYMHSA-N	Organic oxygen compounds	Organooxygen compounds	Alcohols and polyols	1.19049e+06	728277	0.708996
C18	D-Panthenol	C9 H19 N O4	205.131	0.18	205.131	228.121	11.699	mzCloud	[M+Na]+1	CC(C)(CO)C(C(=O)NCCCO)O	SNPLKNRPJHDVJA-ZETCQYMHSA-N	Organic oxygen compounds	Organooxygen compounds	Alcohols and polyols	154414	37207.8	2.05313
C8	D-Panthenol	C9 H19 N O4	205.131	0.36	205.131	228.121	3.327	mzCloud	[M+Na]+1	CC(C)(CO)C(C(=O)NCCCO)O	SNPLKNRPJHDVJA-ZETCQYMHSA-N	Organic oxygen compounds	Organooxygen compounds	Alcohols and polyols	206455	222175	-0.105869
C18	epsilon-Decalactone	C10 H18 O2	170.131	0.06	170.131	171.138	14.608	MoNA	[M+H]+1	CCCCC1CCCCC(=O)O1	YKVIWISPFDZYOW-UHFFFAOYSA-N	Organoheterocyclic compounds	Lactones	NA	1.80938e+07	5.73809e+06	1.65685
C18	Erucamide	C22 H43 N O	337.334	-0.11	337.334	338.342	17.596	mzCloud	[M+H]+1	O=C(N)CCCCCCCCCCC\C=C/CCCCCCCC	UAUDZVJPLUQNMU-KTKRTIGZSA-N	Lipids and lipid-like molecules	Fatty Acyls	Fatty amides	3.44407e+06	3.35612e+06	0.0373238
C8	Ethyl myristate	C16 H32 O2	256.24	-0.42	256.24	257.248	5.813	mzCloud	[M+H]+1	CCCCCCCCCCCCCC(=O)OCC	MMKRHZKQPFCLLS-UHFFFAOYSA-N	Lipids and lipid-like molecules	Fatty Acyls	Fatty acid esters	6.54101e+06	9.0515e+06	-0.468643
C8	Ethyl oleate	C20 H38 O2	310.287	0.51	310.287	311.295	5.131	mzCloud	[M+H]+1	CCCCCCCCC=CCCCCCCCC(=O)OCC	LVGKNOAMLMIIKO-QXMHVHEDSA-N	Lipids and lipid-like molecules	Fatty Acyls	Fatty acid esters	1.94842e+07	2.10299e+07	-0.110134
C8	Galaxolidone	C18 H24 O2	272.178	0.52	272.178	273.185	4.609	mzCloud	[M+H]+1	CC1COC(=O)C2=CC3=C(C=C12)C(C(C3(C)C)C)(C)C	PGMHPYRIXBRRQD-UHFFFAOYSA-N	Organoheterocyclic compounds	Benzopyrans	2-benzopyrans	719701	1.12319e+06	-0.642133
Amide	Gentian violet	C25 H29 N3	371.236	0.69	371.236	372.244	4.404	mzCloud	[M+H]+1	CN(C)C1=CC=C(C=C1)C(=C2C=CC(=[N+](C)C)C=C2)C3=CC=C(C=C3)N(C)C	LGLFFNDHMLKUMI-UHFFFAOYSA-N	Benzenoids	Benzene and substituted derivatives	Diphenylmethanes	106728	2.52828e+06	-4.56614
C18	Gentian violet	C25 H29 N3	371.236	-0.12	371.236	372.243	14.446	mzCloud	[M+H]+1	CN(C)C1=CC=C(C=C1)C(=C2C=CC(=[N+](C)C)C=C2)C3=CC=C(C=C3)N(C)C	LGLFFNDHMLKUMI-UHFFFAOYSA-N	Benzenoids	Benzene and substituted derivatives	Diphenylmethanes	128476	81432.1	0.657825
C18	Glutathione, oxidized	C20 H32 N6 O12 S2	612.152	0.24	612.152	307.083	3.402	NIST20	[M+2H]+2	NA	YPZRWBKMTBYPTK-BJDJZHNGSA-N	Organic acids and derivatives	Carboxylic acids and derivatives	Amino acids, peptides, and analogues	4.26216e+06	1.56866e+06	1.44205
Amide	Glycerophosphocholine	C8 H20 N O6 P	257.103	0.59	257.103	280.092	12.451	GNPS	[M+Na]+1	C[N+](C)(C)CCOP(=O)(O)OC[C@@H](CO)O	SUHOQUVVVLNYQR-MRVPVSSYSA-O	Lipids and lipid-like molecules	Glycerophospholipids	Glycerophosphocholines	5.68778e+06	9.6328e+06	-0.760089
Amide	Histamine	C5 H9 N3	111.08	0.77	111.08	112.087	8.713	mzCloud	[M+H]+1	NA	NTYJJOPFIAHURM-UHFFFAOYSA-N	Organic nitrogen compounds	Organonitrogen compounds	Amines	1.28227e+06	1.76182e+06	-0.45837
Amide	Histamine	C5 H9 N3	111.08	0.7	111.08	112.087	7.013	mzCloud	[M+H]+1	NA	NTYJJOPFIAHURM-UHFFFAOYSA-N	Organic nitrogen compounds	Organonitrogen compounds	Amines	273802	1.65454e+06	-2.59523
Amide	Hypoxanthine	C5 H4 N4 O	136.039	0.26	136.039	137.046	4.212	mzCloud	[M+H]+1	C1=NC2=C(N1)C(=O)NC=N2	FDGQSTZJBFJUBT-UHFFFAOYSA-N	Organoheterocyclic compounds	Imidazopyrimidines	Purines and purine derivatives	1.46108e+07	1.69398e+07	-0.213385
Amide	Hypoxanthine	C5 H4 N4 O	136.039	0.06	136.039	137.046	6.126	mzCloud	[M+H]+1	C1=NC2=C(N1)C(=O)NC=N2	FDGQSTZJBFJUBT-UHFFFAOYSA-N	Organoheterocyclic compounds	Imidazopyrimidines	Purines and purine derivatives	2.02221e+06	2.41495e+06	-0.256064
C18	Hypoxanthine	C5 H4 N4 O	136.039	-0.08	136.038	137.046	4.646	mzCloud	[M+H]+1	C1=NC2=C(N1)C(=O)NC=N2	FDGQSTZJBFJUBT-UHFFFAOYSA-N	Organoheterocyclic compounds	Imidazopyrimidines	Purines and purine derivatives	7.33723e+06	1.63905e+06	2.16237
C18	Hypoxanthine	C5 H4 N4 O	136.039	-0.26	136.038	137.046	2.374	mzCloud	[M+H]+1	C1=NC2=C(N1)C(=O)NC=N2	FDGQSTZJBFJUBT-UHFFFAOYSA-N	Organoheterocyclic compounds	Imidazopyrimidines	Purines and purine derivatives	5.34708e+06	2.28969e+06	1.2236
C18	Inosine	C10 H12 N4 O5	268.081	0.38	268.081	291.07	4.641	NIST20	[M+Na]+1	NA	UGQMRVRMYYASKQ-KQYNXXCUSA-N	Nucleosides, nucleotides, and analogues	Purine nucleosides	NA	1.11052e+06	173422	2.67888
Amide	Isoamylamine	C5 H13 N	87.1048	0.27	87.1048	88.1121	6.037	mzCloud	[M+H]+1	CC(C)CCN	BMFVGAAISNGQNM-UHFFFAOYSA-N	Organic nitrogen compounds	Organonitrogen compounds	Amines	4.07929e+06	2.53396e+06	0.686923
Amide	Isobutyric acid	C4 H8 O2	88.0524	0.32	88.0525	89.0597	1.246	mzCloud	[M+H]+1	CC(C)C(=O)O	KQNPFQTWMSNSAP-UHFFFAOYSA-N	Organic acids and derivatives	Carboxylic acids and derivatives	Carboxylic acids	6.41604e+06	4.70288e+06	0.448138
Amide	Isobutyric acid	C4 H8 O2	88.0524	-0.01	88.0524	89.0597	1.005	mzCloud	[M+H]+1	CC(C)C(=O)O	KQNPFQTWMSNSAP-UHFFFAOYSA-N	Organic acids and derivatives	Carboxylic acids and derivatives	Carboxylic acids	1.40352e+06	1.22192e+06	0.199897
Amide	Isovalerylcarnitine	C12 H23 N O4	245.163	0.6	245.163	246.17	8.496	GNPS	[M+H]+1	CC(C)CC(=O)OC(CC(=O)[O-])C[N+](C)(C)C	IGQBPDJNUXPEMT-UHFFFAOYSA-N	Lipids and lipid-like molecules	Fatty Acyls	Fatty acid esters	262485	483425	-0.881057
C18	L-Aspartic acid	C4 H7 N O4	133.038	0.18	133.038	134.045	1.957	mzCloud	[M+H]+1	C(C(C(=O)O)N)C(=O)O	CKLJMWTZIZZHCS-REOHCLBHSA-N	Organic acids and derivatives	Carboxylic acids and derivatives	Amino acids, peptides, and analogues	3.26998e+06	1.72257e+06	0.924718
Amide	Leucine ethyl ester	C7 H15 N O2	145.11	0.1	145.11	146.118	8.214	GNPS	[M+H]+1	CC(C)CC(C(=O)OC)N	QVDXUKJJGUSGLS-UHFFFAOYSA-N	Organic acids and derivatives	Carboxylic acids and derivatives	Amino acids, peptides, and analogues	309946	301059	0.0419686
Amide	L-Glutamic acid	C5 H9 N O4	147.053	0.28	147.053	148.06	12.669	mzCloud	[M+H]+1	C(CC(=O)O)C(C(=O)O)N	WHUUTDBJXJRKMK-VKHMYHEASA-N	Organic acids and derivatives	Carboxylic acids and derivatives	Amino acids, peptides, and analogues	78276.5	199687	-1.35109
C18	L-Phenylalanine	C9 H11 N O2	165.079	-0.07	165.079	166.086	5.263	mzCloud	[M+H]+1	c1ccc(cc1)CC(C(=O)O)N	COLNVLDHVKWLRT-QMMMGPOBSA-N	Organic acids and derivatives	Carboxylic acids and derivatives	Amino acids, peptides, and analogues	1.12001e+06	454352	1.30162
Amide	Melamine	C3 H6 N6	126.065	0.1	126.065	127.073	5.113	mzCloud	[M+H]+1	C1(=NC(=NC(=N1)N)N)N	JDSHMPZPIAZGSV-UHFFFAOYSA-N	Organoheterocyclic compounds	Triazines	1,3,5-triazines	1.03e+07	2.02482e+07	-0.975146
C18	Melamine	C3 H6 N6	126.065	-0.15	126.065	127.073	1.361	mzCloud	[M+H]+1	C1(=NC(=NC(=N1)N)N)N	JDSHMPZPIAZGSV-UHFFFAOYSA-N	Organoheterocyclic compounds	Triazines	1,3,5-triazines	1.15642e+06	3.41863e+06	-1.56376
C8	Methyl Jasmonate	C13 H20 O3	224.141	-1.24	224.141	223.134	4.452	MoNA	[M-H]-1	CC/C=C\C[C@@H]1[C@H](CCC1=O)CC(=O)OC	GEWDNTWNSAZUDX-WQMVXFAESA-N	Lipids and lipid-like molecules	Fatty Acyls	Lineolic acids and derivatives	5387.22	1.03952e+07	-10.9141
Amide	Methylimidazoleacetic acid	C6 H8 N2 O2	140.059	0.34	140.059	141.066	10.111	mzCloud	[M+H]+1	CN1C=C(N=C1)CC(=O)O	ZHCKPJGJQOPTLB-UHFFFAOYSA-N	Organoheterocyclic compounds	Azoles	Imidazoles	400541	369574	0.116085
C8	Monoelaidin	C21 H40 O4	356.293	0.37	356.293	357.3	4.87	GNPS	[M+H]+1	CCCCCCCC/C=C/CCCCCCCC(=O)OCC(CO)O	RZRNAYUHWVFMIP-MDZDMXLPSA-N	Lipids and lipid-like molecules	Glycerolipids	Monoradylglycerols	2.45882e+06	3.36997e+06	-0.454767
C8	Monolinolein	C21 H38 O4	354.277	0.69	354.277	355.285	5.874	MoNA	[M+H]+1	CCCCC/C=C\C/C=C\CCCCCCCC(=O)OCC(CO)O	WECGLUPZRHILCT-HZJYTTRNSA-N	Lipids and lipid-like molecules	Fatty Acyls	Lineolic acids and derivatives	956057	3.14846e+06	-1.71948
C8	Monolinolein	C21 H38 O4	354.277	0.44	354.277	355.284	4.558	MoNA	[M+H]+1	CCCCC/C=C\C/C=C\CCCCCCCC(=O)OCC(CO)O	WECGLUPZRHILCT-HZJYTTRNSA-N	Lipids and lipid-like molecules	Fatty Acyls	Lineolic acids and derivatives	969858	1.18012e+06	-0.28309
C8	Monoolein	C21 H40 O4	356.293	0.44	356.293	379.282	6.045	mzCloud	[M+Na]+1	O=C(OCC(O)CO)CCCCCCC/C=C/CCCCCCCC	RZRNAYUHWVFMIP-KTKRTIGZSA-N	Lipids and lipid-like molecules	Glycerolipids	Monoradylglycerols	5.95694e+07	6.71141e+07	-0.172045
C8	Monoolein	C21 H40 O4	356.293	0.31	356.293	379.282	5.912	mzCloud	[M+Na]+1	O=C(OCC(O)CO)CCCCCCC/C=C/CCCCCCCC	RZRNAYUHWVFMIP-KTKRTIGZSA-N	Lipids and lipid-like molecules	Glycerolipids	Monoradylglycerols	1.3851e+06	4.72293e+06	-1.76969
C8	Monopalmitolein	C19 H36 O4	328.261	0.56	328.262	351.251	5.456	GNPS	[M+Na]+1	CCCCCC/C=C/CCCCCCCC(=O)OCC(CO)O	KVYUBFKSKZWZSV-BQYQJAHWSA-N	Lipids and lipid-like molecules	Glycerolipids	Monoradylglycerols	1.48179e+06	2.40982e+06	-0.701585
C8	Muscone	C16 H30 O	238.23	0.26	238.23	239.237	5.813	mzCloud	[M+H]+1	CC1CCCCCCCCCCCCC(=O)C1	ALHUZKCOMYUFRB-UHFFFAOYSA-N	Organic oxygen compounds	Organooxygen compounds	Carbonyl compounds	1.9227e+07	2.52349e+07	-0.392288
C8	Myristic acid	C14 H28 O2	228.209	0.41	228.209	229.216	5.21	GNPS	[M+H]+1	CCCCCCCCCCCCCC(=O)O	TUNFSRHWOTWDNC-UHFFFAOYSA-N	Lipids and lipid-like molecules	Fatty Acyls	Fatty acids and conjugates	1.17748e+06	1.79517e+06	-0.60841
C8	Myristic acid	C14 H28 O2	228.209	-1.02	228.209	227.201	5.692	mzCloud	[M-H]-1	CCCCCCCCCCCCCC(=O)O	TUNFSRHWOTWDNC-UHFFFAOYSA-N	Lipids and lipid-like molecules	Fatty Acyls	Fatty acids and conjugates	269559	459979	-0.770966
C8	Myristoyl Ethanolamide	C16 H33 N O2	271.251	0.07	271.251	272.258	7.132	MoNA	[M+H]+1	CCCCCCCCCCCCCC(=O)NCCO	JHIXEZNTXMFXEK-UHFFFAOYSA-N	Organic nitrogen compounds	Organonitrogen compounds	Amines	3.1622e+07	3.03697e+07	0.0582933
C8	Myristyl sulfate	C14 H30 O4 S	294.186	-1.53	294.186	293.179	5.183	mzCloud	[M-H]-1	CCCCCCCCCCCCCCOS(=O)(=O)O	URLJMZWTXZTZRR-UHFFFAOYSA-N	Organic acids and derivatives	Organic sulfuric acids and derivatives	Sulfuric acid esters	1.07121e+06	1.95382e+06	-0.867052
C18	N,N'-Dicyclohexylurea	C13 H24 N2 O	224.189	-0.4	224.189	225.196	14.18	mzCloud	[M+H]+1	C1CCC(CC1)NC(=O)NC2CCCCC2	ADFXKUOMJKEIND-UHFFFAOYSA-N	Organic acids and derivatives	Organic carbonic acids and derivatives	Ureas	600632	228356	1.3952
Amide	N,N-Diethylethanolamine	C6 H15 N O	117.115	0.15	117.115	118.123	5.868	mzCloud	[M+H]+1	CCN(CC)CCO	BFSVOASYOCHEOV-UHFFFAOYSA-N	Organic nitrogen compounds	Organonitrogen compounds	Amines	9.7118e+06	5.62749e+06	0.787246
Amide	N,N-Diisopropylethylamine (DIPEA)	C8 H19 N	129.152	0.24	129.152	130.159	4.848	mzCloud	[M+H]+1	CCN(C(C)C)C(C)C	JGFZNNIVVJXRND-UHFFFAOYSA-N	Organic nitrogen compounds	Organonitrogen compounds	Amines	1.52563e+07	1.74103e+07	-0.190537
C18	N,N-Diisopropylethylamine (DIPEA)	C8 H19 N	129.152	-0.32	129.152	130.159	7.584	mzCloud	[M+H]+1	CCN(C(C)C)C(C)C	JGFZNNIVVJXRND-UHFFFAOYSA-N	Organic nitrogen compounds	Organonitrogen compounds	Amines	5.24346e+07	5.45338e+07	-0.0566307
C18	N-Acetylaspartic acid	C6 H9 N O5	175.048	0.17	175.048	176.055	1.943	mzCloud	[M+H]+1	CC(=O)NC(CC(=O)O)C(=O)O	OTCCIMWXFLJLIA-BYPYZUCNSA-N	Organic acids and derivatives	Carboxylic acids and derivatives	Amino acids, peptides, and analogues	1.1604e+06	594695	0.964402
C18	Nardosinon	C15 H22 O3	250.157	-0.06	250.157	233.154	12.749	NIST20	[M+H-H2O]+1	NA	KXGHHSIMRWPVQM-JWFUOXDNSA-N	Lipids and lipid-like molecules	Prenol lipids	Sesquiterpenoids	144995	40889.8	1.82619
C18	N-Benzylformamide	C8 H9 N O	135.068	0.21	135.068	136.076	11.388	mzCloud	[M+H]+1	C1=CC=C(C=C1)CNC=O	IIBOGKHTXBPGEI-UHFFFAOYSA-N	Benzenoids	Benzene and substituted derivatives	NA	135851	162935	-0.262275
C18	Nicotinamide	C6 H6 N2 O	122.048	-0.17	122.048	123.055	2.05	mzCloud	[M+H]+1	C1=CC(=CN=C1)C(=O)N	DFPAKSUCGFBDDF-UHFFFAOYSA-N	Organoheterocyclic compounds	Pyridines and derivatives	Pyridinecarboxylic acids and derivatives	3.16007e+07	5.27509e+06	2.58269
C8	N-lauroylethanolamine	C14 H29 N O2	243.22	0.66	243.22	244.227	4.539	MoNA	[M+H]+1	CCCCCCCCCCCC(=O)NCCO	QZXSMBBFBXPQHI-UHFFFAOYSA-N	Organic acids and derivatives	Carboximidic acids and derivatives	Carboximidic acids	5.51931e+06	3.93994e+06	0.486315
C18	Nonaethylene glycol	C18 H38 O10	414.247	-0.48	414.246	432.28	8.87	GNPS	[M+NH4]+1	C(COCCOCCOCCOCCOCCOCCOCCOCCO)O	YZUUTMGDONTGTN-UHFFFAOYSA-N	Organic oxygen compounds	Organooxygen compounds	Ethers	3.81333e+06	3.07483e+06	0.310541
C8	Nonaethylene glycol	C18 H38 O10	414.247	0.19	414.247	432.28	2.674	GNPS	[M+NH4]+1	C(COCCOCCOCCOCCOCCOCCOCCOCCO)O	YZUUTMGDONTGTN-UHFFFAOYSA-N	Organic oxygen compounds	Organooxygen compounds	Ethers	2.53278e+07	3.51344e+07	-0.472161
C8	Norgestrel	C21 H28 O2	312.209	-1.26	312.209	311.201	5.25	MoNA	[M-H]-1	CC[C@]12CC[C@H]3[C@H]([C@@H]1CCC2(C#C)O)CCC4=CC(=O)CC[C@H]34	WWYNJERNGUHSAO-CULCCENASA-N	Lipids and lipid-like molecules	Steroids and steroid derivatives	Estrane steroids	139014	793437	-2.51289
C8	O-Arachidonoyl ethanolamine	C22 H37 N O2	347.282	0.09	347.282	348.29	4.678	mzCloud	[M+H]+1	CCCCCC=CCC=CCC=CCC=CCCCC(=O)OCCN	DLHLOYYQQGSXCC-DOFZRALJSA-N	Lipids and lipid-like molecules	Fatty Acyls	Fatty acid esters	1.10663e+06	890906	0.312832
C8	Octadecyl 3-(3,5-di-tert-butyl-4-hydroxyphenyl)propionate	C35 H62 O3	530.47	0.1	530.47	548.504	9.586	mzCloud	[M+NH4]+1	CCCCCCCCCCCCCCCCCCOC(=O)CCC1=CC(=C(C(=C1)C(C)(C)C)O)C(C)(C)C	SSDSCDGVMJFTEQ-UHFFFAOYSA-N	Lipids and lipid-like molecules	Fatty Acyls	Fatty alcohol esters	5.33686e+07	4.30335e+07	0.310531
C8	Octinoxate	C18 H26 O3	290.188	-0.18	290.188	289.18	5.191	GNPS	[M-H]-1	CCCCC(CC)COC(=O)C=CC1=CC=C(C=C1)OC	YBGZDTIWKVFICR-UHFFFAOYSA-N	Phenylpropanoids and polyketides	Cinnamic acids and derivatives	Cinnamic acid esters	32386.3	41568.1	-0.360092
C8	Octocrylene	C24 H27 N O2	361.204	-0.02	361.204	379.238	5.209	mzCloud	[M+NH4]+1	CCCCC(CC)COC(=O)C(=C(C1=CC=CC=C1)C2=CC=CC=C2)C#N	FMJSMJQBSVNSBF-UHFFFAOYSA-N	Benzenoids	Benzene and substituted derivatives	Diphenylmethanes	6.97084e+06	3.05993e+06	1.18783
C18	Oleoyl ethanolamide	C20 H39 N O2	325.298	-0.03	325.298	326.305	17.896	mzCloud	[M+H]+1	CCCCCCCCC=CCCCCCCCC(=O)NCCO	BOWVQLFMWHZBEF-KTKRTIGZSA-N	Organic nitrogen compounds	Organonitrogen compounds	Amines	193679	132476	0.547941
C8	2222222222222220	C20 H39 N O2	325.298	0.41	325.298	326.305	5.132	mzCloud	[M+H]+1	CCCCCCCCC=CCCCCCCCC(=O)NCCO	BOWVQLFMWHZBEF-KTKRTIGZSA-N	Organic nitrogen compounds	Organonitrogen compounds	Amines	4.12062e+06	3.23501e+06	0.349094
C8	Oleoyl ethanolamide	C20 H39 N O2	325.298	0.44	325.298	326.305	5.251	mzCloud	[M+H]+1	CCCCCCCCC=CCCCCCCCC(=O)NCCO	BOWVQLFMWHZBEF-KTKRTIGZSA-N	Organic nitrogen compounds	Organonitrogen compounds	Amines	2.76911e+06	2.32742e+06	0.25069
C18	Olomoucine	C15 H18 N6 O	298.154	1.47	298.155	299.162	16.781	mzCloud	[M+H]+1	CN1C=NC2=C1N=C(N=C2NCC3=CC=CC=C3)NCCO	GTVPOLSIJWJJNY-UHFFFAOYSA-N	Organoheterocyclic compounds	Imidazopyrimidines	Purines and purine derivatives	18777.5	156156	-3.05591
C8	Palmitelaidic acid methyl ester	C17 H32 O2	268.24	0.79	268.24	269.248	4.531	mzCloud	[M+H]+1	CCCCCCC=CCCCCCCCC(=O)OC	IZFGRAGOVZCUFB-CMDGGOBGSA-N	Lipids and lipid-like molecules	Fatty Acyls	Fatty acid esters	1.0768e+07	1.01286e+07	0.0883105
Amide	Panthenol	C9 H19 N O4	205.131	0.74	205.132	206.139	1.378	mzCloud	[M+H]+1	CC(C)(CO)C(C(=O)NCCCO)O	SNPLKNRPJHDVJA-UHFFFAOYSA-N	Lipids and lipid-like molecules	Fatty Acyls	Fatty amides	5.21289e+06	1.16792e+07	-1.16379
C8	Panthenol	C9 H19 N O4	205.131	-1.15	205.131	204.124	2.504	mzCloud	[M-H]-1	CC(C)(CO)C(C(=O)NCCCO)O	SNPLKNRPJHDVJA-UHFFFAOYSA-N	Lipids and lipid-like molecules	Fatty Acyls	Fatty amides	406618	780593	-0.940894
C18	PEG Monolaurate n6	C24 H48 O8	464.335	-0.22	464.335	482.369	17.246	mzCloud	[M+NH4]+1	CCCCCCCCCCCC(=O)OCCOCCOCCOCCOCCOCCO	IDTQVQPVUYLMJJ-UHFFFAOYSA-N	Organic oxygen compounds	Organooxygen compounds	Ethers	48697.5	117141	-1.26632
C8	PEG Monolaurate n6	C24 H48 O8	464.335	0.24	464.335	482.369	4.928	mzCloud	[M+NH4]+1	CCCCCCCCCCCC(=O)OCCOCCOCCOCCOCCOCCO	IDTQVQPVUYLMJJ-UHFFFAOYSA-N	Organic oxygen compounds	Organooxygen compounds	Ethers	1.80503e+06	2.35623e+06	-0.384455
C8	PEG Monolaurate n7	C26 H52 O9	508.361	0.38	508.361	526.395	4.929	mzCloud	[M+NH4]+1	CCCCCCCCCCCC(=O)OCCOCCOCCOCCOCCOCCOCCO	BQQKPNOCOGNCFY-UHFFFAOYSA-N	Organic oxygen compounds	Organooxygen compounds	Ethers	2.62989e+06	3.36672e+06	-0.356344
Amide	PEG n10	C20 H42 O11	458.273	-0.14	458.273	476.306	1.321	mzCloud	[M+NH4]+1	C(COCCOCCOCCOCCOCCOCCOCCOCCOCCO)O	DTPCFIHYWYONMD-UHFFFAOYSA-N	Organic oxygen compounds	Organooxygen compounds	Ethers	2.43007e+06	2.25932e+06	0.105111
Amide	PEG n11	C22 H46 O12	502.299	-0.09	502.299	520.333	1.346	mzCloud	[M+NH4]+1	C(COCCOCCOCCOCCOCCOCCOCCOCCOCCOCCO)O	PSVXZQVXSXSQRO-UHFFFAOYSA-N	Organic oxygen compounds	Organooxygen compounds	Ethers	797891	1.10706e+06	-0.472473
C8	PEG n14	C28 H58 O15	634.378	-0.05	634.378	318.196	3.121	mzCloud	[M+2H]+2	C(COCCOCCOCCOCCOCCOCCOCCOCCOCCOCCOCCOCCOCCO)O	ILLKMACMBHTSHP-UHFFFAOYSA-N	Organic oxygen compounds	Organooxygen compounds	Ethers	603558	1.05089e+06	-0.800045
Amide	PEG n5	C10 H22 O6	238.142	0.74	238.142	239.149	1.23	mzCloud	[M+H]+1	C(COCCOCCOCCOCCO)O	JLFNLZLINWHATN-UHFFFAOYSA-N	Organic oxygen compounds	Organooxygen compounds	Ethers	5.50344e+06	6.41229e+06	-0.220505
C18	PEG n5	C10 H22 O6	238.142	-0.08	238.142	239.149	6.689	mzCloud	[M+H]+1	C(COCCOCCOCCOCCO)O	JLFNLZLINWHATN-UHFFFAOYSA-N	Organic oxygen compounds	Organooxygen compounds	Ethers	6.88248e+06	9.82179e+06	-0.513057
C18	PEG n5	C10 H22 O6	238.142	-0.01	238.142	239.149	17.827	mzCloud	[M+H]+1	C(COCCOCCOCCOCCO)O	JLFNLZLINWHATN-UHFFFAOYSA-N	Organic oxygen compounds	Organooxygen compounds	Ethers	2.02779e+06	1.59784e+06	0.343782
C18	PEG n5	C10 H22 O6	238.142	-0.16	238.142	239.149	7.369	mzCloud	[M+H]+1	C(COCCOCCOCCOCCO)O	JLFNLZLINWHATN-UHFFFAOYSA-N	Organic oxygen compounds	Organooxygen compounds	Ethers	630799	1.45464e+06	-1.20541
Amide	PEG n6	C12 H26 O7	282.168	0.63	282.168	283.175	1.25	mzCloud	[M+H]+1	C(COCCOCCOCCOCCOCCO)O	IIRDTKBZINWQAW-UHFFFAOYSA-N	Organic oxygen compounds	Organooxygen compounds	Ethers	5.23076e+06	6.11132e+06	-0.224464
C18	PEG n6	C12 H26 O7	282.168	-0.09	282.168	283.175	7.367	mzCloud	[M+H]+1	C(COCCOCCOCCOCCOCCO)O	IIRDTKBZINWQAW-UHFFFAOYSA-N	Organic oxygen compounds	Organooxygen compounds	Ethers	4.97707e+06	6.56354e+06	-0.399179
C8	PEG n6	C12 H26 O7	282.168	0.74	282.168	283.175	1.726	mzCloud	[M+H]+1	C(COCCOCCOCCOCCOCCO)O	IIRDTKBZINWQAW-UHFFFAOYSA-N	Organic oxygen compounds	Organooxygen compounds	Ethers	7.53186e+06	2.51995e+07	-1.74232
Amide	PEG n7	C14 H30 O8	326.194	0.32	326.194	327.201	1.277	mzCloud	[M+H]+1	C(COCCOCCOCCOCCOCCOCCO)O	XPJRQAIZZQMSCM-UHFFFAOYSA-N	Organic oxygen compounds	Organooxygen compounds	Ethers	5.32824e+06	4.17835e+06	0.350725
C18	PEG n7	C14 H30 O8	326.194	-0.43	326.194	327.201	7.931	mzCloud	[M+H]+1	C(COCCOCCOCCOCCOCCOCCO)O	XPJRQAIZZQMSCM-UHFFFAOYSA-N	Organic oxygen compounds	Organooxygen compounds	Ethers	3.13563e+06	3.22928e+06	-0.0424609
C8	PEG n7	C14 H30 O8	326.194	0.69	326.194	327.202	2.177	mzCloud	[M+H]+1	C(COCCOCCOCCOCCOCCOCCO)O	XPJRQAIZZQMSCM-UHFFFAOYSA-N	Organic oxygen compounds	Organooxygen compounds	Ethers	1.06525e+07	2.35617e+07	-1.14525
Amide	PEG n8	C16 H34 O9	370.22	0.36	370.22	388.254	1.283	mzCloud	[M+NH4]+1	C(COCCOCCOCCOCCOCCOCCOCCO)O	GLZWNFNQMJAZGY-UHFFFAOYSA-N	Organic oxygen compounds	Organooxygen compounds	Ethers	6.09837e+06	3.48683e+06	0.806507
C18	PEG n8	C16 H34 O9	370.22	-0.41	370.22	388.254	8.428	mzCloud	[M+NH4]+1	C(COCCOCCOCCOCCOCCOCCOCCO)O	GLZWNFNQMJAZGY-UHFFFAOYSA-N	Organic oxygen compounds	Organooxygen compounds	Ethers	3.65661e+06	3.58925e+06	0.0268234
C8	Pentadecanoic acid	C15 H30 O2	242.225	-1.2	242.224	241.217	5.753	mzCloud	[M-H]-1	CCCCCCCCCCCCCCC(=O)O	WQEPLUUGTLDZJY-UHFFFAOYSA-N	Lipids and lipid-like molecules	Fatty Acyls	Fatty acids and conjugates	89242	244587	-1.45455
C8	Pinolenic acid	C18 H30 O2	278.225	0.24	278.225	279.232	4.288	mzCloud	[M+H]+1	CCCCCC=CCC=CCCC=CCCCC(=O)O	HXQHFNIKBKZGRP-URPRIDOGSA-N	Lipids and lipid-like molecules	Fatty Acyls	Lineolic acids and derivatives	4.08403e+06	4.53275e+06	-0.150395
Amide	Piperidine	C5 H11 N	85.0892	0.16	85.0892	86.0964	6.93	MoNA	[M+H]+1	C1CCNCC1	NQRYJNQNLNOLGT-UHFFFAOYSA-N	Organoheterocyclic compounds	Piperidines	NA	2.52373e+06	3.06757e+06	-0.281536
Amide	PPG n4	C12 H26 O5	250.178	0.51	250.178	251.185	1.031	mzCloud	[M+H]+1	CC(CO)OCC(C)OCC(C)OCC(C)O	QVHMSMOUDQXMRS-UHFFFAOYSA-N	Organic oxygen compounds	Organooxygen compounds	Alcohols and polyols	1.11278e+06	108134	3.36328
C18	PPG n4	C12 H26 O5	250.178	-0.01	250.178	251.185	10.458	mzCloud	[M+H]+1	CC(CO)OCC(C)OCC(C)OCC(C)O	QVHMSMOUDQXMRS-UHFFFAOYSA-N	Organic oxygen compounds	Organooxygen compounds	Alcohols and polyols	1.03768e+06	394790	1.39421
C18	PPG n4	C12 H26 O5	250.178	0.02	250.178	251.185	10.346	mzCloud	[M+H]+1	CC(CO)OCC(C)OCC(C)OCC(C)O	QVHMSMOUDQXMRS-UHFFFAOYSA-N	Organic oxygen compounds	Organooxygen compounds	Alcohols and polyols	222808	115347	0.949823
Amide	PPG n5	C15 H32 O6	308.22	0.23	308.22	309.227	1.027	mzCloud	[M+H]+1	CC(CO)OCC(C)OCC(C)OCC(C)OCC(C)O	AQRQHYITOOVBTO-UHFFFAOYSA-N	Organic oxygen compounds	Organooxygen compounds	Alcohols and polyols	513131	669246	-0.383208
C8	PPG n6	C18 H38 O7	366.262	0.37	366.262	367.269	3.766	mzCloud	[M+H]+1	CC(CO)OCC(C)OCC(C)OCC(C)OCC(C)OCC(C)O	UDOJNGPPRYJMKR-UHFFFAOYSA-N	Organic oxygen compounds	Organooxygen compounds	Alcohols and polyols	2.24897e+06	2.67101e+06	-0.24812
Amide	proline_betaine	C7 H13 N O2	143.095	0.68	143.095	144.102	8.738	GNPS	[M+H]+1	C[N+]1(CCC[C@H]1C(=O)[O-])C	CMUNUTVVOOHQPW-LURJTMIESA-N	Organic acids and derivatives	Carboxylic acids and derivatives	Amino acids, peptides, and analogues	609105	570208	0.0952027
C8	RAC-GLYCEROL 1-MYRISTATE	C17 H34 O4	302.246	0.35	302.246	285.243	5.21	MoNA	[M+H-H2O]+1	CCCCCCCCCCCCCC(=O)OCC(CO)O	DCBSHORRWZKAKO-UHFFFAOYSA-N	Lipids and lipid-like molecules	Glycerolipids	Monoradylglycerols	1.00595e+08	1.43754e+08	-0.515037
C8	RAC-GLYCEROL 1-MYRISTATE	C17 H34 O4	302.246	0.22	302.246	325.235	5.118	MoNA	[M+Na]+1	CCCCCCCCCCCCCC(=O)OCC(CO)O	DCBSHORRWZKAKO-UHFFFAOYSA-N	Lipids and lipid-like molecules	Glycerolipids	Monoradylglycerols	9.3129e+06	1.02691e+07	-0.141007
C8	Roccellaric acid	C19 H34 O4	326.246	0.48	326.246	327.253	4.531	GNPS	[M+H]+1	CCCCCCCCCCCCC[C@@H]1[C@H]([C@@H](C(=O)O1)C)C(=O)O	WLGALFYTFVOQPY-BBWFWOEESA-N	Organoheterocyclic compounds	Lactones	Gamma butyrolactones	2.18997e+06	3.56895e+06	-0.704592
C18	Salbutamol	C13 H21 N O3	239.152	0.02	239.152	240.159	15.041	mzCloud	[M+H]+1	CC(C)(C)NCC(C1=CC(=C(C=C1)O)CO)O	NDAUXUAQIAJITI-UHFFFAOYSA-N	Benzenoids	Benzene and substituted derivatives	Benzyl alcohols	465870	72829.5	2.67733
C18	Salbutamol	C13 H21 N O3	239.152	0.11	239.152	240.159	13.414	mzCloud	[M+H]+1	CC(C)(C)NCC(C1=CC(=C(C=C1)O)CO)O	NDAUXUAQIAJITI-UHFFFAOYSA-N	Benzenoids	Benzene and substituted derivatives	Benzyl alcohols	135167	9788.67	3.78748
C8	Sclareolide	C16 H26 O2	250.193	0.68	250.193	251.201	4.546	GNPS	[M+H]+1	C[C@]12CCCC([C@@H]1CC[C@@]3([C@@H]2CC(=O)O3)C)(C)C	IMKJGXCIJJXALX-SHUKQUCYSA-N	Organoheterocyclic compounds	Naphthofurans	NA	1.80986e+06	2.81893e+06	-0.639267
C18	Sedanolide	C12 H18 O2	194.131	-0.05	194.131	195.138	13.12	mzCloud	[M+H]+1	CCCCC1C2CCCC=C2C(=O)O1	UPJFTVFLSIQQAV-UHFFFAOYSA-N	Organoheterocyclic compounds	Isobenzofurans	NA	304476	286941	0.0855729
C8	Stearamide	C18 H37 N O	283.288	0.42	283.288	284.295	6.149	mzCloud	[M+H]+1	CCCCCCCCCCCCCCCCCC(=O)N	LYRFLYHAGKPMFH-UHFFFAOYSA-N	Organic acids and derivatives	Carboximidic acids and derivatives	Carboximidic acids	2.46507e+06	2.67096e+06	-0.115727
C8	Stearic acid	C18 H36 O2	284.272	-1.86	284.271	283.264	5.887	mzCloud	[M-H]-1	CCCCCCCCCCCCCCCCCC(=O)O	QIQXTHQIDYTFRH-UHFFFAOYSA-N	Lipids and lipid-like molecules	Fatty Acyls	Fatty acids and conjugates	1.4127e+08	1.46988e+08	-0.0572441
C8	Stearic acid	C18 H36 O2	284.272	0.2	284.272	285.279	6.491	mzCloud	[M+H]+1	CCCCCCCCCCCCCCCCCC(=O)O	QIQXTHQIDYTFRH-UHFFFAOYSA-N	Lipids and lipid-like molecules	Fatty Acyls	Fatty acids and conjugates	3.09968e+06	6.87895e+06	-1.15007
C18	Tetrahydro-3-furanylmethanol	C5 H10 O2	102.068	-0.14	102.068	103.075	9.588	NIST20	[M+H]+1	NA	PCPUMGYALMOCHF-UHFFFAOYSA-N	Organoheterocyclic compounds	Tetrahydrofurans	NA	325108	237581	0.452501
C18	Tetramethylene glutarimide	C9 H13 N O2	167.095	0.04	167.095	168.102	5.215	mzCloud	[M+H]+1	C1CCC2(C1)CC(=O)NC(=O)C2	YRTHJMQKDCXPAY-UHFFFAOYSA-N	Organoheterocyclic compounds	Azaspirodecane derivatives	NA	972995	203690	2.25606
C8	Thiabendazole	C10 H7 N3 S	201.036	0.12	201.036	202.043	3.58	mzCloud	[M+H]+1	C1=CC=C2C(=C1)NC(=N2)C3=CSC=N3	WJCNZQLZVWNLKY-UHFFFAOYSA-N	Organoheterocyclic compounds	Benzimidazoles	NA	355449	816311	-1.19948
C8	Trans-Petroselinic acid	C18 H34 O2	282.256	-1.07	282.256	281.248	5.791	mzCloud	[M-H]-1	CCCCCCCCCCCC=CCCCCC(=O)O	CNVZJPUDSLNTQU-OUKQBFOZSA-N	Lipids and lipid-like molecules	Fatty Acyls	Fatty acids and conjugates	1.71215e+06	3.94154e+06	-1.20295
C8	Tributyl phosphate	C12 H27 O4 P	266.165	0.78	266.165	267.172	4.576	mzCloud	[M+H]+1	CCCCOP(=O)(OCCCC)OCCCC	STCOOQWBFONSKY-UHFFFAOYSA-N	Organic acids and derivatives	Organic phosphoric acids and derivatives	Phosphate esters	1.02639e+06	1.65961e+06	-0.693261
Amide	Triethanolamine	C6 H15 N O3	149.105	0.4	149.105	150.113	2.951	mzCloud	[M+H]+1	C(CO)N(CCO)CCO	GSEJCLTVZPLZKY-UHFFFAOYSA-N	Organic nitrogen compounds	Organonitrogen compounds	Amines	7.05509e+07	1.076e+08	-0.608939
Amide	Triethylene glycol monomethyl ether	C7 H16 O4	164.105	0.4	164.105	165.112	1.045	MoNA	[M+H]+1	COCCOCCOCCO	JLGLQAWTXXGVEM-UHFFFAOYSA-N	Organic oxygen compounds	Organooxygen compounds	Ethers	722924	480394	0.589627
C8	Triphenyl phosphate	C18 H15 O4 P	326.071	0.17	326.071	327.078	4.276	mzCloud	[M+H]+1	C1=CC=C(C=C1)OP(=O)(OC2=CC=CC=C2)OC3=CC=CC=C3	XZZNDPSIHUTMOC-UHFFFAOYSA-N	Organic acids and derivatives	Organic phosphoric acids and derivatives	Phosphate esters	1.71134e+06	3.45221e+06	-1.01239
Amide	Triphenylphosphine oxide	C18 H15 O P	278.086	0.44	278.086	279.093	1.026	mzCloud	[M+H]+1	C1=CC=C(C=C1)P(=O)(C2=CC=CC=C2)C3=CC=CC=C3	FIQMHBFVRAXMOP-UHFFFAOYSA-N	Benzenoids	Benzene and substituted derivatives	Phenylphosphines and derivatives	9.94133e+06	1.80267e+06	2.4633
C18	Triphenylphosphine oxide	C18 H15 O P	278.086	0.17	278.086	279.093	13.977	mzCloud	[M+H]+1	C1=CC=C(C=C1)P(=O)(C2=CC=CC=C2)C3=CC=CC=C3	FIQMHBFVRAXMOP-UHFFFAOYSA-N	Benzenoids	Benzene and substituted derivatives	Phenylphosphines and derivatives	2.1175e+06	1.69471e+06	0.321326
C18	Tripropylene glycol	C9 H20 O4	192.136	0.04	192.136	215.125	8.343	NIST20	[M+Na]+1	NA	LCZVSXRMYJUNFX-UHFFFAOYSA-N	Organic oxygen compounds	Organooxygen compounds	Alcohols and polyols	674308	407647	0.726086
C8	Tris(2-butoxyethyl) phosphate	C18 H39 O7 P	398.243	-0.01	398.243	399.251	4.665	mzCloud	[M+H]+1	CCCCOCCOP(=O)(OCCOCCCC)OCCOCCCC	WTLBZVNBAKMVDP-UHFFFAOYSA-N	Organic acids and derivatives	Organic phosphoric acids and derivatives	Phosphate esters	9.35306e+07	8.62953e+07	0.116157
Amide	Tropine	C8 H15 N O	141.115	0.44	141.115	142.123	1.142	mzCloud	[M+H]+1	CN1C2CCC1CC(C2)O	CYHOMWAPJJPNMW-JIGDXULJSA-N	Alkaloids and derivatives	Tropane alkaloids	NA	2.13549e+07	8.17694e+06	1.38493
Amide	Urocanic acid	C6 H6 N2 O2	138.043	0.63	138.043	139.05	9.026	mzCloud	[M+H]+1	C1=C(NC=N1)C=CC(=O)O	LOIYMIARKYCTBW-OWOJBTEDSA-N	Organoheterocyclic compounds	Azoles	Imidazoles	1.06401e+06	1.2822e+06	-0.269107
C18	Urocanic acid	C6 H6 N2 O2	138.043	0.32	138.043	139.05	2.095	mzCloud	[M+H]+1	C1=C(NC=N1)C=CC(=O)O	LOIYMIARKYCTBW-OWOJBTEDSA-N	Organoheterocyclic compounds	Azoles	Imidazoles	6.27662e+06	2.35915e+06	1.41172
C8	Walleminone	C15 H24 O3	252.173	0.12	252.173	253.18	3.825	MoNA	[M+H]+1	C[C@H]1[C@@H]([C@@H](CC(=C)[C@@H]2CC([C@@H]2CC1=O)(C)C)O)O	NGQXJSTYWWTPOG-VGYDOTAVSA-N	Lipids and lipid-like molecules	Prenol lipids	Sesquiterpenoids	2.12488e+06	1.24307e+06	0.773472
C8	Walleminone	C15 H24 O3	252.173	0.1	252.173	285.206	4.048	MoNA	[M+H+MeOH]+1	C[C@H]1[C@@H]([C@@H](CC(=C)[C@@H]2CC([C@@H]2CC1=O)(C)C)O)O	NGQXJSTYWWTPOG-VGYDOTAVSA-N	Lipids and lipid-like molecules	Prenol lipids	Sesquiterpenoids	533502	680058	-0.350165
C8	α-Linolenoyl ethanolamide	C20 H35 N O2	321.267	0.45	321.267	322.274	4.717	mzCloud	[M+H]+1	CCC=CCC=CCC=CCCCCCCCC(=O)NCCO	HBJXRRXWHSHZPU-PDBXOOCHSA-N	Organic nitrogen compounds	Organonitrogen compounds	Amines	1.58927e+06	846338	0.90906
C8	α-Pyrrolidinononanophenone	C19 H29 N O	287.225	0.53	287.225	288.232	5.96	mzCloud	[M+H]+1	CCCCCCCC(C(=O)C1=CC=CC=C1)N2CCCC2	RYJXAZXFWIWTOJ-UHFFFAOYSA-N	Organic oxygen compounds	Organooxygen compounds	Carbonyl compounds	255104	214061	0.253065
