# Supplementary material for: MALDI-MSI-Guided Laser Capture Microdissection Coupled with MS for Integrated Spatial Multi-Omics in Mouse Brain
Source: Life (Basel). 2026 Jul 16;16(7):1177. doi: 10.3390/life16071177 (PMC13412975; doi:10.3390/life16071177)
Supplement: Supplementary file 1 [file life-16-01177-s001.zip › Supplementary Table S3.xlsx]

## Sheet: Readme
Supplementary Table S3. Identified list of 3,522 protein groups in the hippocampus and cortex regions of mouse brain tissue using LCM-LC-MS/MS-based proteomics.
Sheet#	Description
1	Readme
2	All identified protein groups and log2 fold change (Cortex vs. Hippocampus)
Column Names	Description
Protein IDs	Uniprot identifiers. A single peptide may match multiple proteins, typically isoforms/homologs.
Majority protein IDs	Proteins with most peptide coverage
Protein name
Gene name
Peptides	Total number of peptides for the protein group
Unique peptides	Total number of unique peptides for the protein group (>1 is considered to be more accurate identification)
Sequence coverage [%]	Sequence coverage by identified peptides
Mol. weight [kDa]
LFQ intensity Cortex_3M_Rep1	Label free quantification value. Log2 convereted values are also listed (colored on Orange).
LFQ intensity Cortex_3M_Rep2
LFQ intensity Hippocampus_3M_Rep1
LFQ intensity Hippocampus_3M_Rep2
Log2 fold Difference_Cortex vs. Hippocampus	Log2 fold changes for group Cortex vs. Hippocampus, Positive value is up in the Cortex and negative value is up in the Hippocampus. Consider >+-1 means 2 fold changes between comparison groups.

## Sheet: Proteomics results
Protein IDs	Majority protein IDs	Protein names	Gene names	Peptides	Unique peptides	Sequence coverage [%]	Mol. weight [kDa]	LFQ intensity Cortex_3M_Rep1	LFQ intensity Cortex_3M_Rep2	LFQ intensity Hippocampus_3M_Rep1	LFQ intensity Hippocampus_3M_Rep2	LFQ intensity Cortex_3M_Rep1	LFQ intensity Cortex_3M_Rep2	LFQ intensity Hippocampus_3M_Rep1	LFQ intensity Hippocampus_3M_Rep2	Log2 fold change_Cortex vs. Hippocampus
P03995	P03995	Glial fibrillary acidic protein	Gfap	30	26	54.9	49.899	14311	9591.7	3496500	3447100	13.8048	13.2276	21.7375	21.717	-8.21105
Q9CQ75	Q9CQ75	NADH dehydrogenase [ubiquinone] 1 alpha subcomplex subunit 2	Ndufa2	3	3	25.3	10.916	78870	19510	994430	665300	16.2672	14.2519	19.9235	19.3436	-4.374
P23818	P23818	Glutamate receptor 1	Gria1	11	10	14.7	101.57	0	45762	821320	919230	NaN	15.4819	19.6476	19.8101	-4.24695
P34884	P34884	Macrophage migration inhibitory factor	Mif	5	5	71.3	12.504	54699	97115	1119300	1131300	15.7392	16.5674	20.0942	20.1096	-3.9486
Q61545	Q61545	RNA-binding protein EWS	Ewsr1	3	3	7.3	68.461	28126	54857	466600	506350	14.7796	15.7434	18.8318	18.9498	-3.6293
Q3UUI3	Q3UUI3	Acyl-coenzyme A thioesterase THEM4	Them4	4	4	19.1	26.031	19900	0	218660	0	14.2805	NaN	17.7383	NaN	-3.4578
O55100	O55100	Synaptogyrin-1	Syngr1	2	2	10.3	25.652	0	88541	1070900	769910	NaN	16.4341	20.0304	19.5543	-3.35825
Q9Z0F7	Q9Z0F7	Gamma-synuclein	Sncg	5	4	50.4	13.159	20558	15507	182090	181530	14.3274	13.9206	17.4743	17.4698	-3.34805
P0C7L0	P0C7L0	WAS/WASL-interacting protein family member 3	Wipf3	8	8	32.2	49.452	122280	205340	1557900	1591000	16.8998	17.6477	20.5712	20.6015	-3.3126
P50171	P50171	(3R)-3-hydroxyacyl-CoA dehydrogenase	Hsd17b8	6	6	35.5	26.588	23237	0	220780	211660	14.5041	NaN	17.7523	17.6914	-3.21775
P60202	P60202	Myelin proteolipid protein	Plp1	6	6	23.1	30.077	1150100	1430600	13665000	10255000	20.1333	20.4482	23.704	23.2898	-3.20615
Q80XN0	Q80XN0	D-beta-hydroxybutyrate dehydrogenase, mitochondrial	Bdh1	6	6	23.3	38.299	45237	43893	360910	431700	15.4652	15.4217	18.4613	18.7197	-3.14705
P56391	P56391	Cytochrome c oxidase subunit 6B1	Cox6b1	8	8	79.1	10.071	574020	463730	3935600	4562500	19.1307	18.8229	21.9082	22.1214	-3.038
Q9D1L0	Q9D1L0	Coiled-coil-helix-coiled-coil-helix domain-containing protein 2	Chchd2	3	3	30.7	15.661	0	46688	426310	340090	NaN	15.5108	18.7015	18.3756	-3.02775
P62823	P62823	Ras-related protein Rab-3C	Rab3c	5	4	30.4	25.872	211010	48889	915530	746060	17.687	15.5772	19.8042	19.5089	-3.02445
Q91VW3	Q91VW3	SH3 domain-binding glutamic acid-rich-like protein 3	Sh3bgrl3	3	3	66.7	10.477	0	94203	612210	806020	NaN	16.5235	19.2237	19.6205	-2.8986
Q9Z140	Q9Z140	Copine-6	Cpne6	22	21	43.8	61.78	207810	202780	1471400	1465200	17.6649	17.6296	20.4888	20.4827	-2.8385
Q8R574	Q8R574	Phosphoribosyl pyrophosphate synthase-associated protein 2	Prpsap2	8	7	28.5	40.88	0	65856	290990	734750	NaN	16.007	18.1506	19.4869	-2.81175
Q6PFR5	Q6PFR5	Transformer-2 protein homolog alpha	Tra2a	3	3	15.7	32.316	0	35070	238550	0	NaN	15.0979	17.8639	NaN	-2.766
P97492	P97492	Regulator of G-protein signaling 14	Rgs14	8	8	22.9	59.846	43273	50879	343210	291830	15.4012	15.6348	18.3887	18.1548	-2.75375
Q8CHP8	Q8CHP8	Glycerol-3-phosphate phosphatase	Pgp	7	7	42.7	34.54	506740	632060	4821200	3018400	18.9509	19.2697	22.201	21.5254	-2.7529
Q9DBS2	Q9DBS2	Tumor protein p63-regulated gene 1-like protein	Tprg1l	4	4	30.5	29.814	63734	51802	377420	391790	15.9598	15.6607	18.5258	18.5797	-2.7425
Q91ZP9	Q91ZP9	N-terminal EF-hand calcium-binding protein 2	Necab2	3	3	14.4	43.44	22189	42454	205780	178480	14.4376	15.3736	17.6507	17.4454	-2.64245
O55033	O55033	Cytoplasmic protein NCK2	Nck2	4	3	13.9	42.879	23274	0	134830	141670	14.5064	NaN	17.0408	17.1122	-2.5701
Q61016	Q61016	Guanine nucleotide-binding protein G(I)/G(S)/G(O) subunit gamma-7	Gng7	2	2	44.1	7.4796	118970	0	680780	673770	16.8602	NaN	19.3768	19.3619	-2.50915
Q9DCW4	Q9DCW4	Electron transfer flavoprotein subunit beta	Etfb	9	9	40.4	27.623	142730	194520	1035200	849660	17.1229	17.5696	19.9815	19.6965	-2.49275
Q9CQV6	Q9CQV6	Microtubule-associated proteins 1A/1B light chain 3B	Map1lc3b	3	2	21.6	14.617	62984	101110	468440	427650	15.9427	16.6256	18.8375	18.7061	-2.48765
P52760	P52760	2-iminobutanoate/2-iminopropanoate deaminase	Rida	8	8	80	14.255	299380	148020	1153700	1183700	18.1916	17.1754	20.1378	20.1749	-2.47285
P56387	P56387	Dynein light chain Tctex-type 3	Dynlt3	2	2	29.3	12.957	0	36116	127130	273220	NaN	15.1404	16.9559	18.0597	-2.3674
Q9DB20	Q9DB20	ATP synthase subunit O, mitochondrial	Atp5po	11	11	62.9	23.363	1508000	1357100	7736300	7025500	20.5242	20.3721	22.8832	22.7442	-2.36555
Q61097	Q61097	Kinase suppressor of Ras 1	Ksr1	5	5	8	96.754	0	23211	77634	179320	NaN	14.5025	16.2444	17.4522	-2.3458
O54724	O54724	Caveolae-associated protein 1	Cavin1	4	4	15.1	43.953	0	77285	374860	396340	NaN	16.2379	18.516	18.5964	-2.3183
P37804	P37804	Transgelin	Tagln	5	5	29.9	22.576	30015	27612	138490	137860	14.8734	14.753	17.0794	17.0728	-2.2629
Q9CRB6	Q9CRB6	Tubulin polymerization-promoting protein family member 3	Tppp3	6	6	33	18.965	244960	199850	1090300	989740	17.9022	17.6086	20.0563	19.9167	-2.2311
Q9CWM4	Q9CWM4	Prefoldin subunit 1	Pfdn1	2	2	16.4	14.254	39268	36197	169880	179420	15.2611	15.1436	17.3742	17.453	-2.21125
Q61282	Q61282	Aggrecan core protein	Acan	7	7	4.7	221.94	0	113710	610280	434540	NaN	16.795	19.2191	18.7291	-2.1791
Q9CXW4	Q9CXW4	Large ribosomal subunit protein uL5	Rpl11	3	3	17.4	20.252	82126	0	374790	346060	16.3256	NaN	18.5157	18.4007	-2.1326
Q9DCJ1	Q9DCJ1	Target of rapamycin complex subunit LST8	Mlst8	3	3	19.9	35.851	0	38795	157470	182310	NaN	15.2436	17.2647	17.476	-2.12675
Q9CQR2	Q9CQR2	Small ribosomal subunit protein eS21	Rps21	3	3	41	9.1413	35881	0	192320	122110	15.1309	NaN	17.5532	16.8978	-2.0946
P11404	P11404	Fatty acid-binding protein, heart	Fabp3	4	4	31.6	14.819	174900	658840	1652500	1213800	17.4162	19.3296	20.6562	20.2111	-2.06075
Q9WTZ1	Q9WTZ1	RING-box protein 2	Rnf7	2	2	30.1	12.707	37641	0	155150	156350	15.2	NaN	17.2433	17.2544	-2.04885
D3YWQ0	D3YWQ0	Diacylglycerol kinase iota	Dgki	7	6	9.3	118.21	101420	64426	360090	309540	16.63	15.9754	18.458	18.2398	-2.0462
Q64674	Q64674	Spermidine synthase	Srm	3	3	19.5	33.995	0	66520	270040	0	NaN	16.0215	18.0428	NaN	-2.0213
Q5EBJ4	Q5EBJ4	Ermin	Ermn	6	6	31.7	32.148	113890	95735	433860	411730	16.7973	16.5468	18.7269	18.6513	-2.01705
P14152	P14152	Malate dehydrogenase, cytoplasmic	Mdh1	13	13	47.9	36.511	2342200	2459900	10113000	9270600	21.1594	21.2302	23.2697	23.1442	-2.01215
Q8R191	Q8R191	Synaptogyrin-3	Syngr3	5	5	32.3	24.561	429280	882500	2200300	2783600	18.7116	19.7512	21.0693	21.4085	-2.0075
Q920P5	Q920P5	Adenylate kinase isoenzyme 5	Ak5	5	5	14.4	63.322	84725	89782	344130	351800	16.3705	16.4541	18.3926	18.4244	-1.9962
Q9CPW4	Q9CPW4	Actin-related protein 2/3 complex subunit 5	Arpc5	3	3	43.7	16.288	364680	329400	1301600	1426600	18.4763	18.3295	20.3119	20.4441	-1.9751
P08249	P08249	Malate dehydrogenase, mitochondrial	Mdh2	19	19	58.6	35.611	5730600	5991000	23026000	22947000	22.4503	22.5144	24.4568	24.4518	-1.97195
Q9JM76	Q9JM76	Actin-related protein 2/3 complex subunit 3	Arpc3	6	6	30.9	20.524	244730	347650	1113400	1120100	17.9008	18.4073	20.0865	20.0952	-1.9368
Q60625	Q60625	Intercellular adhesion molecule 5	Icam5	11	11	19.5	96.944	266500	218110	930360	911050	18.0238	17.7347	19.8274	19.7972	-1.93305
P69566	P69566	Ran-binding protein 9	Ranbp9	3	3	6.9	71.011	23432	28078	0	97341	14.5162	14.7772	NaN	16.5708	-1.9241
Q8BMF4	Q8BMF4	Dihydrolipoyllysine-residue acetyltransferase component of pyruvate dehydrogenase complex, mitochondrial	Dlat	15	15	35.5	67.941	2565600	2292600	8978800	9290100	21.2909	21.1286	23.0981	23.1473	-1.91295
Q8C0M9	Q8C0M9	Isoaspartyl peptidase/L-asparaginase;Isoaspartyl peptidase/L-asparaginase alpha chain;Isoaspartyl peptidase/L-asparaginase beta chain	Asrgl1	6	6	28.5	33.95	205890	217770	816820	750440	17.6515	17.7324	19.6397	19.5174	-1.8866
P62962;CON__P02584	P62962	Profilin-1	Pfn1	8	8	58.6	14.957	1477500	1436800	5275500	5385100	20.4947	20.4544	22.3309	22.3605	-1.87115
O70433	O70433	Four and a half LIM domains protein 2	Fhl2	4	4	19	32.072	31079	48495	136160	147840	14.9237	15.5655	17.0549	17.1737	-1.8697
P14106	P14106	Complement C1q subcomponent subunit B	C1qb	4	4	19	26.717	131310	155120	610020	440520	17.0026	17.243	19.2185	18.7488	-1.86085
Q9CXJ4	Q9CXJ4	Mitochondrial potassium channel ATP-binding subunit	Abcb8	3	3	7.3	77.999	1163500	952180	3788000	3840300	20.15	19.8609	21.853	21.8728	-1.85745
Q9JJU8	Q9JJU8	Adapter Sh3bgrl	Sh3bgrl	5	5	52.6	12.811	143780	189930	648670	547420	17.1335	17.5351	19.3071	19.0623	-1.8504
Q8BKZ9	Q8BKZ9	Pyruvate dehydrogenase protein X component, mitochondrial	Pdhx	10	10	34.9	53.998	255730	231530	884170	854950	17.9643	17.8208	19.754	19.7055	-1.8372
O08795	O08795	Glucosidase 2 subunit beta	Prkcsh	7	7	16.3	58.792	160530	127090	485060	526570	17.2925	16.9555	18.8878	19.0063	-1.82305
P62317	P62317	Small nuclear ribonucleoprotein Sm D2	Snrpd2	3	3	24.6	13.527	70400	0	379330	159930	16.1033	NaN	18.5331	17.2871	-1.8068
P15864;Q07133	P15864	Histone H1.2	H1-2	9	2	26.9	21.266	0	306670	860400	1337000	NaN	18.2263	19.7146	20.3506	-1.8063
O08585	O08585	Clathrin light chain A	Clta	7	7	18.3	25.604	603390	610310	2135900	2086800	19.2027	19.2192	21.0264	20.9929	-1.7987
P97384	P97384	Annexin A11	Anxa11	9	9	23.5	54.079	79698	92761	296070	300580	16.2823	16.5012	18.1756	18.1974	-1.79475
P24472	P24472	Glutathione S-transferase A4	Gsta4	2	2	11.3	25.564	100840	0	348030	0	16.6217	NaN	18.4089	NaN	-1.7872
Q8R071	Q8R071	Inositol-trisphosphate 3-kinase A	Itpka	16	16	57.5	50.934	259400	248530	853540	892530	17.9848	17.9231	19.7031	19.7675	-1.78135
Q9JI46	Q9JI46	Diphosphoinositol polyphosphate phosphohydrolase 1	Nudt3	2	2	16.1	19.029	55221	0	0	188240	15.7529	NaN	NaN	17.5222	-1.7693
P62852	P62852	Small ribosomal subunit protein eS25	Rps25	3	3	24	13.742	0	131660	454840	420720	NaN	17.0065	18.795	18.6825	-1.73225
Q9Z2V5	Q9Z2V5	Histone deacetylase 6	Hdac6	2	2	2.2	125.79	47484	0	157190	0	15.5352	NaN	17.2621	NaN	-1.7269
P68369;P05214	P68369;P05214	Tubulin alpha-1A chain;Detyrosinated tubulin alpha-1A chain;Tubulin alpha-3 chain;Detyrosinated tubulin alpha-3 chain	Tuba1a;Tuba3a	28	2	65.4	50.135	5297900	5833000	18081000	18079000	22.337	22.4758	24.108	24.1078	-1.7015
P61079;P62838;P61080	P61079;P62838;P61080	Ubiquitin-conjugating enzyme E2 D3;Ubiquitin-conjugating enzyme E2 D2;Ubiquitin-conjugating enzyme E2 D1	Ube2d3;Ube2d2;Ube2d1	2	2	28.6	16.687	59093	44813	170450	158480	15.8507	15.4516	17.379	17.2739	-1.6753
P97352	P97352	Protein S100-A13	S100a13	3	3	33.7	11.158	0	150900	0	479660	NaN	17.2032	NaN	18.8717	-1.6685
P53811	P53811	Phosphatidylinositol transfer protein beta isoform	Pitpnb	3	2	17.7	31.487	2702200	1494600	4780300	8388700	21.3657	20.5113	22.1887	23	-1.65585
Q9JHI5	Q9JHI5	Isovaleryl-CoA dehydrogenase, mitochondrial	Ivd	9	9	34.2	46.325	208580	153720	336970	939260	17.6702	17.2299	18.3623	19.8412	-1.6517
P84099	P84099	Large ribosomal subunit protein eL19	Rpl19	2	2	13.3	23.466	193520	189210	591770	0	17.5621	17.5296	19.1747	NaN	-1.62885
Q9CZX8	Q9CZX8	Small ribosomal subunit protein eS19	Rps19	8	8	37.9	16.085	140560	380330	508440	1005600	17.1008	18.5369	18.9557	19.9396	-1.6288
Q9Z1P6	Q9Z1P6	NADH dehydrogenase [ubiquinone] 1 alpha subcomplex subunit 7	Ndufa7	4	4	28.3	12.575	164650	288740	579020	781500	17.329	18.1394	19.1433	19.5759	-1.6254
Q8VHR5	Q8VHR5	Transcriptional repressor p66-beta	Gatad2b	4	4	11.6	65.41	62575	69410	183590	223940	15.9333	16.0829	17.4861	17.7728	-1.62135
Q99LY9	Q99LY9	NADH dehydrogenase [ubiquinone] iron-sulfur protein 5	Ndufs5	6	6	39.6	12.648	195180	209140	655020	571820	17.5744	17.6741	19.3212	19.1252	-1.59895
Q9EST5	Q9EST5	Acidic leucine-rich nuclear phosphoprotein 32 family member B	Anp32b	4	2	16.5	31.078	88844	58899	190040	250750	16.439	15.846	17.5359	17.9359	-1.5934
P22892	P22892	AP-1 complex subunit gamma-1	Ap1g1	6	6	11.3	91.349	56018	0	178040	158880	15.7736	NaN	17.4418	17.2776	-1.5861
P56695	P56695	Wolframin	Wfs1	7	7	9.8	100.58	147320	127260	424790	396680	17.1686	16.9574	18.6964	18.5976	-1.584
Q80UW2	Q80UW2	F-box only protein 2	Fbxo2	7	7	22.9	33.676	209400	175030	517590	635740	17.6759	17.4172	18.9815	19.2781	-1.58325
Q9CYG7	Q9CYG7	Mitochondrial import receptor subunit TOM34	Tomm34	6	6	32	34.278	98687	90169	265380	300660	16.5906	16.4603	18.0177	18.1978	-1.5823
Q5SV85	Q5SV85	Synergin gamma	Synrg	3	3	4.7	139.61	78755	0	231830	229230	16.2651	NaN	17.8227	17.8064	-1.54945
E9Q8T7	E9Q8T7	Dynein axonemal heavy chain 1	Dnah1	2	2	0.8	487.06	60838	60632	0	176490	15.8927	15.8878	NaN	17.4292	-1.53895
Q9D415	Q9D415	Disks large-associated protein 1	Dlgap1	11	10	15.1	110.37	160670	123240	404670	411190	17.2937	16.9111	18.6264	18.6494	-1.5355
P97447	P97447	Four and a half LIM domains protein 1	Fhl1	5	5	23.2	31.888	86953	94345	241020	277790	16.4079	16.5257	17.8788	18.0836	-1.5144
Q9DC07	Q9DC07	LIM zinc-binding domain-containing Nebulette	Nebl	9	8	29.3	31.113	271230	316510	869900	797010	18.0492	18.2719	19.7305	19.6042	-1.5068
Q8BIZ1	Q8BIZ1	Ankyrin repeat and sterile alpha motif domain-containing protein 1B	Anks1b	12	12	11.4	139.05	367730	267440	880240	893000	18.4883	18.0289	19.7475	19.7683	-1.4993
Q60692	Q60692	Proteasome subunit beta type-6	Psmb6	6	6	36.1	25.378	241940	198050	617950	614930	17.8843	17.5955	19.2371	19.2301	-1.4937
Q3UU96	Q3UU96	Serine/threonine-protein kinase MRCK alpha	Cdc42bpa	4	4	4.2	195.53	185650	169610	518020	479750	17.5022	17.3719	18.9826	18.8719	-1.4902
Q80Z24	Q80Z24	Neuronal growth regulator 1	Negr1	8	8	35.9	37.9	199700	234670	577390	631750	17.6075	17.8403	19.1392	19.269	-1.4802
Q9D6M3	Q9D6M3	Mitochondrial glutamate carrier 1	Slc25a22	13	11	56.7	34.67	574910	626360	1543400	1810200	19.133	19.2566	20.5577	20.7877	-1.4779
Q9CQ40	Q9CQ40	Large ribosomal subunit protein mL49	Mrpl49	2	2	15.7	19.133	190990	0	507500	548010	17.5431	NaN	18.953	19.0638	-1.4653
P68368	P68368	Tubulin alpha-4A chain	Tuba4a	27	6	65	49.924	6634800	3886900	16736000	11725000	22.6616	21.8902	23.9965	23.4831	-1.4639
Q9Z204	Q9Z204	Heterogeneous nuclear ribonucleoproteins C1/C2	Hnrnpc	6	6	19.5	34.384	231480	336580	769980	755070	17.8205	18.3606	19.5545	19.5263	-1.44985
O88653	O88653	Ragulator complex protein LAMTOR3	Lamtor3	2	2	27.4	13.553	49720	91237	165840	201510	15.6015	16.4773	17.3394	17.6205	-1.44055
P62746	P62746	Rho-related GTP-binding protein RhoB	Rhob	5	3	33.2	22.123	394740	410890	1023000	1158200	18.5905	18.6484	19.9644	20.1435	-1.4345
Q9D7B6	Q9D7B6	Isobutyryl-CoA dehydrogenase, mitochondrial	Acad8	3	3	14.5	45.019	93684	99240	240950	278290	16.5155	16.5986	17.8784	18.0862	-1.42525
Q03265	Q03265	ATP synthase subunit alpha, mitochondrial	Atp5f1a	33	33	57.1	59.752	2809400	3465000	8467400	8271800	21.4218	21.7244	23.0135	22.9798	-1.42355
Q8BXV2	Q8BXV2	BRI3-binding protein	Bri3bp	2	2	13	28.263	82685	0	140710	345800	16.3353	NaN	17.1024	18.3996	-1.4157
Q9CXI5	Q9CXI5	Mesencephalic astrocyte-derived neurotrophic factor	Manf	3	3	24	20.388	50299	41841	128860	115260	15.6182	15.3526	16.9754	16.8145	-1.40955
P20152	P20152	Vimentin	Vim	17	13	37.1	53.687	201820	223910	569820	559520	17.6227	17.7726	19.1201	19.0938	-1.4093
P98084	P98084	Amyloid-beta A4 precursor protein-binding family A member 2	Apba2	2	2	4.1	82.757	62746	0	166360	0	15.9372	NaN	17.3439	NaN	-1.4067
Q8C1A5	Q8C1A5	Thimet oligopeptidase	Thop1	10	10	19.4	78.025	145680	173800	390410	443730	17.1524	17.4071	18.5746	18.7593	-1.3872
P24549;O35945	P24549	Aldehyde dehydrogenase 1A1	Aldh1a1	8	8	26.7	54.467	178680	155700	448160	424330	17.447	17.2484	18.7737	18.6948	-1.38655
Q9CQV8	Q9CQV8	14-3-3 protein beta/alpha;14-3-3 protein beta/alpha, N-terminally processed	Ywhab	18	11	76.8	28.086	461120	450260	1208900	1152400	18.8148	18.7804	20.2053	20.1362	-1.37315
Q7TMM9	Q7TMM9	Tubulin beta-2A chain	Tubb2a	31	2	71	49.906	4369100	4347600	12212000	10424000	22.0589	22.0518	23.5418	23.3134	-1.37225
Q9CYH2	Q9CYH2	Peroxiredoxin-like 2A	Prxl2a	3	3	17.4	24.394	0	116900	226090	400430	NaN	16.8349	17.7865	18.6112	-1.36395
P51880	P51880	Fatty acid-binding protein, brain	Fabp7	4	4	35.6	14.893	49548	34796	110020	102640	15.5965	15.0866	16.7474	16.6472	-1.35575
Q9QYB8	Q9QYB8	Beta-adducin	Add2	18	15	31.9	80.641	489560	449310	1284500	1097200	18.9011	18.7774	20.2928	20.0654	-1.33985
Q9CWJ9	Q9CWJ9	Bifunctional purine biosynthesis protein ATIC;Phosphoribosylaminoimidazolecarboxamide formyltransferase;Inosine 5-monophosphate cyclohydrolase	Atic	10	10	29.6	64.217	159100	143800	322500	451040	17.2796	17.1337	18.2989	18.7829	-1.33425
P48722	P48722	Heat shock 70 kDa protein 4L	Hspa4l	20	19	30.8	94.381	225150	260860	592870	624990	17.7805	17.9929	19.1774	19.2535	-1.32875
P23819	P23819	Glutamate receptor 2	Gria2	26	25	32.6	98.661	390200	391010	975340	985550	18.5739	18.5768	19.8955	19.9106	-1.3277
Q8K021	Q8K021	Secretory carrier-associated membrane protein 1	Scamp1	4	4	18.3	38.028	80993	109270	223590	247760	16.3055	16.7375	17.7705	17.9186	-1.32305
P62996	P62996	Transformer-2 protein homolog beta	Tra2b	6	6	25.3	33.665	228800	267700	781480	490160	17.8037	18.0303	19.5758	18.9029	-1.32235
O70439	O70439	Syntaxin-7	Stx7	5	5	26.1	29.82	290800	169800	576420	532350	18.1497	17.3735	19.1368	19.022	-1.3178
Q9DBL7	Q9DBL7	Bifunctional coenzyme A synthase;Phosphopantetheine adenylyltransferase;Dephospho-CoA kinase	Coasy	3	3	8.2	62.022	54837	28899	127730	76836	15.7429	14.8187	16.9627	16.2295	-1.3153
Q9QWW1	Q9QWW1	Homer protein homolog 2	Homer2	9	8	29.9	40.57	82387	83393	203180	208380	16.3301	16.3476	17.6324	17.6689	-1.3118
Q9JMG7	Q9JMG7	Hepatoma-derived growth factor-related protein 3	Hdgfl3	8	6	33.2	22.43	296240	251680	665590	681390	18.1764	17.9412	19.3443	19.3781	-1.3024
D3YXK2;Q80YR5	D3YXK2	Scaffold attachment factor B1	Safb	7	7	10.4	105.1	127180	224630	397060	432980	16.9565	17.7772	18.599	18.7239	-1.2946
P56135	P56135	ATP synthase subunit f, mitochondrial	Atp5mf	2	2	23.9	10.344	380540	261200	816670	725830	18.5377	17.9948	19.6394	19.4693	-1.2881
Q6ZQK5	Q6ZQK5	Arf-GAP with coiled-coil, ANK repeat and PH domain-containing protein 2	Acap2	4	4	8.4	87.21	40350	94837	144430	157270	15.3003	16.5332	17.14	17.2629	-1.2847
Q60931	Q60931	Voltage-dependent anion-selective channel protein 3	Vdac3	11	11	44.9	30.752	524050	1020700	1446100	2175000	18.9993	19.9611	20.4637	21.0526	-1.27795
Q9QZ23	Q9QZ23	NFU1 iron-sulfur cluster scaffold homolog, mitochondrial	Nfu1	3	3	17.3	28.567	0	109050	264930	262990	NaN	16.7346	18.0153	18.0046	-1.27535
Q9CX86	Q9CX86	Heterogeneous nuclear ribonucleoprotein A0	Hnrnpa0	6	6	24.6	30.53	408880	521090	1013600	1229700	18.6413	18.9912	19.9511	20.2299	-1.27425
P28474;Q64437	P28474	Alcohol dehydrogenase class-3	Adh5	9	9	49.2	39.547	256610	316830	623730	761880	17.9692	18.2733	19.2506	19.5392	-1.27365
P10922	P10922	Histone H1.0;Histone H1.0, N-terminally processed	H1-0	3	3	16.5	20.861	595910	569340	1424400	1385800	19.1847	19.1189	20.4419	20.4023	-1.2703
P61082	P61082	NEDD8-conjugating enzyme Ubc12	Ube2m	4	4	19.1	20.9	309880	145110	714260	364910	18.2414	17.1468	19.4461	18.4772	-1.26755
P84084	P84084	ADP-ribosylation factor 5	Arf5	8	2	46.7	20.529	161700	92179	316030	272630	17.303	16.4922	18.2697	18.0566	-1.26555
Q8K4Z5	Q8K4Z5	Splicing factor 3A subunit 1	Sf3a1	6	6	12.3	88.544	115260	67495	211360	0	16.8145	16.0425	17.6893	NaN	-1.2608
P55288	P55288	Cadherin-11	Cdh11	2	2	5.3	88.111	40930	0	0	97907	15.3209	NaN	NaN	16.5791	-1.2582
Q6IRU2	Q6IRU2	Tropomyosin alpha-4 chain	Tpm4	10	8	41.9	28.467	0	114060	327300	227310	NaN	16.7994	18.3203	17.7943	-1.2579
Q61990	Q61990	Poly(rC)-binding protein 2	Pcbp2	7	4	35.1	38.221	483400	330120	947830	960360	18.8829	18.3326	19.8543	19.8732	-1.256
Q9D051	Q9D051	Pyruvate dehydrogenase E1 component subunit beta, mitochondrial	Pdhb	17	17	70.8	38.937	1315000	1540400	3261700	3494800	20.3266	20.5549	21.6372	21.7368	-1.24625
P49442	P49442	Inositol polyphosphate 1-phosphatase	Inpp1	7	7	22.7	43.346	159820	282870	527190	481670	17.2861	18.1098	19.008	18.8777	-1.2449
P84086	P84086	Complexin-2	Cplx2	6	4	38.1	15.394	1343000	879220	2549300	2600700	20.357	19.7459	21.2817	21.3105	-1.24465
O54931	O54931	PALM2-AKAP2 fusion protein	Pakap	8	8	11.8	120.79	55926	92323	170360	169810	15.7712	16.4944	17.3782	17.3736	-1.2431
Q91VR7	Q91VR7	Microtubule-associated proteins 1A/1B light chain 3A	Map1lc3a	3	2	22.3	14.272	420870	368690	960820	898410	18.683	18.492	19.8739	19.777	-1.23795
Q62433	Q62433	Protein NDRG1	Ndrg1	5	5	19.8	43.008	147320	134550	345400	319070	17.1686	17.0378	18.3979	18.2835	-1.2375
P63213	P63213	Guanine nucleotide-binding protein G(I)/G(S)/G(O) subunit gamma-2	Gng2	3	3	49.3	7.8501	630030	734880	1587700	1605900	19.2651	19.4871	20.5985	20.615	-1.23065
Q9CQI6	Q9CQI6	Coactosin-like protein	Cotl1	5	5	43	15.944	448610	423250	913500	1140100	18.7751	18.6912	19.801	20.1207	-1.2277
P99028	P99028	Cytochrome b-c1 complex subunit 6, mitochondrial	Uqcrh	4	4	47.2	10.435	811680	990250	2048900	2150900	19.6306	19.9174	20.9664	21.0365	-1.22745
Q05816	Q05816	Fatty acid-binding protein 5	Fabp5	11	11	60	15.137	411270	395390	968850	916290	18.6497	18.5929	19.8859	19.8054	-1.22435
Q9QUM9	Q9QUM9	Proteasome subunit alpha type-6	Psma6	6	6	27.2	27.372	213080	193470	521140	431490	17.701	17.5618	18.9913	18.719	-1.22375
Q8BMS4	Q8BMS4	Ubiquinone biosynthesis O-methyltransferase, mitochondrial	Coq3	2	2	12.4	40.956	0	55950	0	130210	NaN	15.7719	NaN	16.9905	-1.2186
Q9QXS6	Q9QXS6	Drebrin	Dbn1	21	21	41.1	77.286	1094400	1163500	2603400	2647500	20.0617	20.15	21.312	21.3362	-1.21825
Q3U0V1	Q3U0V1	Far upstream element-binding protein 2	Khsrp	14	13	26.5	76.775	307400	277560	627830	728820	18.2298	18.0824	19.26	19.4752	-1.2115
P51150	P51150	Ras-related protein Rab-7a	Rab7a	9	9	62.8	23.489	435500	411320	959300	999000	18.7323	18.6499	19.8716	19.9301	-1.20975
Q91W90	Q91W90	Thioredoxin domain-containing protein 5	Txndc5	6	6	21.8	46.415	65264	67801	120700	195190	15.994	16.049	16.8811	17.5745	-1.2063
Q61656	Q61656	Probable ATP-dependent RNA helicase DDX5	Ddx5	15	10	30.9	69.289	315670	278650	760440	612920	18.2681	18.0881	19.5365	19.2253	-1.2028
Q5SXY1	Q5SXY1	Cytospin-B	Specc1	11	11	15.7	118.1	80253	105870	250520	177550	16.2923	16.6919	17.9346	17.4379	-1.19415
Q80TS7	Q80TS7	Dendrin	Ddn	2	2	6.5	76.406	28341	34948	57548	89479	14.7906	15.0929	15.8125	16.4493	-1.18915
P70372	P70372	ELAV-like protein 1	Elavl1	6	6	26.7	36.169	133030	184590	328110	388640	17.0214	17.494	18.3238	18.5681	-1.18825
P68372	P68372	Tubulin beta-4B chain	Tubb4b	33	1	74.4	49.83	8285300	7953800	19281000	17703000	22.9821	22.9232	24.2007	24.0775	-1.18645
Q8R0S4;Q8CC27	Q8R0S4	Voltage-dependent L-type calcium channel subunit beta-4	Cacnb4	5	4	14.8	57.949	250960	155210	450130	444680	17.9371	17.2439	18.78	18.7624	-1.1807
Q9WTT4	Q9WTT4	V-type proton ATPase subunit G 2	Atp6v1g2	8	8	70.3	13.651	2273500	2358300	4801600	5716000	21.1165	21.1693	22.1951	22.4466	-1.17795
P15105	P15105	Glutamine synthetase	Glul	20	20	54.4	42.119	3138200	3376100	8001600	6766500	21.5815	21.6869	22.9319	22.69	-1.17675
Q8K4Z3	Q8K4Z3	NAD(P)H-hydrate epimerase	Naxe	7	7	42.2	30.972	378400	493740	1073800	885310	18.5296	18.9134	20.0343	19.7558	-1.17355
Q9QUR7	Q9QUR7	Peptidyl-prolyl cis-trans isomerase NIMA-interacting 1	Pin1	5	5	41.2	18.37	102180	56516	166860	173490	16.6408	15.7864	17.3483	17.4045	-1.1628
Q6WQJ1	Q6WQJ1	Diacylglycerol lipase-alpha	Dagla	5	5	7.3	115.37	0	104820	210270	261510	NaN	16.6776	17.6819	17.9965	-1.1616
P08226	P08226	Apolipoprotein E	Apoe	9	9	40.5	35.866	217790	510320	879260	632280	17.7326	18.961	19.7459	19.2702	-1.16125
P20444	P20444	Protein kinase C alpha type	Prkca	17	10	30.2	76.851	204010	254970	553100	469390	17.6383	17.96	19.0772	18.8404	-1.15965
P63318	P63318	Protein kinase C gamma type	Prkcg	30	28	55.8	78.357	1342300	1378500	2985900	3060300	20.3563	20.3947	21.5097	21.5452	-1.15195
Q8CCJ4	Q8CCJ4	APC membrane recruitment protein 2	Amer2	6	6	15.2	69.932	62539	35943	131810	83236	15.9325	15.1334	17.0081	16.3449	-1.14355
Q9QUP5	Q9QUP5	Hyaluronan and proteoglycan link protein 1	Hapln1	15	15	58.7	40.477	322390	344180	761710	710530	18.2984	18.3928	19.5389	19.4385	-1.1431
P68433	P68433	Histone H3.1	H3c1	3	1	38.2	15.404	0	443360	977960	0	NaN	18.7581	19.8994	NaN	-1.1413
P84075	P84075	Neuron-specific calcium-binding protein hippocalcin	Hpca	10	5	55.4	22.427	1498300	854760	2925800	2121700	20.5149	19.7052	21.4804	21.0168	-1.13855
Q9CR00	Q9CR00	26S proteasome non-ATPase regulatory subunit 9	Psmd9	5	5	22.5	24.72	80396	71139	183520	150370	16.2948	16.1184	17.4856	17.1982	-1.1353
Q9CZ13	Q9CZ13	Cytochrome b-c1 complex subunit 1, mitochondrial	Uqcrc1	19	18	48.1	52.851	1626800	1696400	3617100	3654800	20.6336	20.694	21.7864	21.8014	-1.1301
Q63810	Q63810	Calcineurin subunit B type 1	Ppp3r1	9	9	68.8	19.3	1199300	1230300	2584200	2734400	20.1938	20.2306	21.3013	21.3828	-1.12985
P60335	P60335	Poly(rC)-binding protein 1	Pcbp1	9	7	32.6	37.497	467800	539210	1185500	1016000	18.8355	19.0405	20.1771	19.9545	-1.1278
P19246	P19246	Neurofilament heavy polypeptide	Nefh	26	24	26.3	116.99	786120	723080	1623300	1669000	19.5844	19.4638	20.6305	20.6706	-1.12645
Q08642	Q08642	Protein-arginine deiminase type-2	Padi2	3	3	8	76.249	34613	46779	77306	98997	15.079	15.5136	16.2383	16.5951	-1.1204
P46660	P46660	Alpha-internexin	Ina	33	28	65.3	55.382	2168400	2064200	4720700	4441400	21.0482	20.9772	22.1706	22.0826	-1.1139
Q9CPV4	Q9CPV4	Glyoxalase domain-containing protein 4	Glod4	7	7	29.5	33.316	184410	142290	388720	314360	17.4926	17.1185	18.5684	18.2621	-1.1097
P99029	P99029	Peroxiredoxin-5, mitochondrial	Prdx5	13	13	67.1	21.897	2535300	2369500	5315500	5232800	21.2737	21.1762	22.3418	22.3192	-1.10555
P17156	P17156	Heat shock-related 70 kDa protein 2	Hspa2	16	7	30.3	69.641	481800	354810	859090	916240	18.8781	18.4367	19.7125	19.8054	-1.10155
Q6PGN3	Q6PGN3	Serine/threonine-protein kinase DCLK2	Dclk2	9	8	17.6	82.978	170080	178990	396100	352760	17.3759	17.4495	18.5955	18.4283	-1.0992
P47941	P47941	Crk-like protein	Crkl	3	3	17.8	33.83	73499	186840	181030	347980	16.1654	17.5114	17.4659	18.4086	-1.09885
Q6WVG3	Q6WVG3	BTB/POZ domain-containing protein KCTD12	Kctd12	7	6	30.6	35.892	280780	162540	424300	493200	18.0991	17.3104	18.6947	18.9118	-1.0985
Q63844	Q63844	Mitogen-activated protein kinase 3	Mapk3	8	4	26.8	43.066	131720	92482	312130	178370	17.0071	16.4969	18.2518	17.4445	-1.09615
Q60932	Q60932	Voltage-dependent anion-selective channel protein 1	Vdac1	16	16	68.6	32.351	2074200	1841100	4136300	4213600	20.9841	20.8121	21.9799	22.0066	-1.09515
Q9DCC4	Q9DCC4	Pyrroline-5-carboxylate reductase 3	Pycr3	3	3	16.8	28.721	94880	61865	0	163590	16.5338	15.9168	NaN	17.3197	-1.0944
P27612	P27612	Phospholipase A-2-activating protein	Plaa	8	8	17.5	87.22	424140	568740	1121400	975010	18.6942	19.1174	20.0969	19.8951	-1.0902
Q99K85	Q99K85	Phosphoserine aminotransferase	Psat1	9	9	26.2	40.472	654700	563280	1379600	1202700	19.3205	19.1035	20.3958	20.1978	-1.0848
Q9CYZ2	Q9CYZ2	Tumor protein D54	Tpd52l2	4	4	27.3	24.043	111570	347970	597380	290550	16.7676	18.4086	19.1883	18.1484	-1.08025
P67871	P67871	Casein kinase II subunit beta	Csnk2b	4	4	23.3	24.942	488810	379380	747640	1107500	18.8989	18.5333	19.512	20.0789	-1.07935
Q922B1	Q922B1	ADP-ribose glycohydrolase MACROD1	Macrod1	4	4	23.2	35.294	88356	46986	115730	159430	16.431	15.5199	16.8204	17.2826	-1.07605
Q91VR2	Q91VR2	ATP synthase subunit gamma, mitochondrial	Atp5f1c	12	12	44.3	32.886	1152700	1196100	2373900	2578700	20.1366	20.1899	21.1788	21.2982	-1.07525
O55234	O55234	Proteasome subunit beta type-5	Psmb5	8	8	29.2	28.532	276310	254830	444260	702800	18.0759	17.9592	18.761	19.4228	-1.07435
Q3UGC7;Q66JS6	Q3UGC7;Q66JS6	Eukaryotic translation initiation factor 3 subunit J-A;Eukaryotic translation initiation factor 3 subunit J-B	Eif3j1;Eif3j2	2	2	9.2	29.343	65333	102080	171190	0	15.9955	16.6393	17.3852	NaN	-1.0678
Q60598	Q60598	Src substrate cortactin	Cttn	12	12	25.1	61.249	418070	468440	899970	950470	18.6734	18.8375	19.7795	19.8583	-1.06345
Q61290	Q61290	Voltage-dependent R-type calcium channel subunit alpha-1E	Cacna1e	7	5	4.5	257.23	57691	98185	141120	171700	15.8161	16.5832	17.1066	17.3895	-1.0484
O08992	O08992	Syntenin-1	Sdcbp	5	5	28.8	32.379	98971	0	176510	237220	16.5947	NaN	17.4294	17.8559	-1.04795
Q8CGP5;Q8R1M2;Q8CGP7;Q8BFU2;Q8CGP6;C0HKE9;C0HKE8;C0HKE7;C0HKE6;C0HKE5;C0HKE4;C0HKE3;C0HKE2;C0HKE1	Q8CGP5;Q8R1M2;Q8CGP7;Q8BFU2;Q8CGP6;C0HKE9;C0HKE8;C0HKE7;C0HKE6;C0HKE5;C0HKE4;C0HKE3;C0HKE2;C0HKE1	Histone H2A type 1-F;Histone H2A.J;Histone H2A type 1-K;Histone H2A type 3;Histone H2A type 1-H;Histone H2A type 1-P;Histone H2A type 1-O;Histone H2A type 1-N;Histone H2A type 1-I;Histone H2A type 1-G;Histone H2A type 1-E;Histone H2A type 1-D;Histone H2A type 1-C;Histone H2A type 1-B	Hist1h2af;H2aj;H2ac15;H2ac25;H2ac12;Hist1h2ap;Hist1h2ao;Hist1h2an;H2ac13;H2ac11;H2ac8;H2ac7;H2ac6;H2ac4	5	1	35.4	14.161	2379400	2430000	5344200	4620100	21.1822	21.2125	22.3495	22.1395	-1.04715
O54984	O54984	ATPase GET3	Get3	7	7	29	38.822	157140	100320	237800	281260	17.2617	16.6143	17.8594	18.1015	-1.04245
Q8BLQ9	Q8BLQ9	Cell adhesion molecule 2	Cadm2	11	11	31.7	47.558	2090000	1939700	4240500	4054800	20.9951	20.8874	22.0158	21.9512	-1.04225
P50518;Q9D593	P50518	V-type proton ATPase subunit E 1	Atp6v1e1	8	8	33.6	26.157	630890	921590	1566900	1562400	19.267	19.8138	20.5795	20.5753	-1.037
P47754	P47754	F-actin-capping protein subunit alpha-2	Capza2	14	12	62.6	32.967	1278800	1312800	2810200	2499900	20.2864	20.3242	21.4222	21.2534	-1.0325
P48453;P48455	P48453	Serine/threonine-protein phosphatase 2B catalytic subunit beta isoform	Ppp3cb	15	6	38.5	59.173	247810	350890	589620	615740	17.9189	18.4207	19.1694	19.232	-1.0309
G3XA57	G3XA57	Rab11 family-interacting protein 2	Rab11fip2	2	2	6.2	58.206	86306	0	212520	145990	16.3972	NaN	17.6972	17.1555	-1.02915
P62806	P62806	Histone H4	H4c1	14	14	58.3	11.367	5976200	5084600	11064000	11397000	22.5108	22.2777	23.3994	23.4422	-1.02655
Q9D7X3	Q9D7X3	Dual specificity protein phosphatase 3	Dusp3	6	6	47	20.472	568920	670700	1283700	1223300	19.1179	19.3553	20.2919	20.2223	-1.0205
Q9Z130	Q9Z130	Heterogeneous nuclear ribonucleoprotein D-like	Hnrnpdl	5	4	17.3	33.558	238540	202430	424080	465380	17.8639	17.6271	18.694	18.8281	-1.01555
Q61036	Q61036	Serine/threonine-protein kinase PAK 3	Pak3	10	3	19.5	62.397	392060	380850	774200	786840	18.5807	18.5389	19.5623	19.5857	-1.0142
Q8BMJ3;Q60872	Q8BMJ3;Q60872	Eukaryotic translation initiation factor 1A, X-chromosomal;Eukaryotic translation initiation factor 1A	Eif1ax;Eif1a	3	3	25	16.46	102930	0	244320	176880	16.6513	NaN	17.8984	17.4324	-1.0141
Q9CQM9	Q9CQM9	Glutaredoxin-3	Glrx3	8	8	30.9	37.778	259390	204980	403680	536410	17.9848	17.6451	18.6229	19.033	-1.013
Q8BVI4	Q8BVI4	Dihydropteridine reductase	Qdpr	7	7	35.7	25.57	445290	468930	986220	861250	18.7644	18.839	19.9116	19.7161	-1.01215
P56480	P56480	ATP synthase subunit beta, mitochondrial	Atp5f1b	32	32	79	56.3	9285100	9225600	19809000	17561000	23.1465	23.1372	24.2397	24.0659	-1.01095
Q3THE2;Q9CQ19	Q3THE2;Q9CQ19	Myosin regulatory light chain 12B;Myosin regulatory light polypeptide 9	Myl12b;Myl9	4	4	33.7	19.779	357200	327420	695230	682730	18.4464	18.3208	19.4071	19.381	-1.01045
Q8VHW2	Q8VHW2	Voltage-dependent calcium channel gamma-8 subunit	Cacng8	10	10	35.5	43.452	616810	651600	1309500	1237000	19.2345	19.3136	20.3206	20.2384	-1.00545
Q9DB05	Q9DB05	Alpha-soluble NSF attachment protein	Napa	15	12	65.8	33.189	327060	360430	696880	678150	18.3192	18.4594	19.4106	19.3712	-1.0016
O55042	O55042	Alpha-synuclein	Snca	9	7	54.3	14.485	2771100	2980100	5981400	5528300	21.402	21.5069	22.5121	22.3984	-1.0008
Q9CQI3;Q9ERL7	Q9CQI3	Glia maturation factor beta	Gmfb	5	5	35.9	16.723	709720	628930	1421700	1256300	19.4369	19.2625	20.4392	20.2607	-1.00025
Q9CZD3	Q9CZD3	Glycine--tRNA ligase	Gars1	8	8	18.5	81.877	146260	97752	198740	286860	17.1582	16.5768	17.6005	18.13	-0.99775
P18872	P18872	Guanine nucleotide-binding protein G(o) subunit alpha	Gnao1	22	20	72.6	40.084	2747600	3094000	5726200	5847300	21.3897	21.561	22.4491	22.4793	-0.98885
Q64487;A2A8L5	Q64487	Receptor-type tyrosine-protein phosphatase delta	Ptprd	16	12	16.4	214.41	181730	186940	426760	310860	17.4714	17.5122	18.7031	18.2459	-0.9827
Q8CGU1	Q8CGU1	Calcium-binding and coiled-coil domain-containing protein 1	Calcoco1	5	5	10.7	77.279	100430	128250	234130	213480	16.6158	16.9686	17.837	17.7037	-0.97815
P70296;Q8VIN1	P70296	Phosphatidylethanolamine-binding protein 1;Hippocampal cholinergic neurostimulating peptide	Pebp1	17	17	95.7	20.83	1727000	1848300	3472400	3566700	20.7198	20.8178	21.7275	21.7662	-0.97805
P23198	P23198	Chromobox protein homolog 3	Cbx3	3	2	20.8	20.855	350580	348580	648570	730090	18.4194	18.4111	19.3069	19.4777	-0.97705
Q6PH08	Q6PH08	ERC protein 2	Erc2	21	19	25	110.64	244430	316940	542530	552530	17.8991	18.2738	19.0493	19.0757	-0.97605
Q8BH44	Q8BH44	Coronin-2B	Coro2b	10	10	25.2	54.936	106460	167900	258620	265830	16.7	17.3572	17.9805	18.0201	-0.9717
Q9JJV2	Q9JJV2	Profilin-2	Pfn2	5	5	40	15.032	2098100	0	3870800	4373100	21.0007	NaN	21.8842	22.0602	-0.9715
Q8BL65	Q8BL65	Actin-binding LIM protein 2	Ablim2	11	11	27.1	68.106	167540	147910	330050	288670	17.3541	17.1744	18.3323	18.1391	-0.97145
Q8K010	Q8K010	5-oxoprolinase	Oplah	5	5	8.5	137.61	0	52151	109220	95711	NaN	15.6704	16.7369	16.5464	-0.97125
Q9Z0E0	Q9Z0E0	Neurochondrin	Ncdn	30	30	53.4	78.894	2363200	2117400	4253800	4510600	21.1723	21.0139	22.0203	22.1049	-0.9695
P47708;P70169	P47708	Rabphilin-3A	Rph3a	21	21	39.1	75.488	1188200	902770	1952900	2100500	20.1803	19.784	20.8972	21.0023	-0.9676
Q9D0T1	Q9D0T1	NHP2-like protein 1;NHP2-like protein 1, N-terminally processed	Snu13	3	3	31.2	14.173	184490	184360	408330	318350	17.4932	17.4922	18.6394	18.2803	-0.96715
Q60631	Q60631	Growth factor receptor-bound protein 2	Grb2	10	10	37.8	25.238	163700	172190	320490	335500	17.3207	17.3936	18.2899	18.356	-0.9658
Q9D358	Q9D358	Low molecular weight phosphotyrosine protein phosphatase	Acp1	4	4	32.9	18.192	0	158970	266170	361740	NaN	17.2784	18.022	18.4646	-0.9649
P35278	P35278	Ras-related protein Rab-5C	Rab5c	3	3	20.8	23.412	199880	255640	303660	639990	17.6088	17.9638	18.2121	19.2877	-0.9636
Q64010	Q64010	Adapter molecule crk	Crk	10	10	40.5	33.814	277240	288280	557530	542630	18.0808	18.1371	19.0887	19.0496	-0.9602
Q9R0P5	Q9R0P5	Destrin	Dstn	11	11	71.5	18.521	458930	519550	1033000	870230	18.8079	18.9869	19.9784	19.731	-0.9573
O09131;Q8K2Q2	O09131;Q8K2Q2	Glutathione S-transferase omega-1;Glutathione S-transferase omega-2	Gsto1;Gsto2	2	2	7.9	27.497	119970	156180	265550	0	16.8723	17.2528	18.0186	NaN	-0.95605
Q921F2	Q921F2	TAR DNA-binding protein 43	Tardbp	7	7	23.9	44.547	319270	563580	839240	805680	18.2844	19.1043	19.6787	19.6198	-0.9549
Q9CXZ1	Q9CXZ1	NADH dehydrogenase [ubiquinone] iron-sulfur protein 4, mitochondrial	Ndufs4	6	6	35.4	19.784	408170	389210	829110	716420	18.6388	18.5702	19.6612	19.4504	-0.9513
Q6PHZ2	Q6PHZ2	Calcium/calmodulin-dependent protein kinase type II subunit delta	Camk2d	15	4	38.5	56.369	99092	109650	206520	196470	16.5965	16.7425	17.6559	17.584	-0.95045
P26883	P26883	Peptidyl-prolyl cis-trans isomerase FKBP1A	Fkbp1a	4	4	41.7	11.922	462980	412150	958730	741530	18.8206	18.6528	19.8708	19.5001	-0.94875
P32067	P32067	Lupus La protein homolog	Ssb	7	7	22.4	47.756	178410	106110	259560	269780	17.4448	16.6952	17.9857	18.0414	-0.94355
P08551	P08551	Neurofilament light polypeptide	Nefl	31	27	59.3	61.508	921430	968310	1872200	1741000	19.8135	19.8851	20.8363	20.7315	-0.9346
Q8CAY6	Q8CAY6	Acetyl-CoA acetyltransferase, cytosolic	Acat2	6	6	30	41.297	372170	259660	585860	601400	18.5056	17.9863	19.1602	19.198	-0.93315
P58871	P58871	182 kDa tankyrase-1-binding protein	Tnks1bp1	11	11	12.1	181.82	322020	359500	527470	796520	18.2968	18.4556	19.0087	19.6034	-0.92985
Q04447	Q04447	Creatine kinase B-type	Ckb	21	20	69.3	42.713	5071200	3807300	8093100	8614300	22.2739	21.8603	22.9483	23.0383	-0.9262
Q59J78	Q59J78	NADH dehydrogenase [ubiquinone] 1 alpha subcomplex assembly factor 2	Ndufaf2	3	3	22.6	19.628	0	168980	305400	335850	NaN	17.3665	18.2203	18.3575	-0.9224
Q62277	Q62277	Synaptophysin	Syp	4	4	13.1	34.024	1538600	1313500	2732600	2649500	20.5532	20.325	21.3818	21.3373	-0.92045
Q99JX3	Q99JX3	Golgi reassembly-stacking protein 2	Gorasp2	4	4	14.9	47.038	116680	205840	290710	295940	16.8322	17.6512	18.1492	18.1749	-0.92035
Q60605;Q8CI43	Q60605	Myosin light polypeptide 6	Myl6	6	6	47.7	16.93	508010	701440	1152400	1103400	18.9545	19.42	20.1362	20.0735	-0.9176
Q80WC7	Q80WC7	Arf-GAP domain and FG repeat-containing protein 2	Agfg2	6	5	19.4	48.967	78838	74149	145000	143750	16.2666	16.1781	17.1457	17.1332	-0.9171
Q62188	Q62188	Dihydropyrimidinase-related protein 3	Dpysl3	16	13	41.2	61.936	566910	500640	1006900	1003000	19.1128	18.9334	19.9415	19.9359	-0.9156
P61957;Q9Z172	P61957	Small ubiquitin-related modifier 2	Sumo2	3	3	27.4	10.871	272610	0	461550	572240	18.0565	NaN	18.8161	19.1263	-0.9147
Q9R0Q6	Q9R0Q6	Actin-related protein 2/3 complex subunit 1A	Arpc1a	18	17	50.8	41.626	1439800	1264200	2642500	2439500	20.4574	20.2698	21.3335	21.2182	-0.91225
Q8C7M3	Q8C7M3	E3 ubiquitin-protein ligase TRIM9	Trim9	6	6	12.6	90.869	164320	0	318710	298940	17.3261	NaN	18.2819	18.1895	-0.9096
Q9JLJ2	Q9JLJ2	4-trimethylaminobutyraldehyde dehydrogenase	Aldh9a1	6	6	20.9	53.514	131240	141940	215310	305110	17.0018	17.1149	17.7161	18.219	-0.9092
P63280	P63280	SUMO-conjugating enzyme UBC9	Ube2i	3	3	27.8	18.007	104880	70250	284210	90827	16.6784	16.1002	18.1166	16.4708	-0.9044
P55937	P55937	Golgin subfamily A member 3	Golga3	4	4	5	167.22	74966	0	140630	139960	16.1939	NaN	17.1015	17.0947	-0.9042
Q61361	Q61361	Brevican core protein	Bcan	26	26	36.2	95.814	888350	917370	1645800	1709900	19.7608	19.8071	20.6504	20.7055	-0.894
O35226	O35226	26S proteasome non-ATPase regulatory subunit 4	Psmd4	5	5	20.5	40.703	283050	155240	440750	341860	18.1107	17.2441	18.7496	18.383	-0.8889
P34022	P34022	Ran-specific GTPase-activating protein	Ranbp1	6	6	48.8	23.596	153250	148500	263240	296360	17.2255	17.1801	18.006	18.177	-0.8887
P61089;Q9CQ37	P61089	Ubiquitin-conjugating enzyme E2 N	Ube2n	10	10	77.6	17.138	504820	635220	1084400	1010500	18.9454	19.2769	20.0485	19.9466	-0.8864
Q9DC51	Q9DC51	Guanine nucleotide-binding protein G(i) subunit alpha-3	Gnai3	11	3	31.9	40.538	0	147000	324150	227560	NaN	17.1655	18.3063	17.7959	-0.8856
Q9CYR6	Q9CYR6	Phosphoacetylglucosamine mutase	Pgm3	3	3	6.5	59.452	0	45616	89462	79285	NaN	15.4773	16.449	16.2748	-0.8846
Q9DCS9	Q9DCS9	NADH dehydrogenase [ubiquinone] 1 beta subcomplex subunit 10	Ndufb10	8	8	54	21.024	1667800	1739100	2979600	3295000	20.6695	20.7299	21.5067	21.6518	-0.87955
Q6R891;Q9D5U8	Q6R891	Neurabin-2	Ppp1r9b	19	19	34.4	89.519	471080	530300	1020000	826060	18.8456	19.0164	19.9601	19.6559	-0.877
P47199	P47199	Quinone oxidoreductase	Cryz	9	9	48.3	35.268	122770	136810	214680	260570	16.9056	17.0618	17.7118	17.9913	-0.86785
Q8K3J1	Q8K3J1	NADH dehydrogenase [ubiquinone] iron-sulfur protein 8, mitochondrial	Ndufs8	4	4	23.1	24.038	775180	944150	1536800	1580700	19.5642	19.8487	20.5515	20.5921	-0.86535
Q8CHG7	Q8CHG7	Rap guanine nucleotide exchange factor 2	Rapgef2	19	19	23.3	166.41	337400	420880	693360	677540	18.3641	18.6831	19.4032	19.3699	-0.86295
Q61206	Q61206	Platelet-activating factor acetylhydrolase IB subunit alpha2	Pafah1b2	6	6	41	25.581	897940	1208100	1877000	1892800	19.7763	20.2043	20.84	20.8521	-0.85575
Q9QZQ8	Q9QZQ8	Core histone macro-H2A.1	Macroh2a1	9	8	45	39.289	870050	829840	1279700	1833300	19.7307	19.6625	20.2874	20.806	-0.8501
Q91YR1	Q91YR1	Twinfilin-1	Twf1	7	6	27.7	40.079	203760	261290	393420	438160	17.6365	17.9953	18.5857	18.7411	-0.8475
Q9D8L5	Q9D8L5	Coiled-coil domain-containing protein 91	Ccdc91	2	2	6.1	50.006	0	28406	51031	0	NaN	14.7939	15.6391	NaN	-0.8452
P17183	P17183	Gamma-enolase	Eno2	20	15	72.8	47.296	2164900	2138700	3907400	3817600	21.0459	21.0283	21.8978	21.8642	-0.8439
Q8JZS0	Q8JZS0	Protein lin-7 homolog A	Lin7a	5	1	24.5	25.992	404860	252630	503610	653420	18.6271	17.9467	18.9419	19.3177	-0.8429
P48774	P48774	Glutathione S-transferase Mu 5	Gstm5	8	7	39.3	26.635	613990	673300	1474600	901620	19.2279	19.3609	20.4919	19.7822	-0.84265
Q8K354	Q8K354	Carbonyl reductase [NADPH] 3	Cbr3	5	5	30.3	30.953	254120	169790	322690	427970	17.9552	17.3734	18.2998	18.7071	-0.83915
Q9CWE0	Q9CWE0	Mitochondrial fission regulator 1-like	Mtfr1l	4	4	21.8	31.726	215850	126820	284440	307570	17.7197	16.9524	18.1178	18.2306	-0.83815
Q9QVP9	Q9QVP9	Protein-tyrosine kinase 2-beta	Ptk2b	20	19	26.4	115.79	300740	327690	611430	514570	18.1982	18.322	19.2218	18.973	-0.8373
Q8BNW9	Q8BNW9	Kelch repeat and BTB domain-containing protein 11	Kbtbd11	12	12	26.5	67.945	126860	283250	322200	354380	16.9529	18.1117	18.2976	18.4349	-0.83395
Q9CPU0	Q9CPU0	Lactoylglutathione lyase	Glo1	10	10	73.4	20.809	638090	455770	861520	1068600	19.2834	18.7979	19.7165	20.0273	-0.83125
P17742	P17742	Peptidyl-prolyl cis-trans isomerase A;Peptidyl-prolyl cis-trans isomerase A, N-terminally processed	Ppia	10	10	70.7	17.971	2946600	2881700	5316400	5043000	21.4906	21.4585	22.342	22.2659	-0.8294
Q921M3	Q921M3	Splicing factor 3B subunit 3	Sf3b3	4	4	4.8	135.55	77449	133980	141540	231350	16.241	17.0317	17.1108	17.8197	-0.8289
P28028;Q99N57	P28028	Serine/threonine-protein kinase B-raf	Braf	6	6	10.3	82.514	91256	68625	136790	144220	16.4776	16.0664	17.0616	17.1379	-0.82775
Q6ZPU9	Q6ZPU9	KIF-binding protein	Kifbp	4	4	10.4	71.051	151300	316400	387710	0	17.2071	18.2714	18.5646	NaN	-0.82535
Q922Q8	Q922Q8	Leucine-rich repeat-containing protein 59;Leucine-rich repeat-containing protein 59, N-terminally processed	Lrrc59	5	5	26.4	34.877	140560	250610	396530	277930	17.1008	17.9351	18.5971	18.0844	-0.8228
Q8BLK3	Q8BLK3	Limbic system-associated membrane protein	Lsamp	13	13	38.4	38.086	982270	1492100	1735500	2633300	19.9058	20.5089	20.7269	21.3284	-0.8203
P70297;O88811	P70297	Signal transducing adapter molecule 1	Stam	6	6	14.6	59.771	285590	284990	511480	494210	18.1236	18.1206	18.9643	18.9148	-0.81745
Q9WUK2	Q9WUK2	Eukaryotic translation initiation factor 4H	Eif4h	7	7	39.5	27.341	903500	834620	1564800	1492400	19.7852	19.6708	20.5775	20.5092	-0.81535
O08997	O08997	Copper transport protein ATOX1	Atox1	2	2	47.1	7.3384	379830	354250	664230	627020	18.535	18.4344	19.3413	19.2582	-0.81505
P63044	P63044	Vesicle-associated membrane protein 2	Vamp2	4	2	59.5	12.691	2430700	2522000	4270900	4440600	21.2129	21.2661	22.0261	22.0823	-0.8147
Q3UHD6	Q3UHD6	Sorting nexin-27	Snx27	4	4	12.2	60.988	0	49304	86561	0	NaN	15.5894	16.4014	NaN	-0.812
Q64332	Q64332	Synapsin-2	Syn2	25	22	67.7	63.372	5844900	5642400	10438000	9708900	22.4787	22.4279	23.3153	23.2109	-0.8098
P97355	P97355	Spermine synthase	Sms	3	3	15.8	41.313	95062	81535	104350	227810	16.5366	16.3151	16.6711	17.7975	-0.80845
P35700	P35700	Peroxiredoxin-1	Prdx1	13	12	62.8	22.176	661960	894870	1334700	1357200	19.3364	19.7713	20.3481	20.3722	-0.8063
Q80VP9	Q80VP9	Aspartate beta-hydroxylase domain-containing protein 2	Asphd2	5	5	23.6	38.731	114940	350620	441720	278660	16.8105	18.4195	18.7528	18.0881	-0.80545
P27546	P27546	Microtubule-associated protein 4	Map4	19	19	23.5	117.43	761200	821020	1280100	1490000	19.5379	19.6471	20.2878	20.5069	-0.80485
Q99LD8	Q99LD8	Putative hydrolase DDAH2	Ddah2	4	4	35.4	29.645	97871	133040	198400	200220	16.5786	17.0215	17.5981	17.6112	-0.8046
P80316	P80316	T-complex protein 1 subunit epsilon	Cct5	14	14	37.3	59.623	1279200	1001100	2111300	1848400	20.2868	19.9332	21.0097	20.8178	-0.80375
P47757	P47757	F-actin-capping protein subunit beta	Capzb	12	12	58.5	31.345	334830	423200	674090	640350	18.3531	18.691	19.3626	19.2885	-0.8035
P84089	P84089	Enhancer of rudimentary homolog	Erh	3	3	25	12.259	302670	281020	545750	474630	18.2074	18.1003	19.0579	18.8564	-0.8033
Q62415	Q62415	Apoptosis-stimulating of p53 protein 1	Ppp1r13b	3	3	6.2	119.17	84948	0	134060	163480	16.3743	NaN	17.0325	17.3188	-0.80135
Q9DB77	Q9DB77	Cytochrome b-c1 complex subunit 2, mitochondrial	Uqcrc2	18	18	60	48.234	1122800	1135700	2286800	1692200	20.0987	20.1152	21.1249	20.6905	-0.80075
P42208	P42208	Septin-2	Septin2	7	7	32.1	41.525	481850	571140	1016600	819240	18.8782	19.1235	19.9553	19.6439	-0.79875
O08553	O08553	Dihydropyrimidinase-related protein 2	Dpysl2	37	34	72.9	62.277	8387100	8376400	14310000	14836000	22.9997	22.9979	23.7705	23.8226	-0.79775
Q9R0Q7	Q9R0Q7	Prostaglandin E synthase 3	Ptges3	4	4	27.5	18.721	474820	595220	688420	1240300	18.857	19.1831	19.3929	20.2423	-0.79755
Q9QZE7	Q9QZE7	Translin-associated protein X	Tsnax	2	2	13.4	32.926	90984	0	220230	113520	16.4733	NaN	17.7487	16.7926	-0.79735
Q9Z2I9	Q9Z2I9	Succinate--CoA ligase [ADP-forming] subunit beta, mitochondrial	Sucla2	14	14	37.4	50.113	615960	680420	1146900	1103800	19.2325	19.3761	20.1293	20.074	-0.79735
Q99JY9	Q99JY9	Actin-related protein 3	Actr3	16	15	53.6	47.357	1857400	2017600	3459900	3259400	20.8249	20.9442	21.7223	21.6362	-0.7947
Q07076	Q07076	Annexin A7	Anxa7	4	4	12.7	49.925	266930	212910	550060	310410	18.0261	17.6999	19.0692	18.2438	-0.7935
Q8CCN5	Q8CCN5	BCAS3 microtubule associated cell migration factor	Bcas3	3	3	6.4	101.02	73748	0	122840	132960	16.1703	NaN	16.9064	17.0206	-0.7932
P63328	P63328	Protein phosphatase 3 catalytic subunit alpha	Ppp3ca	25	16	64.3	58.643	2518800	1781700	3670500	3658600	21.2643	20.7648	21.8075	21.8029	-0.79065
Q9CRB2	Q9CRB2	H/ACA ribonucleoprotein complex subunit 2	Nhp2	2	2	21.6	17.247	54506	58545	94484	100960	15.7341	15.8373	16.5278	16.6234	-0.7899
Q14BB9	Q14BB9	MAP6 domain-containing protein 1	Map6d1	6	6	55	20.432	414320	479020	758460	778650	18.6604	18.8697	19.5327	19.5706	-0.7866
Q91VI7	Q91VI7	Ribonuclease inhibitor	Rnh1	16	16	62.3	49.816	239160	210890	356450	419420	17.8676	17.6861	18.4433	18.678	-0.7838
Q99LX0	Q99LX0	Parkinson disease protein 7 homolog	Park7	6	6	48.7	20.021	1458000	1470100	2517100	2510700	20.4756	20.4875	21.2633	21.2597	-0.77995
Q2NL51	Q2NL51	Glycogen synthase kinase-3 alpha	Gsk3a	11	9	37.1	51.66	205980	236880	364960	392880	17.6521	17.8538	18.4774	18.5837	-0.7776
Q64433	Q64433	10 kDa heat shock protein, mitochondrial	Hspe1	7	7	60.8	10.963	2006000	2175600	3483900	3671400	20.9359	21.053	21.7323	21.8079	-0.77565
Q62189	Q62189	U1 small nuclear ribonucleoprotein A	Snrpa	1	1	4.5	31.835	135140	0	0	230930	17.0441	NaN	NaN	17.8171	-0.773
P18242	P18242	Cathepsin D	Ctsd	9	9	26.3	44.953	813840	650740	1225700	1255800	19.6344	19.3117	20.2252	20.2602	-0.76965
E9Q6P5	E9Q6P5	Tetratricopeptide repeat protein 7B	Ttc7b	6	6	11.7	94.202	103210	90714	155330	174900	16.6552	16.469	17.245	17.4162	-0.7685
Q9EPJ9	Q9EPJ9	ADP-ribosylation factor GTPase-activating protein 1	Arfgap1	10	10	35	45.288	253620	282510	476760	433990	17.9523	18.1079	18.8629	18.7273	-0.765
P51859	P51859	Hepatoma-derived growth factor	Hdgf	5	4	29.1	26.268	420350	395400	744890	642830	18.6812	18.593	19.5067	19.2941	-0.7633
Q9D0R8	Q9D0R8	Protein LSM12	Lsm12	2	2	15.4	21.701	108110	0	195000	171690	16.7221	NaN	17.5731	17.3894	-0.75915
Q9QZF2	Q9QZF2	Glypican-1;Secreted glypican-1	Gpc1	8	8	26.9	61.359	145900	74876	202940	153080	17.1546	16.1922	17.6307	17.2239	-0.7539
P08003	P08003	Protein disulfide-isomerase A4	Pdia4	5	5	12.4	71.982	142350	200650	327260	248070	17.1191	17.6143	18.3201	17.9204	-0.75355
Q9CZ04	Q9CZ04	COP9 signalosome complex subunit 7a	Cops7a	6	6	34.5	30.224	114990	403230	388740	338710	16.8111	18.6212	18.5684	18.3697	-0.7529
P70182	P70182	Phosphatidylinositol 4-phosphate 5-kinase type-1 alpha	Pip5k1a	3	2	9.9	60.484	65646	0	110520	0	16.0024	NaN	16.7539	NaN	-0.7515
P28271	P28271	Cytoplasmic aconitate hydratase	Aco1	5	5	9.8	98.124	107200	103150	140260	223240	16.7099	16.6544	17.0977	17.7682	-0.7508
O35874	O35874	Neutral amino acid transporter A	Slc1a4	4	4	13.5	56.061	187470	194220	339220	303360	17.5163	17.5673	18.3719	18.2107	-0.7495
P27048;P63163	P27048;P63163	Small nuclear ribonucleoprotein-associated protein B;Small nuclear ribonucleoprotein-associated protein N	Snrpb;Snrpn	3	3	10	23.656	134010	162660	292140	209980	17.032	17.3115	18.1563	17.6799	-0.74635
P30275;Q6P8J7	P30275	Creatine kinase U-type, mitochondrial	Ckmt1	14	14	48.3	47.003	1995800	2518600	4184100	3370400	20.9285	21.2642	21.9965	21.6845	-0.74415
Q99J85	Q99J85	Neuronal pentraxin receptor	Nptxr	9	9	30.6	52.284	291000	311680	378560	669070	18.1507	18.2497	18.5302	19.3518	-0.7408
Q9QUR6	Q9QUR6	Prolyl endopeptidase	Prep	7	7	13.9	80.751	304230	158150	270400	496600	18.2148	17.2709	18.0447	18.9217	-0.74035
Q8BH95	Q8BH95	Enoyl-CoA hydratase, mitochondrial	Echs1	7	7	26.6	31.474	795950	802640	1311800	1352600	19.6023	19.6144	20.3231	20.3673	-0.73685
P04370	P04370	Myelin basic protein	Mbp	11	11	29.6	27.167	13590000	13147000	22129000	22410000	23.696	23.6482	24.3994	24.4176	-0.7364
Q9DCZ1	Q9DCZ1	GMP reductase 1	Gmpr	5	4	23.5	37.482	139000	136540	249940	210750	17.0847	17.059	17.9312	17.6852	-0.73635
Q3U5Q7	Q3U5Q7	UMP-CMP kinase 2, mitochondrial	Cmpk2	6	6	20.1	50.036	148840	80050	172800	187320	17.1834	16.2886	17.3987	17.5151	-0.7209
O55029	O55029	Coatomer subunit beta	Copb2	5	5	10.6	102.45	0	105250	167900	178450	NaN	16.6835	17.3572	17.4452	-0.7177
Q9D8B3	Q9D8B3	Charged multivesicular body protein 4b	Chmp4b	5	5	23.2	24.936	487640	407810	703490	762750	18.8955	18.6375	19.4242	19.5409	-0.71605
P16330	P16330	2,3-cyclic-nucleotide 3-phosphodiesterase	Cnp	31	31	64.5	47.123	3072900	2704400	4940800	4532900	21.5512	21.3669	22.2363	22.112	-0.7151
Q62426	Q62426	Cystatin-B	Cstb	1	1	21.4	11.045	310740	0	496690	521430	18.2453	NaN	18.922	18.9921	-0.71175
Q4VAE3	Q4VAE3	Transmembrane protein 65	Tmem65	4	4	15.4	24.918	247710	277330	579410	317950	17.9183	18.0812	19.1442	18.2784	-0.71155
Q9JK48	Q9JK48	Endophilin-B1	Sh3glb1	7	7	23.3	40.855	60044	96966	155110	100570	15.8737	16.5652	17.2429	16.6178	-0.7109
Q9CQA3	Q9CQA3	Succinate dehydrogenase [ubiquinone] iron-sulfur subunit, mitochondrial	Sdhb	11	11	42.9	31.814	605890	360100	705280	828710	19.2087	18.458	19.4278	19.6605	-0.7108
Q4KML4	Q4KML4	Costars family protein ABRACL	Abracl	3	3	46.9	9.0303	178780	192550	267030	344030	17.4478	17.5549	18.0266	18.3922	-0.70805
Q9D0E1	Q9D0E1	Heterogeneous nuclear ribonucleoprotein M	Hnrnpm	8	8	14.8	77.648	317280	326620	545370	505730	18.2754	18.3173	19.0569	18.948	-0.7061
P70202	P70202	Latexin	Lxn	4	4	20.3	25.492	219500	233100	372600	365220	17.7439	17.8306	18.5073	18.4784	-0.7056
O88643	O88643	Serine/threonine-protein kinase PAK 1	Pak1	14	8	30.5	60.736	208180	211720	362430	323320	17.6675	17.6918	18.4673	18.3026	-0.7053
Q9WUL7	Q9WUL7	ADP-ribosylation factor-like protein 3	Arl3	6	6	54.4	20.486	204150	248440	437990	305180	17.6393	17.9225	18.7405	18.2193	-0.699
P26443	P26443	Glutamate dehydrogenase 1, mitochondrial	Glud1	23	23	47.7	61.336	1287900	1360900	2117900	2180500	20.2966	20.3761	21.0142	21.0562	-0.69885
Q91W50	Q91W50	Cold shock domain-containing protein E1	Csde1	13	13	19.5	88.79	231430	288870	354140	496360	17.8202	18.1401	18.434	18.921	-0.69735
Q61792	Q61792	LIM and SH3 domain protein 1	Lasp1	6	5	22.1	29.994	418260	487070	794250	672940	18.674	18.8938	19.5992	19.3601	-0.69575
Q9CR21	Q9CR21	Acyl carrier protein, mitochondrial	Ndufab1	2	2	15.4	17.37	0	398130	685930	602350	NaN	18.6029	19.3877	19.2002	-0.69105
P17751	P17751	Triosephosphate isomerase	Tpi1	16	16	83.1	26.712	4807500	4223600	7194700	7338700	22.1969	22.01	22.7785	22.8071	-0.68935
Q5SYD0	Q5SYD0	Unconventional myosin-Id	Myo1d	5	5	8.3	116.08	90280	63274	121860	0	16.4621	15.9493	16.8949	NaN	-0.6892
P63260	P63260	Actin, cytoplasmic 2;Actin, cytoplasmic 2, N-terminally processed	Actg1	33	1	83.7	41.792	16113000	15000000	24147000	25965000	23.9417	23.8385	24.5253	24.6301	-0.6876
P28652	P28652	Calcium/calmodulin-dependent protein kinase type II subunit beta	Camk2b	30	14	72.5	60.46	2599900	2446900	3989000	4131800	21.31	21.2225	21.9276	21.9783	-0.6867
P59999	P59999	Actin-related protein 2/3 complex subunit 4	Arpc4	6	6	48.2	19.667	814680	1788100	1995700	1890500	19.6359	20.77	20.9285	20.8503	-0.68645
Q99KJ8	Q99KJ8	Dynactin subunit 2	Dctn2	14	14	40.3	44.116	639680	613300	1017200	993270	19.287	19.2262	19.9562	19.9218	-0.6824
Q9Z1Z2	Q9Z1Z2	Serine-threonine kinase receptor-associated protein	Strap	12	12	47.7	38.442	213250	175150	312760	304790	17.7022	17.4182	18.2547	18.2175	-0.6759
Q6P1D5	Q6P1D5	Seizure 6-like protein	Sez6l	4	4	7.1	104.83	106670	0	177790	162300	16.7028	NaN	17.4398	17.3083	-0.67125
Q6DFW4	Q6DFW4	Nucleolar protein 58	Nop58	3	3	7.6	60.342	57984	56125	78601	104750	15.8234	15.7764	16.2623	16.6766	-0.66955
P61022	P61022	Calcineurin B homologous protein 1	Chp1	4	4	27.7	22.432	115840	119610	157690	222170	16.8218	16.868	17.2667	17.7613	-0.6691
Q9JJC6	Q9JJC6	RILP-like protein 1	Rilpl1	2	2	5.7	47.323	74413	78533	121710	121390	16.1833	16.261	16.8931	16.8893	-0.66905
Q6ZWV7	Q6ZWV7	Large ribosomal subunit protein uL29	Rpl35	3	3	22	14.552	262420	169570	346350	323280	18.0015	17.3715	18.4019	18.3024	-0.66565
Q9D6J6	Q9D6J6	NADH dehydrogenase [ubiquinone] flavoprotein 2, mitochondrial	Ndufv2	7	7	32.3	27.285	887570	1036400	1499000	1539900	19.7595	19.9831	20.5156	20.5544	-0.6637
Q62420	Q62420	Endophilin-A1	Sh3gl2	16	9	45.5	39.955	2419100	2352100	3779900	3772800	21.206	21.1655	21.8499	21.8472	-0.6628
P46471	P46471	26S proteasome regulatory subunit 7	Psmc2	8	8	23.3	48.647	100210	201340	233130	216660	16.6127	17.6193	17.8308	17.7251	-0.66195
P58404	P58404	Striatin-4	Strn4	9	8	23	81.644	128500	155010	195260	254030	16.9714	17.242	17.575	17.9546	-0.6581
P26369	P26369	Splicing factor U2AF 65 kDa subunit	U2af2	6	6	15.4	53.516	320830	459570	619150	592250	18.2914	18.8099	19.2399	19.1758	-0.6572
A2AHG0	A2AHG0	Leucine zipper putative tumor suppressor 3	Lzts3	2	2	6.1	74.985	0	163600	216350	307580	NaN	17.3198	17.723	18.2306	-0.657
O70443	O70443	Guanine nucleotide-binding protein G(z) subunit alpha	Gnaz	11	11	37.5	40.849	258710	239620	321430	479190	17.981	17.8704	18.2941	18.8702	-0.65645
Q61753	Q61753	D-3-phosphoglycerate dehydrogenase	Phgdh	14	14	36.2	56.585	519730	513780	808640	819290	18.9874	18.9708	19.6251	19.644	-0.65545
P16054;P23298	P16054	Protein kinase C epsilon type	Prkce	21	21	34.2	83.56	255070	279140	407480	432030	17.9605	18.0906	18.6364	18.7208	-0.65305
Q9WVE8	Q9WVE8	Protein kinase C and casein kinase substrate in neurons protein 2	Pacsin2	5	5	11.9	55.832	140260	146100	225080	224510	17.0977	17.1566	17.7801	17.7764	-0.6511
P61161	P61161	Actin-related protein 2	Actr2	11	11	38.1	44.76	433990	430550	678900	676780	18.7273	18.7158	19.3728	19.3683	-0.649
P97315	P97315	Cysteine and glycine-rich protein 1	Csrp1	9	9	60.1	20.583	865290	849590	1342300	1345300	19.7228	19.6964	20.3563	20.3595	-0.6483
Q9D0M1	Q9D0M1	Phosphoribosyl pyrophosphate synthase-associated protein 1	Prpsap1	7	6	30.1	39.431	129280	0	172290	237880	16.9801	NaN	17.3945	17.8599	-0.6471
P18760	P18760	Cofilin-1	Cfl1	15	14	69.9	18.559	5012100	4810300	7690600	7661200	22.257	22.1977	22.8747	22.8691	-0.64455
O54983	O54983	Ketimine reductase mu-crystallin	Crym	13	13	71.9	33.523	1547800	1369400	2278200	2257900	20.5618	20.3851	21.1195	21.1066	-0.6396
P45591	P45591	Cofilin-2	Cfl2	8	7	49.4	18.709	886580	892010	1385900	1381900	19.7579	19.7667	20.4024	20.3982	-0.638
P52480;P53657	P52480	Pyruvate kinase PKM	Pkm	35	35	71.6	57.844	8407200	8729100	13295000	13362000	23.0032	23.0574	23.6644	23.6716	-0.6377
P08553	P08553	Neurofilament medium polypeptide	Nefm	35	30	43.3	95.915	2818500	2951800	4480100	4486300	21.4265	21.4932	22.0951	22.0971	-0.63625
Q7TPM6	Q7TPM6	Fibronectin type III and SPRY domain-containing protein 1	Fsd1	3	3	8.9	55.524	84508	0	131310	0	16.3668	NaN	17.0026	NaN	-0.6358
Q9D6R2	Q9D6R2	Isocitrate dehydrogenase [NAD] subunit alpha, mitochondrial	Idh3a	17	17	48.4	39.638	1859500	1852000	2820600	2933700	20.8265	20.8207	21.4276	21.4843	-0.63235
P20029	P20029	Endoplasmic reticulum chaperone BiP	Hspa5	25	23	43.4	72.421	1128100	1238600	1851500	1811200	20.1055	20.2403	20.8203	20.7885	-0.6315
Q9CZW4	Q9CZW4	Fatty acid CoA ligase Acsl3	Acsl3	2	2	5	80.491	0	132530	204910	0	NaN	17.016	17.6446	NaN	-0.6286
Q9CX56	Q9CX56	26S proteasome non-ATPase regulatory subunit 8	Psmd8	2	2	7.1	39.93	133350	117430	246670	151460	17.0249	16.8414	17.9122	17.2086	-0.62725
Q62417	Q62417	Sorbin and SH3 domain-containing protein 1	Sorbs1	8	8	9.5	143.07	136180	203680	228720	289230	17.0552	17.6359	17.8032	18.1419	-0.627
O89112	O89112	Glutathione S-transferase LANCL1	Lancl1	13	13	49.4	45.341	121320	145060	204910	204000	16.8885	17.1463	17.6446	17.6382	-0.624
P50571	P50571	Gamma-aminobutyric acid receptor subunit beta-1	Gabrb1	5	1	11.4	54.1	428840	437850	0	666950	18.7101	18.7401	NaN	19.3472	-0.6221
Q62318	Q62318	Transcription intermediary factor 1-beta	Trim28	8	8	19.2	88.846	204560	187610	370290	243880	17.6422	17.5174	18.4983	17.8958	-0.61725
P99024	P99024	Tubulin beta-5 chain	Tubb5	30	5	70.3	49.67	7736500	7244600	11248000	11659000	22.8832	22.7885	23.4232	23.4749	-0.6132
Q61171	Q61171	Peroxiredoxin-2	Prdx2	10	10	76.8	21.778	4883700	8699300	10342000	9588600	22.2195	23.0525	23.302	23.1929	-0.61145
P60122	P60122	RuvB-like 1	Ruvbl1	7	7	23.7	50.213	195380	214350	315050	309810	17.5759	17.7096	18.2652	18.241	-0.61035
P16014	P16014	Secretogranin-1;CCB peptide;PE-11	Chgb	3	3	6.6	77.968	101740	103030	180370	135170	16.6345	16.6527	17.4606	17.0444	-0.6089
Q9Z2D6	Q9Z2D6	Methyl-CpG-binding protein 2	Mecp2	11	11	27.3	52.307	235610	268850	378340	389350	17.846	18.0364	18.5293	18.5707	-0.6088
Q9ERG2	Q9ERG2	Striatin-3	Strn3	7	6	12.9	87.149	83946	159710	210670	147700	16.3572	17.2851	17.6846	17.1723	-0.6073
P17710;Q91W97;O08528	P17710	Hexokinase-1	Hk1	38	38	43	108.3	2844400	2848900	4628000	4056700	21.4397	21.442	22.142	21.9519	-0.6061
P20065	P20065	Thymosin beta-4;Hemoregulatory peptide AcSDKP	Tmsb4x	5	5	50	5.6794	253490	236350	423000	325280	17.9516	17.8506	18.6903	18.3113	-0.5997
B9EJA2	B9EJA2	Cortactin-binding protein 2	Cttnbp2	15	14	12.1	178.77	194240	298130	354640	374390	17.5675	18.1856	18.436	18.5142	-0.59855
P14206	P14206	Small ribosomal subunit protein uS2	Rpsa	10	10	56.9	32.838	632190	632340	995130	919550	19.27	19.2703	19.9245	19.8106	-0.5974
Q9JJY3	Q9JJY3	Sphingomyelin phosphodiesterase 3	Smpd3	5	5	11.9	71.196	222600	193330	249050	394800	17.7641	17.5607	17.9261	18.5908	-0.59605
Q61696	Q61696	Heat shock 70 kDa protein 1A	Hspa1a	16	1	34	70.078	314030	315750	508430	444640	18.2605	18.2684	18.9557	18.7623	-0.59455
Q9JKV1	Q9JKV1	Proteasomal ubiquitin receptor ADRM1	Adrm1	3	3	12.3	42.06	262530	0	449300	346640	18.0021	NaN	18.7773	18.4031	-0.5881
Q8VBV7	Q8VBV7	COP9 signalosome complex subunit 8	Cops8	2	2	16.7	23.255	492490	466730	615690	841660	18.9097	18.8322	19.2318	19.6829	-0.5864
P63085;Q61532;Q6P5G0	P63085	Mitogen-activated protein kinase 1	Mapk1	14	10	54.2	41.275	574400	634150	919410	892070	19.1317	19.2745	19.8103	19.7668	-0.58545
Q791V5	Q791V5	Mitochondrial carrier homolog 2	Mtch2	7	7	36.6	33.499	391310	369970	588600	552200	18.578	18.497	19.1669	19.0748	-0.58335
P70670;Q60817	P70670;Q60817	Nascent polypeptide-associated complex subunit alpha, muscle-specific form;Nascent polypeptide-associated complex subunit alpha	Naca	4	4	2	220.5	517610	530540	771420	798740	18.9815	19.0171	19.5572	19.6074	-0.583
P12815	P12815	Programmed cell death protein 6	Pdcd6	4	4	31.9	21.867	152140	58904	113430	176000	17.215	15.8461	16.7914	17.4252	-0.57775
P58771	P58771	Tropomyosin alpha-1 chain	Tpm1	17	6	42.3	32.68	543190	630520	841740	906140	19.0511	19.2662	19.683	19.7894	-0.57755
P05480;Q04736;P25911;P08103	P05480	Proto-oncogene tyrosine-protein kinase Src	Src	7	6	19.4	59.89	108360	118280	181410	157020	16.7255	16.8518	17.4689	17.2606	-0.5761
Q9Z2W8	Q9Z2W8	Glutamate receptor 4	Gria4	4	3	5.8	100.85	89634	107530	146180	0	16.4518	16.7144	17.1574	NaN	-0.5743
Q62059	Q62059	Versican core protein	Vcan	15	15	6	366.78	455660	507470	753990	675900	18.7976	18.953	19.5242	19.3664	-0.57
O35465	O35465	Peptidyl-prolyl cis-trans isomerase FKBP8	Fkbp8	3	3	14.7	43.528	110620	38684	116310	80847	16.7553	15.2394	16.8276	16.3029	-0.5679
Q3UHL1	Q3UHL1	CaM kinase-like vesicle-associated protein	Camkv	27	27	54.1	54.819	968070	891310	1344800	1408700	19.8848	19.7656	20.359	20.4259	-0.56725
Q9D6Z1	Q9D6Z1	Nucleolar protein 56	Nop56	5	5	13.3	64.464	0	71041	121900	90838	NaN	16.1164	16.8953	16.471	-0.56675
Q8CJH3	Q8CJH3	Plexin-B1	Plxnb1	4	4	3.5	231.37	81239	95200	130260	0	16.3099	16.5387	16.991	NaN	-0.5667
P62889	P62889	Large ribosomal subunit protein eL30	Rpl30	3	3	40.9	12.784	753310	306920	672240	750930	19.5229	18.2275	19.3586	19.5183	-0.56325
Q8BG95	Q8BG95	Protein phosphatase 1 regulatory subunit 12B	Ppp1r12b	4	2	5.5	109.05	267330	279540	403710	0	18.0283	18.0927	18.623	NaN	-0.5625
Q64105	Q64105	Sepiapterin reductase	Spr	7	7	33.7	27.883	225670	210850	378990	272720	17.7839	17.6859	18.5318	18.0571	-0.55955
Q62418	Q62418	Drebrin-like protein	Dbnl	14	14	37.4	48.699	618360	677330	939440	967960	19.2381	19.3695	19.8414	19.8846	-0.5592
P12382	P12382	ATP-dependent 6-phosphofructokinase, liver type	Pfkl	17	14	31.5	85.359	460590	492040	658820	744050	18.8131	18.9084	19.3295	19.505	-0.5565
O89053	O89053	Coronin-1A	Coro1a	16	16	49.9	50.989	1544500	1401300	2148000	2170300	20.5587	20.4183	21.0346	21.0495	-0.55355
Q9JKL4	Q9JKL4	NADH dehydrogenase [ubiquinone] 1 alpha subcomplex assembly factor 3	Ndufaf3	3	3	25.9	20.733	292340	136550	275820	309100	18.1573	17.0591	18.0734	18.2377	-0.54735
P61979	P61979	Heterogeneous nuclear ribonucleoprotein K	Hnrnpk	16	16	46	50.976	1824100	1920000	2713100	2735700	20.7988	20.8727	21.3715	21.3835	-0.54175
O88935	O88935	Synapsin-1	Syn1	37	35	77.3	74.096	8544400	8311600	12079000	12455000	23.0265	22.9867	23.526	23.5702	-0.5415
Q9CR86	Q9CR86	Calcium-regulated heat stable protein 1	Carhsp1	2	2	18.2	16.062	0	154960	0	225440	NaN	17.2415	NaN	17.7824	-0.5409
Q9Z2U1	Q9Z2U1	Proteasome subunit alpha type-5	Psma5	5	5	32	26.411	338420	353800	539290	469500	18.3685	18.4326	19.0407	18.8408	-0.5402
Q8R164	Q8R164	Valacyclovir hydrolase	Bphl	7	7	34.7	32.851	260260	295600	378470	429740	17.9896	18.1733	18.5298	18.7131	-0.54
Q60771	Q60771	Claudin-11	Cldn11	4	4	22.2	22.114	2201500	2345600	3287500	3307500	21.0701	21.1615	21.6486	21.6573	-0.53715
Q6PDG5;P97496	Q6PDG5	SWI/SNF complex subunit SMARCC2	Smarcc2	5	5	6.4	132.6	94910	0	141210	134250	16.5343	NaN	17.1075	17.0346	-0.53675
P99026	P99026	Proteasome subunit beta type-4	Psmb4	4	4	23.5	29.116	235310	139470	293220	235080	17.8442	17.0896	18.1616	17.8428	-0.5353
Q8C3Q5	Q8C3Q5	Protein shisa-7	Shisa7	5	5	11.8	58.333	79081	96679	132060	120380	16.271	16.5609	17.0108	16.8772	-0.52805
Q9D154;Q8VHP7;Q9JK88	Q9D154	Leukocyte elastase inhibitor A	Serpinb1a	5	5	15.3	42.574	99410	114980	126670	187570	16.6011	16.811	16.9507	17.5171	-0.52785
P39054	P39054	Dynamin-2	Dnm2	14	3	17.5	98.144	290880	0	419230	0	18.1501	NaN	18.6774	NaN	-0.5273
Q9WVQ1	Q9WVQ1	Membrane-associated guanylate kinase, WW and PDZ domain-containing protein 2	Magi2	9	9	11.1	140.92	223080	218680	399840	253240	17.7672	17.7385	18.6091	17.9501	-0.52675
Q99KP3	Q99KP3	Lambda-crystallin homolog	Cryl1	3	3	8.5	35.208	72196	0	92284	117210	16.1396	NaN	16.4938	16.8387	-0.52665
Q8R3Z5	Q8R3Z5	Voltage-dependent L-type calcium channel subunit beta-1	Cacnb1	4	3	12.4	65.485	0	97347	132210	148710	NaN	16.5708	17.0125	17.1821	-0.5265
Q60864	Q60864	Stress-induced-phosphoprotein 1	Stip1	26	26	43.3	62.581	810220	810460	1120700	1209700	19.628	19.6284	20.096	20.2062	-0.5229
Q91W89	Q91W89	Alpha-mannosidase 2C1	Man2c1	5	5	8	115.69	87001	133640	131570	182370	16.4087	17.028	17.0055	17.4765	-0.52265
Q8BYI9	Q8BYI9	Tenascin-R	Tnr	31	31	35.2	149.59	2497200	2403600	3533400	3492400	21.2519	21.1968	21.7526	21.7358	-0.51985
P84104	P84104	Serine/arginine-rich splicing factor 3	Srsf3	8	7	40.2	19.329	410440	577100	839540	579940	18.6468	19.1385	19.6792	19.1455	-0.5197
P09411	P09411	Phosphoglycerate kinase 1	Pgk1	27	22	70.3	44.55	8592600	7635100	11318000	11908000	23.0347	22.8642	23.4321	23.5054	-0.5193
P35279;Q8BHD0	P35279	Ras-related protein Rab-6A	Rab6a	6	3	32.2	23.59	884140	915090	1331500	1243300	19.7539	19.8036	20.3446	20.2457	-0.5164
P11798	P11798	Calcium/calmodulin-dependent protein kinase type II subunit alpha	Camk2a	33	24	80.8	54.114	7121700	7087900	9948900	10370000	22.7638	22.7569	23.2461	23.3059	-0.51565
O89086	O89086	RNA-binding protein 3	Rbm3	3	3	37.9	16.604	0	84540	120880	120660	NaN	16.3673	16.8832	16.8806	-0.5146
P68404	P68404	Protein kinase C beta type	Prkcb	21	15	40.4	76.75	1088900	1143000	1564400	1622400	20.0544	20.1244	20.5772	20.6297	-0.51405
Q8VEM8	Q8VEM8	Solute carrier family 25 member 3	Slc25a3	12	12	35.3	39.632	2448300	2760300	3785200	3633900	21.2233	21.3964	21.8519	21.7931	-0.51265
Q6NVF0	Q6NVF0	Inositol polyphosphate 5-phosphatase OCRL	Ocrl	4	4	7.7	104.28	61268	0	0	87382	15.9028	NaN	NaN	16.415	-0.5122
O88448;Q9DBS5	O88448	Kinesin light chain 2	Klc2	9	6	23.7	66.662	131220	107610	182810	156710	17.0016	16.7155	17.48	17.2577	-0.5103
P05202	P05202	Aspartate aminotransferase, mitochondrial	Got2	29	29	71.2	47.411	2200100	2151900	3115100	3081800	21.0691	21.0372	21.5708	21.5553	-0.5099
Q7TNC4	Q7TNC4	Putative RNA-binding protein Luc7-like 2	Luc7l2	4	2	14.8	46.582	91081	108830	138740	144630	16.4749	16.7317	17.082	17.142	-0.5087
P63323	P63323	Small ribosomal subunit protein eS12	Rps12	2	2	18.9	14.515	564250	585650	808240	823610	19.106	19.1597	19.6244	19.6516	-0.50515
Q8VHL1	Q8VHL1	Histone-lysine N-methyltransferase SETD7	Setd7	5	5	26.5	40.506	394730	397820	572220	552500	18.5905	18.6018	19.1262	19.0756	-0.50475
Q99KI0	Q99KI0	Aconitate hydratase, mitochondrial	Aco2	49	49	65.3	85.462	3092100	2846800	4149700	4270300	21.5602	21.4409	21.9846	22.0259	-0.5047
Q3UM45	Q3UM45	Protein phosphatase 1 regulatory subunit 7	Ppp1r7	16	16	54.3	41.291	982380	947870	1330600	1407500	19.9059	19.8543	20.3436	20.4247	-0.50405
Q8BVQ5	Q8BVQ5	Protein phosphatase methylesterase 1	Ppme1	6	6	33.9	42.256	230550	130100	266880	225570	17.8147	16.9893	18.0258	17.7832	-0.5025
Q9QYC0	Q9QYC0	Alpha-adducin	Add1	28	25	54.8	80.646	1085200	1005800	1392000	1573100	20.0495	19.9399	20.4087	20.5852	-0.50225
P56399	P56399	Ubiquitin carboxyl-terminal hydrolase 5	Usp5	26	26	44.2	95.832	1248600	1200500	1759600	1707100	20.2519	20.1952	20.7468	20.7031	-0.5014
P21107	P21107	Tropomyosin alpha-3 chain	Tpm3	19	10	48.8	32.994	1270800	1313300	1723100	1937600	20.2773	20.3248	20.7166	20.8858	-0.50015
P63101	P63101	14-3-3 protein zeta/delta	Ywhaz	23	16	80.4	27.771	7165300	7362100	11273000	9359600	22.7726	22.8117	23.4264	23.158	-0.50005
Q61699	Q61699	Heat shock protein 105 kDa	Hsph1	33	32	46.4	96.406	405460	465850	662710	569490	18.6292	18.8295	19.338	19.1193	-0.4993
Q9QZ88	Q9QZ88	Vacuolar protein sorting-associated protein 29	Vps29	6	6	45.1	20.495	154320	154260	215830	219520	17.2356	17.235	17.7195	17.744	-0.49645
Q00PI9	Q00PI9	Heterogeneous nuclear ribonucleoprotein U-like protein 2	Hnrnpul2	17	17	27.5	84.939	262070	208310	378610	286900	17.9996	17.6684	18.5304	18.1302	-0.4963
Q9DCS3	Q9DCS3	Enoyl-[acyl-carrier-protein] reductase, mitochondrial	Mecr	7	7	37.5	40.342	216470	150350	224650	288020	17.7238	17.198	17.7773	18.1358	-0.49565
Q9D1A2	Q9D1A2	Cytosolic non-specific dipeptidase	Cndp2	11	11	24.6	52.767	406760	357310	574360	501690	18.6338	18.4468	19.1316	18.9364	-0.4937
Q91V12	Q91V12	Cytosolic acyl coenzyme A thioester hydrolase	Acot7	10	10	31.5	42.536	2112100	1612300	2769800	2435000	21.0102	20.6207	21.4014	21.2155	-0.493
Q9JL62	Q9JL62	Glycolipid transfer protein	Gltp	5	5	43.5	23.689	818590	685790	918090	1210300	19.6428	19.3874	19.8083	20.2069	-0.4925
P09405	P09405	Nucleolin	Ncl	14	14	25	76.722	1025200	1248500	1666200	1519000	19.9675	20.2518	20.6681	20.5347	-0.49175
P68037	P68037	Ubiquitin-conjugating enzyme E2 L3	Ube2l3	6	6	48.7	17.861	404190	402600	555640	577410	18.6247	18.619	19.0838	19.1392	-0.48965
P15532	P15532	Nucleoside diphosphate kinase A	Nme1	12	8	80.3	17.208	1701400	1490800	2258000	2210000	20.6983	20.5077	21.1066	21.0756	-0.4881
Q8K0G5	Q8K0G5	EARP and GARP complex-interacting protein 1	Eipr1	6	6	22.5	43.126	0	274280	373330	394950	NaN	18.0653	18.5101	18.5913	-0.4854
O35381;Q64G17	O35381	Acidic leucine-rich nuclear phosphoprotein 32 family member A	Anp32a	6	4	22.3	28.537	305070	316110	418670	450810	18.2188	18.2701	18.6755	18.7822	-0.4844
P56376	P56376	Acylphosphatase-1	Acyp1	3	3	43.4	11.241	254210	0	346370	364250	17.9557	NaN	18.402	18.4746	-0.4826
Q9ESN6	Q9ESN6	Tripartite motif-containing protein 2	Trim2	16	15	38.8	81.444	455280	374180	554860	599270	18.7964	18.5134	19.0818	19.1928	-0.4824
Q61292	Q61292	Laminin subunit beta-2	Lamb2	10	10	9.2	196.58	105370	62019	113890	111830	16.6851	15.9204	16.7973	16.7709	-0.48135
P62141	P62141	Serine/threonine-protein phosphatase PP1-beta catalytic subunit	Ppp1cb	20	6	59.6	37.186	389010	381890	535890	539630	18.5694	18.5428	19.0316	19.0416	-0.4805
A2AG50	A2AG50	MAP7 domain-containing protein 2	Map7d2	6	6	12.2	86.049	123880	147750	195860	181410	16.9186	17.1728	17.5795	17.4689	-0.4785
Q3V3V9	Q3V3V9	Capping protein, Arp2/3 and myosin-I linker protein 2	Carmil2	6	6	8.6	141.37	139460	118360	181000	176760	17.0895	16.8528	17.4656	17.4314	-0.47735
P59764	P59764	Dedicator of cytokinesis protein 4	Dock4	9	9	6	226.55	76891	95724	112190	127100	16.2305	16.5466	16.7756	16.9556	-0.47705
P99027	P99027	Large ribosomal subunit protein P2	Rplp2	7	7	64.3	11.651	1619300	1311000	2059600	1993400	20.6269	20.3222	20.9739	20.9268	-0.4758
P45376	P45376	Aldo-keto reductase family 1 member B1	Akr1b1	7	7	32.9	35.732	411160	473710	604400	622560	18.6493	18.8536	19.2051	19.2479	-0.47505
Q9D1J3	Q9D1J3	SAP domain-containing ribonucleoprotein	Sarnp	4	4	22.4	23.532	214020	0	286250	308180	17.7074	NaN	18.1269	18.2334	-0.47275
Q8C0E2	Q8C0E2	Vacuolar protein sorting-associated protein 26B	Vps26b	8	7	31.5	39.124	259650	194050	270880	357240	17.9862	17.5661	18.0473	18.4465	-0.47075
P04925	P04925	Major prion protein	Prnp	2	2	9.4	27.977	0	150710	188800	230970	NaN	17.2014	17.5265	17.8173	-0.4705
Q6ZWY9;Q64478;P10853;P10854;Q64475;Q64525;Q8CGP2;Q8CGP1;P70696	Q6ZWY9;Q64478;P10853;P10854;Q64475;Q64525;Q8CGP2;Q8CGP1	Histone H2B type 1-C/E/G;Histone H2B type 1-H;Histone H2B type 1-F/J/L;Histone H2B type 1-M;Histone H2B type 1-B;Histone H2B type 2-B;Histone H2B type 1-P;Histone H2B type 1-K	H2bc4;H2bc9;H2bc7;H2bc14;H2bc3;Hist2h2bb;Hist1h2bp;H2bc12	5	2	35.7	13.906	3960500	5295600	6315600	6373600	21.9173	22.3364	22.5905	22.6037	-0.47025
Q922J6	Q922J6	Tetraspanin-2	Tspan2	2	2	11.3	24.181	913440	966150	1283600	1315300	19.801	19.8819	20.2918	20.327	-0.46795
Q7TNM2	Q7TNM2	Tripartite motif-containing protein 46	Trim46	4	4	8.8	83.431	64517	0	0	89199	15.9774	NaN	NaN	16.4447	-0.4673
P51830	P51830	Adenylate cyclase type 9	Adcy9	10	10	12.8	150.95	259270	95398	199910	235980	17.9841	16.5417	17.609	17.8483	-0.46575
P62500;E9Q7M2	P62500;E9Q7M2	TSC22 domain family protein 1;TSC22 domain family protein 2	Tsc22d1;Tsc22d2	2	2	2.1	109.81	163030	0	224880	0	17.3148	NaN	17.7788	NaN	-0.464
Q99LB6	Q99LB6	Methionine adenosyltransferase 2 subunit beta	Mat2b	4	4	21.9	37.392	96100	93079	109850	154770	16.5522	16.5062	16.7452	17.2398	-0.4633
Q80YN3	Q80YN3	Breast carcinoma-amplified sequence 1 homolog	Bcas1	6	6	13.4	67.377	277350	404970	584290	364980	18.0813	18.6275	19.1563	18.4775	-0.4625
Q9R1P1	Q9R1P1	Proteasome subunit beta type-3	Psmb3	7	7	45.9	22.965	733630	818100	1065700	1069000	19.4847	19.6419	20.0234	20.0278	-0.4623
Q8R3V5	Q8R3V5	Endophilin-B2	Sh3glb2	14	14	41.2	44.503	1349000	1045700	1632000	1639000	20.3635	19.996	20.6382	20.6444	-0.46155
P70175	P70175	Disks large homolog 3	Dlg3	25	21	32.5	93.481	526470	490630	679310	718990	19.006	18.9043	19.3737	19.4556	-0.4595
Q8BGH2	Q8BGH2	Sorting and assembly machinery component 50 homolog	Samm50	10	10	31.6	51.863	328420	330200	512430	395930	18.3252	18.333	18.967	18.5949	-0.45185
Q8BJI1	Q8BJI1	Sodium-dependent neutral amino acid transporter SLC6A17	Slc6a17	6	6	12.7	81.07	163380	186620	386080	147350	17.3179	17.5097	18.5585	17.1689	-0.4499
Q9Z2Y8	Q9Z2Y8	Pyridoxal phosphate homeostasis protein	Plpbp	4	4	17.9	30.048	246320	149220	265830	257860	17.9102	17.1871	18.0201	17.9762	-0.4495
P62880	P62880	Guanine nucleotide-binding protein G(I)/G(S)/G(T) subunit beta-2	Gnb2	18	7	61.2	37.331	5028900	4380900	6733100	6083400	22.2618	22.0628	22.6828	22.5364	-0.4473
Q9R1Q8	Q9R1Q8	Transgelin-3	Tagln3	12	10	54.8	22.47	833580	1092000	1380400	1224800	19.669	20.0585	20.3967	20.2241	-0.44665
Q8BG51	Q8BG51	Mitochondrial Rho GTPase 1	Rhot1	5	5	9.4	72.241	132090	170580	180080	231820	17.0112	17.3801	17.4583	17.8226	-0.4448
Q9D1X0	Q9D1X0	Nucleolar protein 3	Nol3	4	4	37.7	24.567	169350	193400	218050	278110	17.3696	17.5612	17.7343	18.0853	-0.4444
Q8VEK3	Q8VEK3	Heterogeneous nuclear ribonucleoprotein U	Hnrnpu	14	14	22	87.917	1014200	1113900	1462600	1428700	19.9519	20.0872	20.4801	20.4463	-0.44365
Q9CR95	Q9CR95	Adaptin ear-binding coat-associated protein 1	Necap1	8	8	35.3	29.639	710970	905330	1059000	1121900	19.4394	19.7881	20.0143	20.0975	-0.44215
P63017	P63017	Heat shock cognate 71 kDa protein	Hspa8	37	27	63	70.87	4749000	4938600	6638300	6514400	22.1792	22.2357	22.6624	22.6352	-0.44135
Q8K2B3	Q8K2B3	Succinate dehydrogenase [ubiquinone] flavoprotein subunit, mitochondrial	Sdha	25	25	49.4	72.585	1044500	1048700	1517400	1320300	19.9944	20.0002	20.5332	20.3324	-0.4355
Q9EQ80	Q9EQ80	NIF3-like protein 1	Nif3l1	4	4	11.7	41.745	80256	120780	95078	186250	16.2923	16.882	16.5368	17.5069	-0.4347
Q80U40	Q80U40	RIMS-binding protein 2	Rimbp2	7	7	11.2	118.34	163550	167390	213130	234330	17.3194	17.3529	17.7014	17.8382	-0.43365
P62311	P62311	U6 snRNA-associated Sm-like protein LSm3	Lsm3	2	2	32.4	11.845	0	192850	288500	234900	NaN	17.5571	18.1382	17.8417	-0.43285
O89079	O89079	Coatomer subunit epsilon	Cope	2	2	12.3	34.567	60848	65258	84932	0	15.8929	15.9939	16.374	NaN	-0.4306
P01942;CON__P01966	P01942	Hemoglobin subunit alpha;Hemopressin	Hba	8	8	70.4	15.085	4419100	4695000	6026300	6245200	22.0753	22.1627	22.5228	22.5743	-0.42955
Q91YI0	Q91YI0	Argininosuccinate lyase	Asl	2	2	8	51.739	0	64417	86598	86787	NaN	15.9752	16.402	16.4052	-0.4284
Q9D6U8	Q9D6U8	Protein FAM162A	Fam162a	2	2	7.7	17.725	101530	0	126440	147500	16.6315	NaN	16.9481	17.1704	-0.42775
Q9R257	Q9R257	Heme-binding protein 1	Hebp1	6	6	49.5	21.067	389730	147420	331200	312930	18.5721	17.1696	18.3373	18.2555	-0.42555
Q6P1F6;Q6ZWR4	Q6P1F6	Serine/threonine-protein phosphatase 2A 55 kDa regulatory subunit B alpha isoform	Ppp2r2a	11	7	36.2	51.691	640730	608790	811500	865430	19.2894	19.2156	19.6302	19.7231	-0.42415
P25976	P25976	Nucleolar transcription factor 1	Ubtf	2	2	3.5	89.508	0	66774	0	89494	NaN	16.027	NaN	16.4495	-0.4225
P70349	P70349	Adenosine 5-monophosphoramidase HINT1	Hint1	5	5	71.4	13.777	972240	973790	1290000	1317800	19.891	19.8933	20.2989	20.3297	-0.42215
P28738;P33175	P28738	Kinesin heavy chain isoform 5C	Kif5c	27	20	36.1	109.27	333870	274450	403920	406490	18.3489	18.0662	18.6237	18.6329	-0.42075
Q8BKX1	Q8BKX1	Brain-specific angiogenesis inhibitor 1-associated protein 2	Baiap2	21	21	56.3	59.236	847870	830800	1111600	1135200	19.6935	19.6641	20.0842	20.1145	-0.42055
Q99LC5	Q99LC5	Electron transfer flavoprotein subunit alpha, mitochondrial	Etfa	11	11	47.1	35.009	566950	443710	595700	756480	19.1129	18.7593	19.1842	19.5289	-0.42045
Q06890	Q06890	Clusterin;Clusterin beta chain;Clusterin alpha chain	Clu	12	12	33.5	51.655	352910	343690	465100	466810	18.4289	18.3907	18.8272	18.8325	-0.42005
Q9Z1S5	Q9Z1S5	Neuronal-specific septin-3	Septin3	13	13	56.6	40.037	657260	679520	899100	889250	19.3261	19.3742	19.7781	19.7622	-0.42
Q3TEA8	Q3TEA8	Heterochromatin protein 1-binding protein 3	Hp1bp3	10	10	23.6	60.866	321510	310040	475540	374480	18.2945	18.2421	18.8592	18.5145	-0.41855
P56375	P56375	Acylphosphatase-2	Acyp2	2	2	27.4	11.877	226000	0	424060	214520	17.786	NaN	18.6939	17.7108	-0.41635
P26350	P26350	Prothymosin alpha;Prothymosin alpha, N-terminally processed;Thymosin alpha	Ptma	6	6	35.1	12.254	288690	311240	407210	392480	18.1392	18.2477	18.6354	18.5823	-0.4154
Q61644	Q61644	Protein kinase C and casein kinase substrate in neurons protein 1	Pacsin1	20	20	45.4	50.575	2155000	2765800	3295100	3204300	21.0393	21.3993	21.6519	21.6116	-0.41245
O09167	O09167	Large ribosomal subunit protein eL21	Rpl21	2	2	14.4	18.579	273350	172220	265280	314230	18.0604	17.3939	18.0172	18.2615	-0.4122
Q9ET22	Q9ET22	Dipeptidyl peptidase 2	Dpp7	2	2	5.5	56.253	115180	0	166540	140990	16.8135	NaN	17.3455	17.1052	-0.41185
P35979	P35979	Large ribosomal subunit protein uL11	Rpl12	4	4	40	17.804	602750	671540	866410	826170	19.2012	19.3571	19.7247	19.6561	-0.41125
P27773	P27773	Protein disulfide-isomerase A3	Pdia3	24	24	54.7	56.678	786500	886010	1089100	1129100	19.5851	19.757	20.0547	20.1067	-0.40965
P70195	P70195	Proteasome subunit beta type-7	Psmb7	4	4	27.4	29.891	253330	217080	0	311510	17.9507	17.7279	NaN	18.2489	-0.4096
Q8BHZ0	Q8BHZ0	CYFIP-related Rac1 interactor A	Cyria	7	7	31.3	37.342	222580	218010	302170	283020	17.764	17.734	18.205	18.1105	-0.40875
Q68FL4	Q68FL4	Putative adenosylhomocysteinase 3	Ahcyl2	13	4	25.8	66.899	159960	0	201100	223770	17.2874	NaN	17.6176	17.7717	-0.40725
P47809	P47809	Dual specificity mitogen-activated protein kinase kinase 4	Map2k4	10	10	36.8	44.113	343840	232400	362470	387630	18.3914	17.8263	18.4675	18.5643	-0.40705
P47791	P47791	Glutathione reductase, mitochondrial	Gsr	7	7	23.2	53.662	214600	198010	259280	288040	17.7113	17.5952	17.9842	18.1359	-0.4068
Q8CBW3	Q8CBW3	Abl interactor 1	Abi1	16	11	28.3	52.287	336240	426420	486830	517000	18.3591	18.7019	18.8931	18.9798	-0.40595
Q505F5	Q505F5	Leucine-rich repeat-containing protein 47	Lrrc47	9	9	24.8	63.589	316090	358660	450500	441290	18.27	18.4523	18.7812	18.7514	-0.40515
Q6ZWX6	Q6ZWX6	Eukaryotic translation initiation factor 2 subunit 1	Eif2s1	7	7	32.7	36.108	203310	231640	219440	375000	17.6333	17.8215	17.7435	18.5165	-0.4026
Q9QZ06	Q9QZ06	Toll-interacting protein	Tollip	6	6	31.8	30.345	230550	185070	252310	295150	17.8147	17.4977	17.9448	18.1711	-0.40175
P13020;CON__Q3SX14	P13020	Gelsolin	Gsn	10	10	20.3	85.941	249710	259500	355820	317160	17.9299	17.9854	18.4408	18.2749	-0.4002
Q3UNH4	Q3UNH4	G protein-regulated inducer of neurite outgrowth 1	Gprin1	23	23	33.8	95.495	531870	507580	676870	693220	19.0207	18.9533	19.3685	19.403	-0.39875
Q91VR8	Q91VR8	Protein BRICK1	Brk1	5	5	56	8.7608	515750	495750	650160	680490	18.9763	18.9193	19.3104	19.3762	-0.3955
O08539	O08539	Myc box-dependent-interacting protein 1	Bin1	22	20	49.3	64.469	1329300	1127100	1617600	1596300	20.3422	20.1042	20.6254	20.6063	-0.39265
P56959	P56959	RNA-binding protein FUS	Fus	5	5	11	52.673	584050	536860	639740	843830	19.1557	19.0342	19.2871	19.6866	-0.3919
Q3TMH2	Q3TMH2	Secernin-3	Scrn3	6	6	21.8	47.661	244520	316900	442070	301690	17.8996	18.2737	18.7539	18.2027	-0.39165
A2AJI0	A2AJI0	MAP7 domain-containing protein 1	Map7d1	4	4	6.9	93.275	156830	219880	234780	252660	17.2588	17.7464	17.841	17.9468	-0.3913
Q6IQY5	Q6IQY5	Centrosomal protein of 70 kDa	Cep70	2	2	4.5	71.064	3338100	4013100	4760900	4839500	21.6706	21.9363	22.1828	22.2064	-0.39115
Q9R1R2	Q9R1R2	Tripartite motif-containing protein 3	Trim3	11	10	25.3	80.774	193730	130990	219020	199230	17.5637	16.9991	17.7407	17.6041	-0.391
Q9D8N0	Q9D8N0	Elongation factor 1-gamma	Eef1g	10	10	30.4	50.06	562820	892920	920850	935340	19.1023	19.7682	19.8126	19.8351	-0.3886
P10126	P10126	Elongation factor 1-alpha 1	Eef1a1	15	8	44.8	50.113	4546500	4664000	5982000	6074300	22.1163	22.1531	22.5122	22.5343	-0.38855
Q8CGF6	Q8CGF6	WD repeat-containing protein 47	Wdr47	7	7	11.1	102.31	122700	115630	172300	141030	16.9048	16.8192	17.3946	17.1056	-0.3881
Q91VZ6	Q91VZ6	Stromal membrane-associated protein 1	Smap1	4	3	10.9	47.66	187950	165550	229600	230570	17.52	17.3369	17.8088	17.8148	-0.38335
P14211	P14211	Calreticulin	Calr	16	16	53.1	47.994	1063100	1100200	1386400	1434900	20.0198	20.0693	20.4029	20.4525	-0.38315
Q68FF6;Q9JLQ2	Q68FF6	ARF GTPase-activating protein GIT1	Git1	18	18	37.3	85.299	295540	315200	423710	373950	18.173	18.2659	18.6927	18.5125	-0.38315
P05063	P05063	Fructose-bisphosphate aldolase C	Aldoc	29	25	78.5	39.394	4013000	4012800	5243100	5197300	21.9362	21.9362	22.322	22.3093	-0.37945
O35864	O35864	COP9 signalosome complex subunit 5	Cops5	3	3	14.1	37.548	158960	135840	222950	163150	17.2783	17.0515	17.7664	17.3158	-0.3762
Q9D1Q6	Q9D1Q6	Endoplasmic reticulum resident protein 44	Erp44	4	4	15.5	46.852	159950	176910	203550	233560	17.2873	17.4327	17.635	17.8334	-0.3742
Q8R0F8	Q8R0F8	Acylpyruvase FAHD1, mitochondrial	Fahd1	5	5	27.1	24.52	245340	277010	311570	365700	17.9044	18.0796	18.2492	18.4803	-0.37275
Q9DCT2	Q9DCT2	NADH dehydrogenase [ubiquinone] iron-sulfur protein 3, mitochondrial	Ndufs3	13	13	42.6	30.149	661990	735090	965280	844230	19.3365	19.4876	19.8806	19.6873	-0.3719
P04627	P04627	Serine/threonine-protein kinase A-Raf	Araf	4	4	8.3	67.581	76171	120730	113820	135290	16.217	16.8814	16.7964	17.0457	-0.37185
Q9QYB5	Q9QYB5	Gamma-adducin	Add3	10	8	20.8	78.776	276240	467670	465520	464180	18.0756	18.8351	18.8285	18.8243	-0.37105
Q9CX00	Q9CX00	IST1 homolog	Ist1	2	2	5.8	39.468	87810	87738	0	113470	16.4221	16.4209	NaN	16.792	-0.3705
Q9D0S9	Q9D0S9	Adenosine 5-monophosphoramidase HINT2	Hint2	4	4	42.3	17.32	146880	107120	158050	166360	17.1643	16.7089	17.27	17.3439	-0.37035
Q9WV69	Q9WV69	Dematin	Dmtn	10	10	38	45.468	465040	484510	531730	705330	18.827	18.8862	19.0203	19.4279	-0.3675
P26040	P26040	Ezrin	Ezr	15	10	23.4	69.406	412140	534830	611800	597920	18.6528	19.0287	19.2227	19.1896	-0.3654
P10637	P10637	Microtubule-associated protein tau	Mapt	19	19	30	76.243	2352300	2521600	3239500	3033600	21.1656	21.2659	21.6273	21.5326	-0.3642
P56382	P56382	ATP synthase subunit epsilon, mitochondrial	Atp5f1e	3	3	44.2	5.8378	1069200	0	1471300	1284300	20.0281	NaN	20.4887	20.2926	-0.36255
Q9D394	Q9D394	Protein RUFY3	Rufy3	10	10	25.2	53.006	421430	403780	460420	607360	18.6849	18.6232	18.8126	19.2122	-0.35835
P09671	P09671	Superoxide dismutase [Mn], mitochondrial	Sod2	11	11	66.7	24.603	1868100	1990700	2400500	2540600	20.8331	20.9248	21.1949	21.2767	-0.35685
P28661	P28661	Septin-4	Septin4	8	8	23.8	54.935	598810	417020	714250	570820	19.1917	18.6698	19.4461	19.1227	-0.35365
P23242	P23242	Gap junction alpha-1 protein	Gja1	9	9	33	43.004	325510	338440	401150	448080	18.3123	18.3685	18.6138	18.7734	-0.3532
Q8C052	Q8C052	Microtubule-associated protein 1S;MAP1S heavy chain;MAP1S light chain	Map1s	5	5	7.3	102.94	145280	94864	139830	160700	17.1485	16.5336	17.0933	17.294	-0.3526
Q6A068	Q6A068	Cell division cycle 5-like protein	Cdc5l	4	4	9.1	92.188	74928	141030	0	130980	16.1932	17.1056	NaN	16.999	-0.3496
O08919	O08919	Numb-like protein	Numbl	7	6	13.2	64.13	184930	113320	171450	197750	17.4966	16.79	17.3874	17.5933	-0.34705
O35239	O35239	Tyrosine-protein phosphatase non-receptor type 9	Ptpn9	5	5	10.8	67.969	79137	242140	258390	119840	16.2721	17.8855	17.9792	16.8708	-0.3462
Q8VDP4	Q8VDP4	Cell cycle and apoptosis regulator protein 2	Ccar2	9	9	20.4	103	100120	91638	114560	129210	16.6114	16.4837	16.8057	16.9794	-0.345
P53994	P53994	Ras-related protein Rab-2A	Rab2a	9	5	51.4	23.547	384380	298790	444780	415980	18.5522	18.1888	18.7627	18.6662	-0.34395
Q7TQF7	Q7TQF7	Amphiphysin	Amph	22	20	39.7	75.012	2457700	2327500	2977000	3094100	21.2289	21.1504	21.5054	21.5611	-0.3436
Q3UUG6	Q3UUG6	TBC1 domain family member 24	Tbc1d24	8	8	21.2	63.235	177170	99654	151780	186500	17.4348	16.6046	17.2116	17.5088	-0.3405
Q7TME0	Q7TME0	Phospholipid phosphatase-related protein type 4	Plppr4	8	8	14	83.289	189050	238970	242920	297890	17.5284	17.8665	17.8901	18.1844	-0.3398
P31324	P31324	cAMP-dependent protein kinase type II-beta regulatory subunit	Prkar2b	11	9	37.3	46.167	869940	675190	1032500	910370	19.7306	19.3649	19.9777	19.7961	-0.33915
P40142	P40142	Transketolase	Tkt	30	30	63.6	67.63	2073300	2152600	2754700	2579100	20.9835	21.0376	21.3935	21.2984	-0.3354
Q9EQ20	Q9EQ20	Methylmalonate-semialdehyde/malonate-semialdehyde dehydrogenase [acylating], mitochondrial	Aldh6a1	12	12	32.3	57.915	674400	452050	594280	814500	19.3632	18.7861	19.1808	19.6356	-0.33355
P05064	P05064	Fructose-bisphosphate aldolase A	Aldoa	32	28	87.4	39.355	6254300	6401500	7951300	7992900	22.5764	22.61	22.9228	22.9303	-0.33335
Q9Z1F9	Q9Z1F9	SUMO-activating enzyme subunit 2	Uba2	6	6	14.1	70.568	0	119040	137850	163190	NaN	16.8611	17.0727	17.3162	-0.33335
P35803	P35803	Neuronal membrane glycoprotein M6-b	Gpm6b	6	6	18	36.209	1916200	1776900	2712200	1992800	20.8698	20.7609	21.371	20.9264	-0.33335
P62743	P62743	AP-2 complex subunit sigma	Ap2s1	3	3	19	17.018	650190	656630	814680	830830	19.3105	19.3247	19.6359	19.6642	-0.33245
Q9EPK7;Q99NF8	Q9EPK7	Exportin-7	Xpo7	9	9	11.1	123.81	239450	192490	241820	302100	17.8694	17.5544	17.8836	18.2047	-0.33225
P38647	P38647	Stress-70 protein, mitochondrial	Hspa9	23	23	37.7	73.46	571720	680560	787860	782550	19.1249	19.3764	19.5876	19.5778	-0.33205
Q60930	Q60930	Voltage-dependent anion-selective channel protein 2	Vdac2	14	14	53.9	31.732	2012100	1729900	2455000	2246200	20.9403	20.7223	21.2273	21.0991	-0.3319
O55137;Q9QYR7	O55137	Acyl-coenzyme A thioesterase 1	Acot1	4	2	16.5	46.135	166550	203010	247230	216640	17.3456	17.6312	17.9155	17.7249	-0.3318
O88569	O88569	Heterogeneous nuclear ribonucleoproteins A2/B1	Hnrnpa2b1	24	24	59.2	37.402	3188500	2913900	3859700	3807700	21.6044	21.4745	21.8801	21.8605	-0.33085
Q8VBW6	Q8VBW6	NEDD8-activating enzyme E1 regulatory subunit	Nae1	6	6	23.4	60.273	197290	151440	216170	218350	17.59	17.2084	17.7218	17.7363	-0.32985
Q6PEB6	Q6PEB6	MOB-like protein phocein	Mob4	3	3	16.9	26.032	0	94206	165500	84434	NaN	16.5235	17.3365	16.3655	-0.3275
Q91YJ2	Q91YJ2	Sorting nexin-4	Snx4	4	4	10.2	51.777	83625	184410	210330	115380	16.3516	17.4926	17.6823	16.816	-0.32705
P31938	P31938	Dual specificity mitogen-activated protein kinase kinase 1	Map2k1	20	14	58.8	43.474	738940	746310	924620	938270	19.4951	19.5094	19.8185	19.8396	-0.3268
P49312	P49312	Heterogeneous nuclear ribonucleoprotein A1;Heterogeneous nuclear ribonucleoprotein A1, N-terminally processed	Hnrnpa1	18	18	51.9	34.196	1672300	1432500	1923800	1956900	20.6734	20.4501	20.8755	20.9001	-0.32605
Q8K400	Q8K400	Syntaxin-binding protein 5	Stxbp5	6	6	7.5	127.65	145200	69033	125020	125740	17.1477	16.075	16.9318	16.9401	-0.3246
Q91ZA3	Q91ZA3	Propionyl-CoA carboxylase alpha chain, mitochondrial	Pcca	15	15	30.8	79.921	294740	292840	340850	394260	18.1691	18.1598	18.3788	18.5888	-0.31935
Q3TC72	Q3TC72	Fumarylacetoacetate hydrolase domain-containing protein 2A	Fahd2	7	7	44.7	34.676	448460	411570	429130	669380	18.7746	18.6508	18.7111	19.3525	-0.3191
Q06185	Q06185	ATP synthase subunit e, mitochondrial	Atp5me	7	7	76.1	8.2355	1792600	1095200	1760100	1729400	20.7736	20.0628	20.7472	20.7218	-0.3163
P28740	P28740	Kinesin-like protein KIF2A	Kif2a	8	8	14.8	79.755	236430	201170	268310	274000	17.8511	17.6181	18.0335	18.0638	-0.31405
Q3TXX4	Q3TXX4	Vesicular glutamate transporter 1	Slc17a7	10	7	27.7	61.637	1042400	1247300	1230000	1632800	19.9915	20.2504	20.2302	20.6389	-0.3136
P15508	P15508	Spectrin beta chain, erythrocytic	Sptb	35	31	21.1	245.25	213590	224120	252560	292690	17.7045	17.7739	17.9463	18.159	-0.31345
P59325	P59325	Eukaryotic translation initiation factor 5	Eif5	3	3	10	48.968	413550	446010	374520	760380	18.6577	18.7667	18.5147	19.5364	-0.31335
Q8K274	Q8K274	Ketosamine-3-kinase	Fn3krp	5	5	23.6	34.468	166950	192030	220570	224280	17.3491	17.551	17.7509	17.7749	-0.31285
P43006	P43006	Excitatory amino acid transporter 2	Slc1a2	18	18	32.3	62.03	5288000	5211700	6925300	6137600	22.3343	22.3133	22.7234	22.5492	-0.3125
P62983;P0CG50;P0CG49;P62984	P62983;P0CG50;P0CG49;P62984	Ubiquitin-ribosomal protein eS31 fusion protein;Ubiquitin;Small ribosomal subunit protein eS31;Polyubiquitin-C;Ubiquitin;Ubiquitin-related 1;Ubiquitin-related 2;Polyubiquitin-B;Ubiquitin;Ubiquitin-ribosomal protein eL40 fusion protein;Ubiquitin;Large ribosomal subunit protein eL40	Rps27a;Ubc;Ubb;Uba52	9	9	43.6	17.951	4339600	4833100	4763700	6787500	22.0491	22.2045	22.1837	22.6944	-0.31225
Q9DBE8	Q9DBE8	Alpha-1,3/1,6-mannosyltransferase ALG2	Alg2	7	7	20.7	47.404	223330	263390	327680	276740	17.7688	18.0068	18.3219	18.0782	-0.31225
O88342	O88342	WD repeat-containing protein 1	Wdr1	24	24	61.2	66.406	1040500	900860	1215100	1188300	19.9888	19.7809	20.2126	20.1805	-0.3117
Q8BTM8	Q8BTM8	Filamin-A	Flna	5	4	3.4	281.22	96319	97107	121680	118360	16.5555	16.5673	16.8927	16.8528	-0.31135
Q9Z315	Q9Z315	U4/U6.U5 tri-snRNP-associated protein 1	Sart1	3	3	5.8	90.884	34907	0	41565	45049	15.0912	NaN	15.3431	15.4592	-0.30995
Q8BG73	Q8BG73	SH3 domain-binding glutamic acid-rich-like protein 2	Sh3bgrl2	3	3	36.4	12.255	920810	0	1172500	1109800	19.8125	NaN	20.1612	20.0819	-0.30905
P08752	P08752	Guanine nucleotide-binding protein G(i) subunit alpha-2	Gnai2	17	8	47.9	40.489	741090	824800	976530	958790	19.4993	19.6537	19.8973	19.8709	-0.3076
Q9CWZ7	Q9CWZ7	Gamma-soluble NSF attachment protein	Napg	11	11	29.5	34.732	1347500	1412800	1675700	1735600	20.3619	20.4301	20.6763	20.727	-0.30565
P42932	P42932	T-complex protein 1 subunit theta	Cct8	18	18	38.9	59.555	356030	279600	368430	412330	18.4416	18.093	18.491	18.6534	-0.3049
Q8BW96	Q8BW96	Calcium/calmodulin-dependent protein kinase type 1D	Camk1d	8	7	32.5	42.918	238320	265400	304710	316520	17.8625	18.0178	18.2171	18.2719	-0.30435
Q8BH57	Q8BH57	WD repeat-containing protein 48	Wdr48	4	4	7.8	76.006	82384	0	123880	83531	16.3301	NaN	16.9186	16.35	-0.3042
Q62393	Q62393	Tumor protein D52	Tpd52	8	8	34.8	24.313	254490	301250	271000	431280	17.9572	18.2006	18.0479	18.7183	-0.3042
Q8K310	Q8K310	Matrin-3	Matr3	25	25	37	94.629	805320	829330	1049300	969230	19.6192	19.6616	20.001	19.8865	-0.30335
Q9ERF3	Q9ERF3	Superkiller complex protein 8;Superkiller complex protein 8, N-terminally processed	Skic8	3	3	18.7	33.772	76616	79009	90634	101420	16.2254	16.2697	16.4678	16.63	-0.30135
B1AXV0	B1AXV0	DOMON domain-containing protein FRRS1L	Frrs1l	3	3	14	32.506	103120	101200	127940	123780	16.654	16.6269	16.9651	16.9174	-0.3008
Q8BNU0	Q8BNU0	Armadillo repeat-containing protein 6	Armc6	5	5	19.4	50.683	103670	87007	107810	126260	16.6616	16.4088	16.7181	16.946	-0.29685
Q8VIJ6	Q8VIJ6	Splicing factor, proline- and glutamine-rich	Sfpq	12	12	23.7	75.441	846420	737570	972960	965890	19.691	19.4924	19.892	19.8815	-0.29505
O08808	O08808	Protein diaphanous homolog 1	Diaph1	2	2	2.3	139.34	57219	0	51312	95846	15.8042	NaN	15.647	16.5484	-0.2935
Q4KMM3	Q4KMM3	Oxidation resistance protein 1	Oxr1	29	29	39.5	95.911	732080	697560	842760	908230	19.4816	19.412	19.6848	19.7927	-0.29195
P07724;CON__P02768-1	P07724	Albumin	Alb	30	30	55.8	68.692	991860	943390	1168900	1199600	19.9198	19.8475	20.1567	20.1941	-0.29175
Q3UVX5	Q3UVX5	Metabotropic glutamate receptor 5	Grm5	8	8	11.7	131.86	143580	151110	189860	170760	17.1315	17.2052	17.5346	17.3816	-0.28975
B9EKR1	B9EKR1	Receptor-type tyrosine-protein phosphatase zeta	Ptprz1	11	11	5.7	254.4	1299400	1089800	1491400	1415500	20.3094	20.0556	20.5082	20.4329	-0.28805
O35098	O35098	Dihydropyrimidinase-related protein 4	Dpysl4	16	14	49	61.961	321870	483420	521410	444750	18.2961	18.8829	18.9921	18.7626	-0.28785
P16045	P16045	Galectin-1	Lgals1	3	3	33.3	14.866	1135900	1117600	1331600	1420400	20.1154	20.092	20.3447	20.4379	-0.2876
O35682	O35682	Myeloid-associated differentiation marker	Myadm	3	3	10.3	35.284	146190	0	178300	0	17.1575	NaN	17.4439	NaN	-0.2864
P20357	P20357	Microtubule-associated protein 2	Map2	81	81	51.6	199.13	2434700	2395900	2837100	3052000	21.2153	21.1921	21.436	21.5413	-0.28495
P63038	P63038	60 kDa heat shock protein, mitochondrial	Hspd1	31	31	62.5	60.955	2041100	2195300	2508800	2649800	20.9609	21.066	21.2586	21.3375	-0.2846
P08228	P08228	Superoxide dismutase [Cu-Zn]	Sod1	6	6	36.4	15.942	1936800	2010200	2456800	2351200	20.8852	20.9389	21.2283	21.165	-0.2846
Q6PIC6	Q6PIC6	Sodium/potassium-transporting ATPase subunit alpha-3	Atp1a3	54	35	51	111.69	4272600	4614800	5861600	4974100	22.0267	22.1378	22.4829	22.246	-0.2822
P97427	P97427	Dihydropyrimidinase-related protein 1	Crmp1	26	21	63.6	62.167	901700	955360	1101900	1155500	19.7823	19.8657	20.0716	20.1401	-0.28185
Q9CR09	Q9CR09	Ubiquitin-fold modifier-conjugating enzyme 1	Ufc1	3	3	27.5	19.481	118580	126440	157800	140420	16.8555	16.9481	17.2677	17.0994	-0.28175
Q8BG05	Q8BG05	Heterogeneous nuclear ribonucleoprotein A3	Hnrnpa3	22	22	43.3	39.652	1459200	1363500	1741200	1687200	20.4767	20.3789	20.7317	20.6862	-0.28115
P42669	P42669	Transcriptional activator protein Pur-alpha	Pura	10	9	38.3	34.883	3458000	3230600	3998900	4123600	21.7215	21.6234	21.9312	21.9755	-0.2809
Q93092	Q93092	Transaldolase	Taldo1	11	11	30.3	37.387	991760	924700	1163200	1163600	19.9196	19.8186	20.1497	20.1502	-0.28085
Q9D8T7	Q9D8T7	SRA stem-loop-interacting RNA-binding protein, mitochondrial	Slirp	3	3	30.4	12.605	83475	94592	119880	97009	16.3491	16.5294	16.8712	16.5658	-0.27925
Q6PDM2;Q9D0B0	Q6PDM2	Serine/arginine-rich splicing factor 1	Srsf1	8	8	35.5	27.744	453080	454970	544450	557020	18.7894	18.7954	19.0544	19.0874	-0.2785
Q8R1B4	Q8R1B4	Eukaryotic translation initiation factor 3 subunit C	Eif3c	10	10	12.3	105.53	78792	123990	135610	105940	16.2658	16.9199	17.0491	16.6929	-0.27815
P28660;Q8K1X4	P28660	Nck-associated protein 1	Nckap1	27	27	31.6	128.78	648710	724800	837060	825200	19.3072	19.4672	19.675	19.6544	-0.2775
P49615;Q14AX6;Q69ZA1;P11440;P97377;Q99J95;Q3V3A1;Q80YP0;Q64261;P30285	P49615	Cyclin-dependent kinase 5	Cdk5	9	8	36.6	33.288	249400	258860	290870	325960	17.9281	17.9818	18.15	18.3143	-0.2772
Q8CBY8	Q8CBY8	Dynactin subunit 4	Dctn4	6	6	22.3	53.056	294460	369690	399000	0	18.1677	18.496	18.606	NaN	-0.27415
P70404	P70404	Isocitrate dehydrogenase [NAD] subunit gamma 1, mitochondrial	Idh3g	11	11	38.2	42.785	1236700	1340700	1499600	1616300	20.2381	20.3546	20.5161	20.6243	-0.27385
Q61425	Q61425	Hydroxyacyl-coenzyme A dehydrogenase, mitochondrial	Hadh	6	6	39.8	34.463	527010	398840	476760	644370	19.0075	18.6054	18.8629	19.2975	-0.27375
Q64442	Q64442	Sorbitol dehydrogenase	Sord	3	3	16.2	38.249	181160	153750	190560	212670	17.4669	17.2302	17.5399	17.6983	-0.27055
P09528	P09528	Ferritin heavy chain;Ferritin heavy chain, N-terminally processed	Fth1	10	10	58.2	21.066	347600	386750	442110	441800	18.4071	18.561	18.754	18.753	-0.26945
Q9CZS1	Q9CZS1	Aldehyde dehydrogenase X, mitochondrial	Aldh1b1	6	6	17.5	57.552	225380	249650	277410	294330	17.782	17.9295	18.0817	18.1671	-0.26865
P62482	P62482	Voltage-gated potassium channel subunit beta-2	Kcnab2	9	9	35.4	41.021	993490	995220	1164800	1231200	19.9221	19.9247	20.1517	20.2316	-0.26825
Q8R3S6	Q8R3S6	Exocyst complex component 1	Exoc1	6	6	11.2	101.89	90233	195940	186310	137470	16.4614	17.5801	17.5073	17.0688	-0.2673
P50429	P50429	Arylsulfatase B	Arsb	2	2	4.9	59.646	123860	114130	157300	129730	16.9184	16.8003	17.2632	16.9852	-0.26485
Q61831	Q61831	Mitogen-activated protein kinase 10	Mapk10	6	1	16.2	52.532	305840	317840	370710	378090	18.2224	18.2779	18.4999	18.5284	-0.264
Q8R3T5	Q8R3T5	Syntaxin-binding protein 6	Stxbp6	4	4	26.7	23.671	308570	200210	253780	349620	18.2352	17.6112	17.9532	18.4154	-0.2611
Q9CY27	Q9CY27	Very-long-chain enoyl-CoA reductase	Tecr	8	8	18.8	36.09	147470	194590	186160	220600	17.1701	17.5701	17.5062	17.7511	-0.25855
O35593	O35593	26S proteasome non-ATPase regulatory subunit 14	Psmd14	3	3	26.8	34.577	52576	77869	76460	0	15.6821	16.2488	16.2224	NaN	-0.25695
Q8VD04	Q8VD04	GRIP1-associated protein 1;GRASP-1 C-terminal chain	Gripap1	14	14	22.1	92.714	250720	214610	268290	285490	17.9357	17.7114	18.0334	18.1231	-0.2547
Q99020	Q99020	Heterogeneous nuclear ribonucleoprotein A/B	Hnrnpab	7	7	29.1	30.831	668560	766960	880980	828270	19.3507	19.5488	19.7488	19.6597	-0.2545
P24270	P24270	Catalase	Cat	6	6	16.7	59.795	184470	119490	146350	214050	17.493	16.8665	17.1591	17.7076	-0.2536
P43275	P43275	Histone H1.1	H1-1	4	2	23.9	21.785	394220	412400	489350	471830	18.5886	18.6537	18.9005	18.8479	-0.25305
Q8CI51	Q8CI51	PDZ and LIM domain protein 5	Pdlim5	4	4	10.2	63.299	162820	134420	179520	172990	17.3129	17.0364	17.4538	17.4003	-0.2524
P47753	P47753	F-actin-capping protein subunit alpha-1	Capza1	6	4	29.7	32.939	184180	0	236260	203620	17.4908	NaN	17.85	17.6355	-0.25195
Q91Z53	Q91Z53	Glyoxylate reductase/hydroxypyruvate reductase	Grhpr	7	7	29	35.328	178000	148130	196910	189850	17.4415	17.1765	17.5872	17.5345	-0.25185
P14873	P14873	Microtubule-associated protein 1B;MAP1B heavy chain;MAP1 light chain LC1	Map1b	71	69	41.1	270.25	2313800	2585300	2996600	2828000	21.1418	21.3019	21.5149	21.4314	-0.2513
Q9QX60	Q9QX60	Deoxyguanosine kinase, mitochondrial	Dguok	2	2	17	32.281	46488	0	55288	0	15.5046	NaN	15.7547	NaN	-0.2501
P70441	P70441	Na(+)/H(+) exchange regulatory cofactor NHE-RF1	Nherf1	17	17	64.8	38.6	552450	448950	536950	652490	19.0755	18.7762	19.0344	19.3156	-0.24915
O35658	O35658	Complement component 1 Q subcomponent-binding protein, mitochondrial	C1qbp	7	7	34.5	31.013	638650	629590	661560	856380	19.2847	19.2641	19.3355	19.7079	-0.2473
P31786	P31786	Acyl-CoA-binding protein	Dbi	8	8	79.3	10	1653800	1718800	2021700	1977800	20.6574	20.713	20.9471	20.9155	-0.2461
Q9Z1R2	Q9Z1R2	Large proline-rich protein BAG6	Bag6	6	6	10.6	121.04	215410	264070	256720	311510	17.7167	18.0106	17.9698	18.2489	-0.2457
P15209	P15209	BDNF/NT-3 growth factors receptor	Ntrk2	5	4	12.1	92.132	399940	342330	507600	379030	18.6094	18.385	18.9533	18.532	-0.24545
P63158;P30681	P63158	High mobility group protein B1	Hmgb1	10	10	40.5	24.893	1305400	1352500	1566500	1583100	20.3161	20.3672	20.5791	20.5943	-0.24505
Q8C1M2	Q8C1M2	Zinc finger protein 428	Znf428	2	2	19.3	19.003	84443	0	99967	0	16.3657	NaN	16.6092	NaN	-0.2435
O88545	O88545	COP9 signalosome complex subunit 6	Cops6	4	4	19.1	35.88	173870	0	196900	214720	17.4076	NaN	17.5871	17.7121	-0.242
O88712;P56546	O88712	C-terminal-binding protein 1	Ctbp1	12	12	36.3	47.744	464870	515810	650540	515360	18.8265	18.9765	19.3113	18.9752	-0.24175
Q9D172	Q9D172	Glutamine amidotransferase-like class 1 domain-containing protein 3, mitochondrial	Gatd3	9	9	43.6	28.09	913530	695590	966570	918620	19.8011	19.4079	19.8825	19.8091	-0.2413
Q9Z2W0	Q9Z2W0	Aspartyl aminopeptidase	Dnpep	7	7	22.4	52.206	159970	143110	167980	190410	17.2874	17.1268	17.3579	17.5387	-0.2412
P97822	P97822	Acidic leucine-rich nuclear phosphoprotein 32 family member E	Anp32e	2	2	13.5	29.622	267760	216740	315010	257040	18.0306	17.7256	18.265	17.9716	-0.2402
P54071	P54071	Isocitrate dehydrogenase [NADP], mitochondrial	Idh2	14	14	35.2	50.906	926130	809070	1059000	986160	19.8209	19.6259	20.0143	19.9115	-0.2395
Q8QZS1	Q8QZS1	3-hydroxyisobutyryl-CoA hydrolase, mitochondrial	Hibch	10	10	33	43.037	223940	168790	235390	223810	17.7728	17.3649	17.8447	17.7719	-0.23945
P63330;P62715;P97470	P63330;P62715	Serine/threonine-protein phosphatase 2A catalytic subunit alpha isoform;Serine/threonine-protein phosphatase 2A catalytic subunit beta isoform	Ppp2ca;Ppp2cb	9	9	42.1	35.608	590020	608310	615330	812410	19.1704	19.2144	19.231	19.6318	-0.239
Q8R0Y6;Q8K009	Q8R0Y6	Cytosolic 10-formyltetrahydrofolate dehydrogenase	Aldh1l1	26	26	43.6	98.708	643930	636640	730540	780150	19.2965	19.2801	19.4786	19.5734	-0.2377
Q921H8;Q8VCH0	Q921H8;Q8VCH0	3-ketoacyl-CoA thiolase A, peroxisomal;3-ketoacyl-CoA thiolase B, peroxisomal	Acaa1a;Acaa1b	7	7	24.5	43.953	413050	371990	506160	421360	18.656	18.5049	18.9492	18.6847	-0.2365
Q99K28	Q99K28	ADP-ribosylation factor GTPase-activating protein 2	Arfgap2	2	2	6.3	56.598	0	112940	0	132750	NaN	16.7852	NaN	17.0184	-0.2332
Q6DFV3	Q6DFV3	Rho GTPase-activating protein 21	Arhgap21	6	6	4.7	215.87	185930	174270	259740	171880	17.5044	17.411	17.9867	17.391	-0.23115
Q3UMR5	Q3UMR5	Calcium uniporter protein, mitochondrial	Mcu	9	9	32.6	39.681	351150	275080	345450	384220	18.4217	18.0695	18.3981	18.5516	-0.22925
Q8R1N4	Q8R1N4	NudC domain-containing protein 3	Nudcd3	3	3	14.6	40.89	160310	98236	146950	0	17.2905	16.584	17.165	NaN	-0.22775
Q9DAR7	Q9DAR7	m7GpppX diphosphatase	Dcps	5	5	23.7	38.988	220010	182360	245350	224190	17.7472	17.4764	17.9045	17.7744	-0.22765
P17427	P17427	AP-2 complex subunit alpha-2	Ap2a2	40	31	56.6	104.02	1331700	1294100	1504500	1569900	20.3448	20.3035	20.5209	20.5822	-0.2274
Q8R5H6;Q8BH43	Q8R5H6	Actin-binding protein WASF1	Wasf1	13	13	33.5	61.508	887870	881440	1023400	1047500	19.76	19.7495	19.9649	19.9985	-0.22695
Q80UG5	Q80UG5	Septin-9	Septin9	8	8	15.8	65.574	180350	150750	190330	195580	17.4604	17.2018	17.5381	17.5774	-0.22665
P28663	P28663	Beta-soluble NSF attachment protein	Napb	19	16	71.1	33.557	1293700	1141500	1496500	1349500	20.3031	20.1225	20.5132	20.364	-0.2258
Q7TMB8	Q7TMB8	Cytoplasmic FMR1-interacting protein 1	Cyfip1	20	7	19.9	145.24	231650	220560	254060	272150	17.8216	17.7508	17.9548	18.054	-0.2182
P63321	P63321	Ras-related protein Ral-A	Rala	5	3	24.3	23.553	471510	518350	587920	562380	18.8469	18.9836	19.1653	19.1012	-0.218
P62137	P62137	Serine/threonine-protein phosphatase PP1-alpha catalytic subunit	Ppp1ca	22	6	63.3	37.54	873480	945480	986950	1131400	19.7364	19.8507	19.9126	20.1097	-0.2176
Q4V9Z5	Q4V9Z5	Seizure 6-like protein 2	Sez6l2	2	2	3	97.503	0	128000	196270	112810	NaN	16.9658	17.5825	16.7835	-0.2172
P24369	P24369	Peptidyl-prolyl cis-trans isomerase B	Ppib	2	2	12	23.713	128960	185780	188090	171890	16.9766	17.5032	17.5211	17.3911	-0.2162
Q8K0U4	Q8K0U4	Heat shock 70 kDa protein 12A	Hspa12a	31	30	53.9	74.87	1125900	1041000	1198900	1311200	20.1026	19.9895	20.1933	20.3225	-0.21185
Q3UHJ0;Q91Z96	Q3UHJ0	AP2-associated protein kinase 1	Aak1	33	33	60.3	103.35	1262700	1292300	1472600	1485800	20.2681	20.3015	20.4899	20.5028	-0.21155
Q8C166	Q8C166	Copine-1	Cpne1	6	6	18.5	58.886	179500	167570	222510	180890	17.4536	17.3544	17.7635	17.4648	-0.21015
Q9QUH0	Q9QUH0	Glutaredoxin-1	Glrx	4	4	50.5	11.871	134150	195770	200040	175060	17.0335	17.5788	17.6099	17.4175	-0.20755
P22315	P22315	Ferrochelatase, mitochondrial	Fech	6	6	24.2	47.421	205290	207660	249120	228160	17.6473	17.6639	17.9265	17.7997	-0.2075
Q9JIA1	Q9JIA1	Leucine-rich glioma-inactivated protein 1	Lgi1	11	11	24.2	63.643	835360	750060	1136400	734790	19.672	19.5166	20.116	19.487	-0.2072
Q00493	Q00493	Carboxypeptidase E	Cpe	7	7	28.2	53.255	119030	233910	202960	182730	16.861	17.8356	17.6308	17.4794	-0.2068
Q8R1I1	Q8R1I1	Cytochrome b-c1 complex subunit 9	Uqcr10	1	1	26.6	7.4454	633750	580030	713410	685900	19.2736	19.1458	19.4444	19.3876	-0.2063
P35438	P35438	Glutamate receptor ionotropic, NMDA 1	Grin1	9	9	12.3	105.48	253110	188220	204470	310050	17.9494	17.5221	17.6415	18.2421	-0.20605
Q99LP6	Q99LP6	GrpE protein homolog 1, mitochondrial	Grpel1	4	4	25.3	24.307	180560	254280	301670	201570	17.4621	17.9561	18.2026	17.6209	-0.20265
O88998	O88998	Noelin	Olfm1	4	4	14.2	55.397	219290	222550	249220	259180	17.7425	17.7638	17.9271	17.9836	-0.2022
Q9D2P8	Q9D2P8	Myelin-associated oligodendrocyte basic protein	Mobp	4	4	31.2	19.197	932540	1035400	1059200	1204500	19.8308	19.9818	20.0145	20.2	-0.20095
P62814;Q91YH6	P62814	V-type proton ATPase subunit B, brain isoform	Atp6v1b2	30	30	65.4	56.55	3428100	3093000	3605500	3881500	21.709	21.5606	21.7818	21.8882	-0.2002
Q03137;Q60629;P29319	Q03137	Ephrin type-A receptor 4	Epha4	11	11	16.5	109.81	479430	466550	553430	533390	18.871	18.8317	19.078	19.0248	-0.20005
Q80VD1	Q80VD1	Protein FAM98B	Fam98b	4	4	12.4	45.349	269770	258860	359630	254080	18.0414	17.9818	18.4562	17.9549	-0.19395
P16627	P16627	Heat shock 70 kDa protein 1-like	Hspa1l	10	2	15.6	70.636	1653100	0	0	1889700	20.6567	NaN	NaN	20.8497	-0.193
P48318	P48318	Glutamate decarboxylase 1	Gad1	9	8	19.9	66.648	204780	487100	354380	367660	17.6437	18.8939	18.4349	18.488	-0.19265
Q8VCW8	Q8VCW8	Medium-chain acyl-CoA ligase ACSF2, mitochondrial	Acsf2	4	4	11.4	67.95	123180	103630	124240	134110	16.9104	16.6611	16.9228	17.0331	-0.1922
Q91VD9	Q91VD9	NADH-ubiquinone oxidoreductase 75 kDa subunit, mitochondrial	Ndufs1	31	31	53.8	79.776	2161000	2372800	2517800	2654800	21.0433	21.1782	21.2637	21.3402	-0.1912
Q9DCX2	Q9DCX2	ATP synthase subunit d, mitochondrial	Atp5pd	16	16	77.6	18.749	2366700	2567600	2851500	2774700	21.1744	21.292	21.4433	21.4039	-0.1904
Q61316	Q61316	Heat shock 70 kDa protein 4	Hspa4	33	32	48.2	94.132	1325300	1373600	1602800	1470500	20.3379	20.3895	20.6122	20.4879	-0.18635
Q3THS6;Q91X83	Q3THS6	S-adenosylmethionine synthase isoform type-2	Mat2a	3	3	9.4	43.688	164430	107650	157190	145220	17.3271	16.716	17.2621	17.1479	-0.18345
Q8BK30	Q8BK30	NADH dehydrogenase [ubiquinone] flavoprotein 3, mitochondrial	Ndufv3	2	2	26	11.813	583370	529460	604720	658060	19.1541	19.0142	19.2059	19.3279	-0.18275
O35215	O35215	D-dopachrome decarboxylase	Ddt	6	6	72	13.077	577960	591070	682010	644020	19.1406	19.173	19.3794	19.2967	-0.18125
Q8R326	Q8R326	Paraspeckle component 1	Pspc1	7	7	16.8	58.758	338940	341520	361300	411220	18.3707	18.3816	18.4628	18.6496	-0.18005
P02088;CON__Q3SX09;P02104	P02088	Hemoglobin subunit beta-1	Hbb-b1	13	7	70.7	15.84	3716400	3639900	4474400	3869800	21.8255	21.7955	22.0933	21.8838	-0.17805
Q8VCN9	Q8VCN9	Tubulin-specific chaperone C	Tbcc	2	2	9.1	38.124	162950	0	0	184330	17.3141	NaN	NaN	17.4919	-0.1778
Q60634	Q60634	Flotillin-2	Flot2	7	7	20.8	47.037	265300	300730	319700	319220	18.0173	18.1981	18.2864	18.2842	-0.1776
P97742	P97742	Carnitine O-palmitoyltransferase 1, liver isoform	Cpt1a	4	4	7.2	88.25	92761	138260	128070	0	16.5012	17.077	16.9666	NaN	-0.1775
Q99L47	Q99L47	Hsc70-interacting protein	St13	4	4	11.1	41.655	331780	370620	341700	459830	18.3399	18.4996	18.3824	18.8107	-0.1768
Q5U3K5	Q5U3K5	Rab-like protein 6	Rabl6	4	4	8.7	79.83	182110	0	159120	266210	17.4745	NaN	17.2798	18.0222	-0.1765
P17182	P17182	Alpha-enolase	Eno1	28	23	75.3	47.14	10949000	10789000	12183000	12349000	23.3843	23.3631	23.5384	23.5579	-0.17445
Q9CY58	Q9CY58	SERPINE1 mRNA-binding protein 1	Serbp1	10	10	34.4	44.714	347330	327030	363380	396730	18.4059	18.3191	18.4711	18.5978	-0.17195
P97351	P97351	Small ribosomal subunit protein eS1	Rps3a	11	11	43.9	29.885	327330	348800	353970	408780	18.3204	18.412	18.4333	18.641	-0.17095
Q61885	Q61885	Myelin-oligodendrocyte glycoprotein	Mog	14	14	37.8	28.271	1984000	1912100	2281800	2104600	20.92	20.8667	21.1217	21.0051	-0.17005
P70236	P70236	Dual specificity mitogen-activated protein kinase kinase 6	Map2k6	2	2	9	37.432	71406	63494	78183	72954	16.1238	15.9543	16.2546	16.1547	-0.1656
P62897;CON__P62894;P00015	P62897	Cytochrome c, somatic	Cycs	12	12	67.6	11.605	1201600	1377000	1476800	1398700	20.1965	20.3931	20.494	20.4157	-0.16005
Q8CDN6	Q8CDN6	Thioredoxin-like protein 1	Txnl1	10	10	48.1	32.237	586890	562590	651600	630100	19.1627	19.1017	19.3136	19.2652	-0.1572
Q64520	Q64520	Guanylate kinase	Guk1	5	5	37.4	21.918	394010	353460	401330	430780	18.5879	18.4312	18.6144	18.7166	-0.15595
Q8BIK4	Q8BIK4	Dedicator of cytokinesis protein 9	Dock9	4	4	3.6	235.31	91698	81774	0	96453	16.4846	16.3194	NaN	16.5575	-0.1555
Q78IK2	Q78IK2	ATP synthase membrane subunit K, mitochondrial	Atp5mk	5	5	84.5	6.3814	629750	802710	807340	776410	19.2644	19.6145	19.6228	19.5665	-0.1552
O70435	O70435	Proteasome subunit alpha type-3	Psma3	4	4	22.4	28.405	269680	386290	414620	311400	18.0409	18.5593	18.6614	18.2484	-0.1548
Q9CZU6	Q9CZU6	Citrate synthase, mitochondrial	Cs	18	18	44.2	51.736	1780800	1646500	1943900	1866500	20.7641	20.651	20.8905	20.8319	-0.15365
Q924M7	Q924M7	Mannose-6-phosphate isomerase	Mpi	5	5	15.1	46.575	180370	188500	207500	202670	17.4606	17.5242	17.6628	17.6288	-0.1534
Q9JM52	Q9JM52	Misshapen-like kinase 1	Mink1	8	6	11.5	147.29	252300	220120	252870	270500	17.9448	17.7479	17.948	18.0453	-0.1503
Q3TCH7	Q3TCH7	Cullin-4A	Cul4a	5	3	9.6	87.752	53800	42881	53029	53538	15.7153	15.3881	15.6945	15.7083	-0.1497
Q99LD4	Q99LD4	COP9 signalosome complex subunit 1	Gps1	7	7	21.4	53.442	402040	606900	655460	457490	18.617	19.2111	19.3221	18.8034	-0.1487
Q9QYB1;Q8BXK9;Q8BHB9	Q9QYB1	Chloride intracellular channel protein 4	Clic4	5	5	31.2	28.729	255930	259850	233840	349250	17.9654	17.9873	17.8352	18.4139	-0.1482
O08749	O08749	Dihydrolipoyl dehydrogenase, mitochondrial	Dld	18	18	58	54.272	1938300	1961000	2144300	2165200	20.8864	20.9032	21.0321	21.0461	-0.1443
Q91V41	Q91V41	Ras-related protein Rab-14	Rab14	11	11	57.2	23.897	753660	767560	930000	758250	19.5236	19.5499	19.8269	19.5323	-0.14285
Q4VAA2	Q4VAA2	Protein CDV3	Cdv3	3	3	24.2	29.729	247570	254090	313400	244340	17.9175	17.955	18.2576	17.8985	-0.1418
Q01768	Q01768	Nucleoside diphosphate kinase B	Nme2	10	6	62.5	17.363	859250	901770	984850	954930	19.7127	19.7824	19.9095	19.865	-0.1397
Q99KH8;Q99JT2;Q9Z2W1	Q99KH8;Q99JT2;Q9Z2W1	Serine/threonine-protein kinase 24;Serine/threonine-protein kinase 24 35 kDa subunit;Serine/threonine-protein kinase 24 12 kDa subunit;Serine/threonine-protein kinase 26;Serine/threonine-protein kinase 25	Stk24;Stk26;Stk25	8	8	23.4	47.953	194120	331330	244140	319750	17.5666	18.3379	17.8973	18.2866	-0.1397
Q9EQU5	Q9EQU5	Protein SET	Set	6	6	28.4	33.377	585540	644490	675830	676980	19.1594	19.2978	19.3663	19.3688	-0.13895
Q8BHL3	Q8BHL3	TBC1 domain family member 10B	Tbc1d10b	3	3	7	87.274	195000	257540	0	246660	17.5731	17.9744	NaN	17.9122	-0.13845
Q7M750	Q7M750	Opalin	Opalin	3	3	39.9	15.833	307680	0	338590	0	18.2311	NaN	18.3692	NaN	-0.1381
Q9D8W7	Q9D8W7	OCIA domain-containing protein 2	Ociad2	6	6	50.6	16.925	529900	611070	633920	618070	19.0154	19.221	19.2739	19.2374	-0.13745
Q9CXW3	Q9CXW3	Calcyclin-binding protein	Cacybp	7	7	36.7	26.51	608570	583320	643600	665610	19.2151	19.1539	19.2958	19.3443	-0.13555
Q9Z1G4;P15920	Q9Z1G4	V-type proton ATPase 116 kDa subunit a 1	Atp6v0a1	27	26	30.8	96.466	1198900	1352000	1518500	1287100	20.1933	20.3667	20.5342	20.2957	-0.13495
P20917	P20917	Myelin-associated glycoprotein	Mag	9	9	21.4	69.387	1139700	941200	1132100	1141800	20.1202	19.8441	20.1106	20.1229	-0.1346
P60469	P60469	Liprin-alpha-3	Ppfia3	18	16	20.6	133.42	553360	571480	614690	619120	19.0779	19.1243	19.2295	19.2399	-0.1336
Q8BGR6	Q8BGR6	ADP-ribosylation factor-like protein 15	Arl15	2	2	21.1	22.905	0	89997	98510	0	NaN	16.4576	16.588	NaN	-0.1304
Q80X50	Q80X50	Ubiquitin-associated protein 2-like	Ubap2l	5	5	6.9	116.8	255770	268700	280230	293190	17.9645	18.0356	18.0963	18.1615	-0.12885
P35282	P35282	Ras-related protein Rab-21	Rab21	2	2	5.4	24.106	0	77710	84100	85745	NaN	16.2458	16.3598	16.3878	-0.128
Q8K0S0	Q8K0S0	Phytanoyl-CoA hydroxylase-interacting protein	Phyhip	13	11	46.1	37.554	638830	668680	705250	721180	19.2851	19.351	19.4278	19.46	-0.12585
P80314	P80314	T-complex protein 1 subunit beta	Cct2	20	20	49.5	57.477	1122100	1226600	1206900	1357300	20.0978	20.2262	20.2029	20.3723	-0.1256
Q9CVB6	Q9CVB6	Actin-related protein 2/3 complex subunit 2	Arpc2	20	20	63.7	34.357	953350	1017200	1047400	1099300	19.8626	19.9562	19.9984	20.0682	-0.1239
Q922R8	Q922R8	Protein disulfide-isomerase A6	Pdia6	7	7	27.3	48.1	321980	286850	376820	290770	18.2966	18.1299	18.5235	18.1495	-0.12325
Q9JKB1;P58321	Q9JKB1	Ubiquitin carboxyl-terminal hydrolase isozyme L3	Uchl3	7	7	35.2	26.151	195540	193040	221070	202470	17.5771	17.5585	17.7541	17.6273	-0.1229
Q8QZT1	Q8QZT1	Acetyl-CoA acetyltransferase, mitochondrial	Acat1	16	16	58.5	44.816	4579800	5043300	5605300	4878900	22.1269	22.2659	22.4184	22.2181	-0.12185
Q8BUV3	Q8BUV3	Gephyrin;Molybdopterin adenylyltransferase;Molybdopterin molybdenumtransferase	Gphn	15	15	32.4	83.281	765380	539080	645050	756800	19.5458	19.0401	19.2991	19.5296	-0.1214
Q76MZ3;Q7TNP2	Q76MZ3	Serine/threonine-protein phosphatase 2A 65 kDa regulatory subunit A alpha isoform	Ppp2r1a	27	27	55	65.322	1937500	1867100	2093100	2036100	20.8858	20.8324	20.9972	20.9574	-0.1182
Q99MR8	Q99MR8	Methylcrotonoyl-CoA carboxylase subunit alpha, mitochondrial	Mccc1	5	5	10.6	79.343	104550	126880	131660	118640	16.6738	16.9531	17.0065	16.8562	-0.1179
Q9WU78	Q9WU78	Programmed cell death 6-interacting protein	Pdcd6ip	20	20	34.8	96.023	320730	304890	322600	356530	18.291	18.2179	18.2994	18.4437	-0.1171
P63028	P63028	Translationally-controlled tumor protein	Tpt1	3	3	24.4	19.462	663040	724220	736730	764320	19.3387	19.4661	19.4908	19.5438	-0.1149
P16546;P08032	P16546	Spectrin alpha chain, non-erythrocytic 1	Sptan1	190	189	71.1	284.59	3671400	3733900	4015600	4001700	21.8079	21.8323	21.9372	21.9322	-0.1146
Q3UMT1	Q3UMT1	Protein phosphatase 1 regulatory subunit 12C	Ppp1r12c	7	7	11.8	84.684	90998	140960	95270	157750	16.4735	17.1049	16.5397	17.2673	-0.1143
Q8C437	Q8C437	PEX5-related protein	Pex5l	7	7	22	63.134	234880	174640	192180	250080	17.8416	17.414	17.5521	17.932	-0.11425
Q9WUM4	Q9WUM4	Coronin-1C	Coro1c	14	14	36.5	53.12	755490	807990	851520	838400	19.5271	19.624	19.6997	19.6773	-0.11295
P62900	P62900	Large ribosomal subunit protein eL31	Rpl31	4	4	25.6	14.463	319320	290610	352720	307140	18.2846	18.1487	18.4282	18.2285	-0.1117
Q9QXY6	Q9QXY6	EH domain-containing protein 3	Ehd3	18	11	45	60.82	328200	346630	378920	350240	18.3242	18.403	18.5315	18.418	-0.11115
P0C192	P0C192	Leucine-rich repeat-containing protein 4B	Lrrc4b	6	5	14.1	76.155	97538	106720	118140	102570	16.5737	16.7035	16.8501	16.6462	-0.10955
Q61301;REV__Q9JMB1	Q61301	Catenin alpha-2	Ctnna2	26	21	44.3	105.28	560850	633540	626290	658640	19.0973	19.2731	19.2565	19.3291	-0.1076
Q6ZPJ3	Q6ZPJ3	(E3-independent) E2 ubiquitin-conjugating enzyme UBE2O	Ube2o	13	13	17.1	140.83	278340	298650	293040	328880	18.0865	18.1881	18.1607	18.3272	-0.10665
Q99KB8	Q99KB8	Hydroxyacylglutathione hydrolase, mitochondrial	Hagh	4	4	19.1	34.084	554570	582320	613450	609690	19.081	19.1515	19.2266	19.2177	-0.1059
Q9WVK4	Q9WVK4	EH domain-containing protein 1	Ehd1	13	6	27.2	60.602	176310	194340	231210	171300	17.4278	17.5682	17.8188	17.3862	-0.1045
Q62048	Q62048	Astrocytic phosphoprotein PEA-15	Pea15	7	7	53.1	15.054	625620	708120	624390	818480	19.2549	19.4336	19.2521	19.6426	-0.1031
Q9Z0S1	Q9Z0S1	3(2),5-bisphosphate nucleotidase 1	Bpnt1	6	6	28.2	33.196	426940	349160	427840	401050	18.7037	18.4135	18.7067	18.6134	-0.10145
Q6KAR6	Q6KAR6	Exocyst complex component 3	Exoc3	4	4	8.1	86.454	76949	80927	84632	0	16.2316	16.3043	16.3689	NaN	-0.10095
P39447	P39447	Tight junction protein ZO-1	Tjp1	12	12	11	194.74	173910	149440	172560	172590	17.408	17.1892	17.3967	17.397	-0.09825
Q9R1P4	Q9R1P4	Proteasome subunit alpha type-1	Psma1	6	6	30.4	29.546	375830	322460	331040	419190	18.5197	18.2988	18.3366	18.6772	-0.09765
Q8JZN5	Q8JZN5	Complex I assembly factor ACAD9, mitochondrial	Acad9	7	7	15.2	68.721	151360	192540	204820	162590	17.2076	17.5548	17.644	17.3109	-0.09625
P62192	P62192	26S proteasome regulatory subunit 4	Psmc1	8	8	28.2	49.184	390010	329760	379820	386690	18.5732	18.3311	18.535	18.5608	-0.09575
Q9WV98	Q9WV98	Mitochondrial import inner membrane translocase subunit Tim9	Timm9	4	4	52.8	10.344	283530	272930	292980	301350	18.1131	18.0582	18.1604	18.2011	-0.0951
Q80Y14	Q80Y14	Glutaredoxin-related protein 5, mitochondrial	Glrx5	2	2	20.4	16.292	742090	0	0	791320	19.5012	NaN	NaN	19.5939	-0.0927
P15116;P39038	P15116	Cadherin-2	Cdh2	10	10	19	99.795	293940	298410	335350	297200	18.1652	18.1869	18.3553	18.1811	-0.09215
Q9DCL8	Q9DCL8	Protein phosphatase inhibitor 2	Ppp1r2	4	4	23.3	23.119	129690	140840	143260	144770	16.9847	17.1037	17.1283	17.1434	-0.09165
Q9CZ44	Q9CZ44	NSFL1 cofactor p47	Nsfl1c	14	14	47.8	40.709	1071200	1037100	1170900	1076400	20.0308	19.9841	20.1592	20.0378	-0.09105
Q9CZC8	Q9CZC8	Secernin-1	Scrn1	12	12	34.5	46.325	742550	783300	762880	861300	19.5021	19.5792	19.5411	19.7162	-0.088
P08113	P08113	Endoplasmin	Hsp90b1	27	25	38.5	92.475	549780	639420	646470	613790	19.0685	19.2864	19.3022	19.2274	-0.08735
Q9QZM0	Q9QZM0	Ubiquilin-2	Ubqln2	7	7	19.1	67.35	0	574830	674400	552650	NaN	19.1328	19.3632	19.076	-0.0868
Q9DBC7	Q9DBC7	cAMP-dependent protein kinase type I-alpha regulatory subunit;cAMP-dependent protein kinase type I-alpha regulatory subunit, N-terminally processed	Prkar1a	7	6	26.8	43.185	392150	370670	455270	360020	18.581	18.4998	18.7964	18.4577	-0.08665
P12023	P12023	Amyloid-beta precursor protein;N-APP;Soluble APP-alpha;Soluble APP-beta;C99;Amyloid-beta protein 42;Amyloid-beta protein 40;C83;P3(42);P3(40);C80;Gamma-secretase C-terminal fragment 59;Gamma-secretase C-terminal fragment 57;Gamma-secretase C-terminal fragment 50;C31	App	7	7	11.9	86.721	219130	278520	258730	265910	17.7414	18.0874	17.9811	18.0206	-0.08645
Q6P542	Q6P542	ATP-binding cassette sub-family F member 1	Abcf1	4	4	6.9	94.944	58062	70540	63501	72659	15.8253	16.1062	15.9545	16.1489	-0.08595
Q02053;P31254	Q02053	Ubiquitin-like modifier-activating enzyme 1	Uba1	41	41	58.4	117.81	5314900	5442600	5459800	5966600	22.3416	22.3759	22.3804	22.5085	-0.0857
Q9WTX5	Q9WTX5	S-phase kinase-associated protein 1	Skp1	7	7	43.6	18.672	453060	527420	436300	615980	18.7893	19.0086	18.735	19.2325	-0.0848
P47740	P47740	Aldehyde dehydrogenase family 3 member A2	Aldh3a2	6	6	14.3	53.97	145810	94731	153400	101250	17.1537	16.5315	17.2269	16.6276	-0.08465
Q9DBP5	Q9DBP5	UMP-CMP kinase	Cmpk1	8	8	47.4	22.165	671170	676750	726090	703430	19.3563	19.3683	19.4698	19.424	-0.0846
Q8R317	Q8R317	Ubiquilin-1	Ubqln1	6	6	16.7	61.976	134830	121920	148650	123850	17.0408	16.8956	17.1816	16.9182	-0.0817
P53986	P53986	Monocarboxylate transporter 1	Slc16a1	5	5	13.8	53.267	107850	182360	164550	133770	16.7187	17.4764	17.3282	17.0294	-0.08125
Q9Z218	Q9Z218	Dipeptidyl aminopeptidase-like protein 6	Dpp6	19	18	32.3	91.259	673160	608430	633940	722110	19.3606	19.2147	19.274	19.4619	-0.0803
Q99J09	Q99J09	Methylosome protein WDR77	Wdr77	4	4	21.3	36.942	0	72207	76286	0	NaN	16.1399	16.2191	NaN	-0.0792
Q641P0	Q641P0	Actin-related protein 3B	Actr3b	8	7	30.1	47.579	814400	854680	850800	910720	19.6354	19.705	19.6985	19.7966	-0.07735
P12849	P12849	cAMP-dependent protein kinase type I-beta regulatory subunit	Prkar1b	6	5	21.3	43.224	470830	464430	429830	564320	18.8448	18.8251	18.7134	19.1062	-0.07485
Q9R1P3	Q9R1P3	Proteasome subunit beta type-2	Psmb2	7	7	50.2	22.906	623810	740520	783170	654280	19.2507	19.4982	19.579	19.3195	-0.0748
P50396	P50396	Rab GDP dissociation inhibitor alpha	Gdi1	25	19	60.2	50.521	3859600	3436000	3988800	3685400	21.88	21.7123	21.9275	21.8134	-0.0743
Q7TMK9	Q7TMK9	Heterogeneous nuclear ribonucleoprotein Q	Syncrip	11	11	24.1	69.632	248340	315080	294590	293950	17.922	18.2654	18.1683	18.1652	-0.07305
P52503	P52503	NADH dehydrogenase [ubiquinone] iron-sulfur protein 6, mitochondrial	Ndufs6	8	8	65.5	13.02	1031200	1130000	1120400	1147500	19.9759	20.1079	20.0956	20.1301	-0.07095
Q02105	Q02105	Complement C1q subcomponent subunit C	C1qc	4	4	20.3	25.991	203530	209620	239310	196660	17.6349	17.6774	17.8685	17.5853	-0.07075
O54991	O54991	Contactin-associated protein 1	Cntnap1	24	24	23.8	156.31	438070	417120	461620	436410	18.7408	18.6701	18.8163	18.7353	-0.07035
Q60668	Q60668	Heterogeneous nuclear ribonucleoprotein D0	Hnrnpd	13	12	41.4	38.354	958760	1215800	1131300	1135300	19.8708	20.2135	20.1096	20.1146	-0.06995
Q9DD18	Q9DD18	D-aminoacyl-tRNA deacylase 1	Dtd1	3	3	17.2	23.384	453830	483550	490970	491930	18.7918	18.8833	18.9053	18.9081	-0.06915
P23927	P23927	Alpha-crystallin B chain	Cryab	8	8	64	20.069	698140	666750	680620	752580	19.4132	19.3468	19.3765	19.5215	-0.069
Q61423	Q61423	Potassium voltage-gated channel subfamily A member 4	Kcna4	4	3	9.5	73.469	74514	77136	79501	0	16.1852	16.2351	16.2787	NaN	-0.06855
P24668	P24668	Cation-dependent mannose-6-phosphate receptor	M6pr	2	2	11.5	31.172	0	218570	213220	245870	NaN	17.7377	17.702	17.9075	-0.06705
O88544	O88544	COP9 signalosome complex subunit 4	Cops4	12	12	44.1	46.284	360920	418490	400240	413370	18.4613	18.6748	18.6105	18.6571	-0.06575
Q9R1V6	Q9R1V6	Disintegrin and metalloproteinase domain-containing protein 22	Adam22	15	15	23.8	99.714	294610	270180	277710	313900	18.1684	18.0436	18.0832	18.2599	-0.06555
Q60902	Q60902	Epidermal growth factor receptor substrate 15-like 1	Eps15l1	15	15	25.6	99.307	443320	449460	510110	427040	18.758	18.7778	18.9604	18.704	-0.0643
Q9CZ42	Q9CZ42	ATP-dependent (S)-NAD(P)H-hydrate dehydratase	Naxd	9	9	50.4	36.717	322050	426610	373740	400700	18.2969	18.7026	18.5117	18.6122	-0.0622
P43274	P43274	Histone H1.4	H1-4	10	4	26.5	21.977	1864300	1731000	1862100	1888800	20.8302	20.7232	20.8285	20.849	-0.06205
O88851	O88851	Putative hydrolase RBBP9	Rbbp9	4	4	32.8	20.911	280780	334600	293480	347290	18.0991	18.3521	18.1629	18.4058	-0.05875
P47857	P47857	ATP-dependent 6-phosphofructokinase, muscle type	Pfkm	24	22	40.1	85.268	2030400	2395600	2292900	2300600	20.9533	21.192	21.1287	21.1336	-0.0585
Q8R050;Q149F3	Q8R050;Q149F3	Eukaryotic peptide chain release factor GTP-binding subunit ERF3A;Eukaryotic peptide chain release factor GTP-binding subunit ERF3B	Gspt1;Gspt2	6	6	13.4	68.625	270640	265080	418750	185750	18.046	18.0161	18.6757	17.503	-0.0583
Q8JZQ9	Q8JZQ9	Eukaryotic translation initiation factor 3 subunit B	Eif3b	7	7	13.3	91.369	174080	197670	182080	204480	17.4094	17.5927	17.4742	17.6416	-0.05685
P60843	P60843	Eukaryotic initiation factor 4A-I	Eif4a1	14	6	37.2	46.153	172950	167260	167880	186350	17.4	17.3517	17.3571	17.5077	-0.05655
Q3TDK6	Q3TDK6	Protein rogdi homolog	Rogdi	8	8	39.4	32.1	1532500	1184400	1320000	1483600	20.5475	20.1757	20.3321	20.5007	-0.0548
P63242;Q8BGY2	P63242	Eukaryotic translation initiation factor 5A-1	Eif5a	7	7	40.3	16.832	570280	595100	632610	577990	19.1213	19.1828	19.271	19.1407	-0.0538
Q9D7G0	Q9D7G0	Ribose-phosphate pyrophosphokinase 1	Prps1	9	5	38.4	34.834	686560	768340	701270	809850	19.389	19.5514	19.4196	19.6273	-0.05325
Q8C854	Q8C854	Myelin expression factor 2	Myef2	6	6	13.7	63.294	239650	242600	252060	247880	17.8706	17.8882	17.9434	17.9193	-0.05195
Q8BTI8	Q8BTI8	Serine/arginine repetitive matrix protein 2	Srrm2	7	7	3.9	294.84	121870	91351	103450	115560	16.895	16.4791	16.6586	16.8183	-0.0514
P46460	P46460	Vesicle-fusing ATPase	Nsf	46	46	65.7	82.613	2984200	2986200	3181600	3005900	21.5089	21.5099	21.6013	21.5194	-0.05095
Q8CI94	Q8CI94	Glycogen phosphorylase, brain form	Pygb	40	32	52.9	96.729	2206400	2223200	2273100	2315700	21.0733	21.0842	21.1162	21.143	-0.05085
Q9D892	Q9D892	Inosine triphosphate pyrophosphatase	Itpa	5	5	42.9	21.897	446140	317060	369750	410360	18.7671	18.2744	18.4962	18.6465	-0.0506
Q68FH0	Q68FH0	Plakophilin-4	Pkp4	8	6	8.8	131.55	99939	103750	103900	106590	16.6088	16.6628	16.6648	16.7017	-0.04745
Q8R366	Q8R366	Immunoglobulin superfamily member 8	Igsf8	14	14	29	65.01	579910	731850	623450	725620	19.1455	19.4812	19.2499	19.4689	-0.04605
Q9DBJ1	Q9DBJ1	Phosphoglycerate mutase 1	Pgam1	18	15	79.5	28.832	4290600	4027900	4403000	4180600	22.0327	21.9416	22.0701	21.9953	-0.04555
O54962	O54962	Barrier-to-autointegration factor;Barrier-to-autointegration factor, N-terminally processed	Banf1	5	5	57.3	10.102	311950	388160	307180	418440	18.251	18.5663	18.2287	18.6747	-0.04305
Q6PIE5	Q6PIE5	Sodium/potassium-transporting ATPase subunit alpha-2	Atp1a2	51	31	51.1	112.22	2185000	2099200	2138400	2271800	21.0592	21.0014	21.0281	21.1154	-0.04145
Q9CR16	Q9CR16	Peptidyl-prolyl cis-trans isomerase D	Ppid	9	9	31.6	40.742	295440	299860	290930	321690	18.1725	18.1939	18.1503	18.2953	-0.0396
P54822	P54822	Adenylosuccinate lyase	Adsl	6	6	19.8	54.866	135980	139560	132180	151530	17.053	17.0905	17.0121	17.2092	-0.0389
O55106	O55106	Striatin	Strn	11	11	24.5	85.965	298620	304990	351080	273650	18.188	18.2184	18.4214	18.062	-0.0385
P62073	P62073	Mitochondrial import inner membrane translocase subunit Tim10	Timm10	2	2	23.3	10.333	0	304850	300380	326120	NaN	18.2177	18.1964	18.315	-0.038
Q9ESJ4	Q9ESJ4	NCK-interacting protein with SH3 domain	Nckipsd	8	8	15.7	78.572	176900	563090	242280	432830	17.4326	19.103	17.8863	18.7234	-0.03705
Q921I1	Q921I1	Serotransferrin	Tf	25	25	42.8	76.723	855740	894300	937470	858570	19.7068	19.7704	19.8384	19.7116	-0.0364
Q5DU25	Q5DU25	IQ motif and SEC7 domain-containing protein 2	Iqsec2	16	14	13.8	161.78	430160	367660	399440	415790	18.7145	18.488	18.6076	18.6655	-0.0353
Q8CHU3	Q8CHU3	Epsin-2	Epn2	4	4	9.7	63.471	171330	143410	138100	186800	17.3864	17.1298	17.0754	17.5111	-0.03515
Q9DC70	Q9DC70	NADH dehydrogenase [ubiquinone] iron-sulfur protein 7, mitochondrial	Ndufs7	3	3	22.3	24.683	402080	0	375960	450890	18.6171	NaN	18.5202	18.7824	-0.0342
O35295	O35295	Transcriptional regulator protein Pur-beta	Purb	9	8	40.4	33.901	834230	775650	862070	786860	19.6701	19.565	19.7174	19.5857	-0.034
P00493	P00493	Hypoxanthine-guanine phosphoribosyltransferase	Hprt1	5	5	29.4	24.57	445830	523760	486200	500310	18.7661	18.9985	18.8912	18.9325	-0.02955
P21619	P21619	Lamin-B2	Lmnb2	18	15	32.2	67.317	404830	409350	422830	408270	18.627	18.643	18.6897	18.6392	-0.02945
Q9D2V7	Q9D2V7	Coronin-7	Coro7	12	12	28.5	100.81	263910	236230	254250	253860	18.0097	17.8498	17.9559	17.9537	-0.02505
Q9DBF1	Q9DBF1	Alpha-aminoadipic semialdehyde dehydrogenase	Aldh7a1	10	10	26.5	58.861	408100	316280	434020	307450	18.6386	18.2708	18.7274	18.23	-0.024
P61222	P61222	ATP-binding cassette sub-family E member 1	Abce1	6	6	18.7	67.314	121650	88550	111880	99487	16.8924	16.4342	16.7716	16.6022	-0.0236
Q8CGK3	Q8CGK3	Lon protease homolog, mitochondrial	Lonp1	12	12	18.7	105.84	299930	260450	304450	264640	18.1943	17.9906	18.2158	18.0137	-0.0223
P68040	P68040	Small ribosomal subunit protein RACK1;Small ribosomal subunit protein RACK1, N-terminally processed	Rack1	8	8	42	35.076	1112200	1370100	1326000	1184900	20.085	20.3858	20.3386	20.1763	-0.02205
Q8BGU5	Q8BGU5	Cyclin-Y	Ccny	4	4	19.1	39.394	139150	220570	220550	143140	17.0863	17.7509	17.7507	17.1271	-0.0203
Q9CXY6	Q9CXY6	Interleukin enhancer-binding factor 2	Ilf2	8	8	28.5	43.062	161840	149210	136440	181430	17.3042	17.187	17.0579	17.4691	-0.0179
P84244;P02301	P84244;P02301	Histone H3.3;Histone H3.3C	H3-3a;H3-5	3	1	38.2	15.328	6739900	7095000	7193800	6806500	22.6843	22.7584	22.7783	22.6985	-0.01705
Q8BQP9	Q8BQP9	Regulator of G-protein signaling 7-binding protein	Rgs7bp	3	3	18.7	29.023	158070	199500	198850	162290	17.2702	17.606	17.6013	17.3082	-0.01665
P32037	P32037	Solute carrier family 2, facilitated glucose transporter member 3	Slc2a3	5	5	9.5	53.478	483110	568960	530010	529500	18.882	19.118	19.0157	19.0143	-0.015
P63087	P63087	Serine/threonine-protein phosphatase PP1-gamma catalytic subunit	Ppp1cc	19	2	55.7	36.983	946560	918290	946040	936300	19.8523	19.8086	19.8515	19.8366	-0.0136
Q91ZJ5	Q91ZJ5	UTP--glucose-1-phosphate uridylyltransferase	Ugp2	9	9	27	56.979	683970	648430	674260	669870	19.3836	19.3066	19.3629	19.3535	-0.0131
Q80TJ1	Q80TJ1	Calcium-dependent secretion activator 1	Cadps	29	25	30.6	153.11	853600	696910	813800	744100	19.7032	19.4106	19.6343	19.5051	-0.0128
Q64521	Q64521	Glycerol-3-phosphate dehydrogenase, mitochondrial	Gpd2	32	32	57.9	80.953	1479700	1548100	1552900	1501300	20.4969	20.5621	20.5665	20.5178	-0.01265
Q9WUM5	Q9WUM5	Succinate--CoA ligase [ADP/GDP-forming] subunit alpha, mitochondrial	Suclg1	10	10	31.8	36.154	2484500	2818100	2467200	2882100	21.2445	21.4263	21.2344	21.4587	-0.01115
Q9JME5;Q9Z1T1	Q9JME5	AP-3 complex subunit beta-2	Ap3b2	16	16	22.2	119.19	312780	380110	332130	363510	18.2548	18.5361	18.3414	18.4716	-0.01105
P16858;Q64467	P16858	Glyceraldehyde-3-phosphate dehydrogenase	Gapdh	26	26	84.1	35.81	7962900	8212500	8349600	7947200	22.9249	22.9694	22.9933	22.922	-0.0105
P62484	P62484	Abl interactor 2	Abi2	10	5	21.3	49.387	373970	317980	322650	373890	18.5126	18.2786	18.2996	18.5123	-0.01035
Q9CS84;P0DI97	Q9CS84	Neurexin-1	Nrxn1	11	9	12	166.17	119950	158830	157020	122980	16.8721	17.2771	17.2606	16.9081	-0.00975
Q9D7S7	Q9D7S7	Ribosomal protein eL22-like 1	Rpl22l1	2	2	19.7	14.467	102930	89012	96335	0	16.6513	16.4417	16.5558	NaN	-0.0093
Q99MN9	Q99MN9	Propionyl-CoA carboxylase beta chain, mitochondrial	Pccb	8	8	24.8	58.408	456210	232750	444890	241510	18.7993	17.8284	18.7631	17.8817	-0.00855
P68254	P68254	14-3-3 protein theta	Ywhaq	18	14	63.7	27.778	3063300	3241600	3071500	3264200	21.5467	21.6283	21.5505	21.6383	-0.0069
Q9D0K2	Q9D0K2	Succinyl-CoA:3-ketoacid coenzyme A transferase 1, mitochondrial	Oxct1	18	18	45.6	55.988	1994100	2050100	2047600	2011200	20.9273	20.9673	20.9655	20.9396	-0.00525
Q9R0U0	Q9R0U0	Serine/arginine-rich splicing factor 10	Srsf10	4	4	19.5	31.3	199090	227020	199470	228090	17.6031	17.7925	17.6058	17.7992	-0.0047
A2ASQ1	A2ASQ1	Agrin;Agrin N-terminal 110 kDa subunit;Agrin C-terminal 110 kDa subunit;Agrin C-terminal 90 kDa fragment;Agrin C-terminal 22 kDa fragment	Agrn	6	6	4.4	207.54	90864	0	81395	101960	16.4714	NaN	16.3127	16.6376	-0.00375
Q6PHN9	Q6PHN9	Ras-related protein Rab-35	Rab35	7	7	38.8	23.025	561450	195690	347240	318060	19.0988	17.5782	18.4056	18.2789	-0.00375
Q8R3P0	Q8R3P0	Aspartoacylase	Aspa	6	6	30.4	35.344	112530	126070	97850	145490	16.78	16.9439	16.5783	17.1506	-0.0025
Q8BHL5	Q8BHL5	Engulfment and cell motility protein 2	Elmo2	7	7	16.3	83.886	186130	132010	164150	150160	17.506	17.0103	17.3247	17.1961	-0.00225
Q9CRB9	Q9CRB9	MICOS complex subunit Mic19	Chchd3	10	10	38.8	26.334	390100	356380	367240	379160	18.5735	18.4431	18.4864	18.5324	-0.0011
Q01853	Q01853	Transitional endoplasmic reticulum ATPase	Vcp	33	33	54.3	89.321	3607400	3820000	3655000	3774200	21.7825	21.8651	21.8014	21.8477	-0.00075
B0V2N1	B0V2N1	Receptor-type tyrosine-protein phosphatase S	Ptprs	17	13	16	211.9	611350	546270	557610	598820	19.2216	19.0593	19.0889	19.1918	0.0001
P62717	P62717	Large ribosomal subunit protein eL20	Rpl18a	3	3	19.9	20.732	321010	346650	329930	335130	18.2923	18.4031	18.3318	18.3544	0.0046
P11499	P11499	Heat shock protein HSP 90-beta	Hsp90ab1	42	25	51.2	83.28	1609000	1678800	1682800	1593100	20.6177	20.679	20.6824	20.6034	0.00545
P07759;Q91WP6;P29621;Q5I2A0;Q80X76	P07759	Serine protease inhibitor A3K	Serpina3k	5	2	16.5	46.879	247120	294710	294050	244530	17.9149	18.1689	18.1657	17.8997	0.0092
Q61234	Q61234	Alpha-1-syntrophin	Snta1	3	3	12.1	53.664	92613	78516	78393	91580	16.4989	16.2607	16.2584	16.4827	0.00925
Q60996	Q60996	Serine/threonine-protein phosphatase 2A 56 kDa regulatory subunit gamma isoform	Ppp2r5c	8	5	19.5	60.824	289760	295980	279910	302070	18.1445	18.1751	18.0946	18.2045	0.01025
P16460	P16460	Argininosuccinate synthase	Ass1	7	7	24.3	46.584	148830	259500	184790	205570	17.1833	17.9854	17.4955	17.6493	0.01195
Q63912	Q63912	Oligodendrocyte-myelin glycoprotein	Omg	4	4	15	49.283	245110	286660	246600	279610	17.9031	18.129	17.9118	18.0931	0.0136
P29341	P29341	Polyadenylate-binding protein 1	Pabpc1	16	16	29.4	70.67	538220	517260	501710	544450	19.0378	18.9805	18.9365	19.0544	0.0137
Q5U458	Q5U458	DnaJ homolog subfamily C member 11	Dnajc11	5	5	15.4	63.232	256150	260960	250730	261440	17.9666	17.9935	17.9358	17.9961	0.0141
Q9JKK7	Q9JKK7	Tropomodulin-2	Tmod2	13	13	46.4	39.51	571960	625440	629300	557090	19.1256	19.2545	19.2634	19.0876	0.01455
P31648	P31648	Sodium- and chloride-dependent GABA transporter 1	Slc6a1	6	6	12.7	67.001	1551400	1563700	1570100	1506300	20.5651	20.5765	20.5824	20.5226	0.0183
Q99LC3	Q99LC3	NADH dehydrogenase [ubiquinone] 1 alpha subcomplex subunit 10, mitochondrial	Ndufa10	17	17	53	40.603	1569800	1495100	1405400	1625700	20.5821	20.5118	20.4226	20.6326	0.01935
Q9CXS4	Q9CXS4	Centromere protein V	Cenpv	10	10	54.8	27.541	639590	627870	656370	594810	19.2868	19.2601	19.3242	19.1821	0.0203
Q9CQJ8	Q9CQJ8	NADH dehydrogenase [ubiquinone] 1 beta subcomplex subunit 9	Ndufb9	8	8	57	21.984	625250	738910	644230	696640	19.2541	19.495	19.2972	19.4101	0.0209
P61087	P61087	Ubiquitin-conjugating enzyme E2 K	Ube2k	3	3	26	22.406	122270	78448	106460	87312	16.8997	16.2594	16.7	16.4139	0.0226
Q9D0M3	Q9D0M3	Cytochrome c1, heme protein, mitochondrial	Cyc1	8	8	35.7	35.327	1278300	1281800	1249800	1269800	20.2858	20.2897	20.2533	20.2762	0.023
Q3UYG8	Q3UYG8	ADP-ribose glycohydrolase MACROD2	Macrod2	3	3	9.9	52.144	0	211260	222150	194520	NaN	17.6887	17.7612	17.5696	0.0233
P60521	P60521	Gamma-aminobutyric acid receptor-associated protein-like 2	Gabarapl2	4	4	35.9	13.667	219240	206610	217600	201510	17.7422	17.6566	17.7313	17.6205	0.0235
P55066	P55066	Neurocan core protein	Ncan	21	21	21.1	137.2	1148000	1280900	1188000	1197500	20.1307	20.2887	20.1801	20.1916	0.02385
Q80WM4	Q80WM4	Hyaluronan and proteoglycan link protein 4	Hapln4	4	4	17.2	42.808	377060	708370	605090	426170	18.5244	19.4341	19.2068	18.7011	0.0253
O35326	O35326	Serine/arginine-rich splicing factor 5	Srsf5	2	1	8.6	30.891	0	123930	121770	0	NaN	16.9192	16.8938	NaN	0.0254
P60879;O09044	P60879	Synaptosomal-associated protein 25	Snap25	17	17	76.7	23.315	4329900	3550300	4031200	3679100	22.0459	21.7595	21.9428	21.8109	0.02585
Q9Z0P4	Q9Z0P4	Paralemmin-1	Palm	10	10	37.3	41.614	907150	674670	739960	797290	19.791	19.3638	19.4971	19.6047	0.0265
Q61411;P08556	Q61411;P08556	GTPase HRas;GTPase HRas, N-terminally processed;GTPase NRas	Hras;Nras	4	2	32.8	21.298	375860	350150	332490	381360	18.5198	18.4176	18.343	18.5408	0.0268
O89051	O89051	Integral membrane protein 2B;BRI2, membrane form;BRI2 intracellular domain;BRI2C, soluble form;Bri23 peptide	Itm2b	2	2	10.9	30.26	112770	120620	128360	101570	16.783	16.8801	16.9698	16.6321	0.0306
Q9WUA3	Q9WUA3	ATP-dependent 6-phosphofructokinase, platelet type	Pfkp	25	24	38.9	85.454	1955600	1841000	1843100	1870700	20.8992	20.8121	20.8137	20.8351	0.03125
Q99KC8	Q99KC8	von Willebrand factor A domain-containing protein 5A	Vwa5a	2	2	4	87.142	119570	165370	137440	137750	16.8675	17.3353	17.0684	17.0717	0.03135
O88952	O88952	Protein lin-7 homolog C	Lin7c	6	2	34.5	21.834	561960	697460	528890	709310	19.1001	19.4118	19.0126	19.4361	0.0316
Q9D0M5	Q9D0M5	Dynein light chain 2, cytoplasmic	Dynll2	8	2	60.7	10.35	1990900	1478000	1677000	1673600	20.925	20.4952	20.6775	20.6745	0.0341
P62259	P62259	14-3-3 protein epsilon	Ywhae	19	16	66.7	29.174	4217100	4246000	4126400	4117000	22.0078	22.0177	21.9765	21.9732	0.0379
Q5DTT2	Q5DTT2	PH and SEC7 domain-containing protein 1	Psd	6	6	9.8	109.69	72371	150350	82650	124830	16.1431	17.198	16.3347	16.9296	0.0384
Q920I9	Q920I9	WD repeat-containing protein 7	Wdr7	31	31	31.4	163.45	697300	784600	728580	710540	19.4114	19.5816	19.4747	19.4386	0.03985
P07356	P07356	Annexin A2	Anxa2	4	4	17.4	38.676	141550	154490	149430	138390	17.111	17.2372	17.1891	17.0784	0.04035
Q61466	Q61466	SWI/SNF-related matrix-associated actin-dependent regulator of chromatin subfamily D member 1	Smarcd1	4	3	9.7	58.244	574320	572720	502230	619270	19.1315	19.1275	18.938	19.2402	0.0404
Q08460	Q08460	Calcium-activated potassium channel subunit alpha-1	Kcnma1	6	6	8.1	134.39	706530	548220	544210	671260	19.4304	19.0644	19.0538	19.3565	0.04225
Q8BP47	Q8BP47	Asparagine--tRNA ligase, cytoplasmic	Nars1	9	9	24.3	64.279	325670	413180	335370	378200	18.3131	18.6564	18.3554	18.5288	0.04265
Q61598	Q61598	Rab GDP dissociation inhibitor beta	Gdi2	27	21	66.3	50.537	2208900	2103700	2323700	1880600	21.0749	21.0045	21.148	20.8428	0.0443
Q9WVA3	Q9WVA3	Mitotic checkpoint protein BUB3	Bub3	4	4	19.9	36.954	168940	140980	151420	147910	17.3662	17.1051	17.2082	17.1744	0.04435
Q8BL97	Q8BL97	Serine/arginine-rich splicing factor 7	Srsf7	5	4	17.6	30.817	319810	349910	323640	324520	18.2869	18.4166	18.304	18.3079	0.0458
P46096	P46096	Synaptotagmin-1	Syt1	26	20	55.1	47.417	2373300	2276500	2351800	2147500	21.1785	21.1184	21.1653	21.0342	0.0487
P61226	P61226	Ras-related protein Rap-2b	Rap2b	3	3	23	20.504	302580	361290	290790	350980	18.207	18.4628	18.1496	18.421	0.0496
Q8K4G5	Q8K4G5	Actin-binding LIM protein 1	Ablim1	6	6	11	96.804	177410	251120	216370	192010	17.4367	17.938	17.7231	17.5508	0.0504
P49722	P49722	Proteasome subunit alpha type-2	Psma2	8	8	41.5	25.926	694650	525660	527020	645790	19.4059	19.0038	19.0075	19.3007	0.05075
Q61646	Q61646	Haptoglobin;Haptoglobin alpha chain;Haptoglobin beta chain	Hp	4	4	15.6	38.752	213270	188890	192610	194810	17.7023	17.5272	17.5553	17.5717	0.05125
A2ALU4	A2ALU4	Protein Shroom2	Shroom2	5	5	5.4	164.7	647080	755770	610370	745760	19.3036	19.5276	19.2193	19.5084	0.05175
Q9R1P0	Q9R1P0	Proteasome subunit alpha type-4	Psma4	6	6	39.1	29.47	225990	156020	176740	185670	17.7859	17.2514	17.4313	17.5024	0.0518
Q8C1B1	Q8C1B1	Calmodulin-regulated spectrin-associated protein 2	Camsap2	3	3	3.4	164.33	103650	93520	94817	0	16.6614	16.513	16.5329	NaN	0.0543
Q9WUM3	Q9WUM3	Coronin-1B	Coro1b	9	9	23.8	53.912	409900	381690	338100	428960	18.6449	18.542	18.3671	18.7105	0.05465
O88910	O88910	MAGUK p55 subfamily member 3	Mpp3	10	10	31.2	64.4	196510	258040	213230	220350	17.5842	17.9772	17.7021	17.7494	0.05495
Q6IRU5	Q6IRU5	Clathrin light chain B	Cltb	8	8	32.3	25.171	1700600	1615200	1541500	1650300	20.6976	20.6233	20.5559	20.6543	0.05535
Q9Z0P5	Q9Z0P5	Twinfilin-2	Twf2	11	10	47.6	39.47	517680	527880	518930	486290	18.9817	19.0098	18.9852	18.8915	0.0574
Q99K51;Q3V0K9	Q99K51	Plastin-3	Pls3	12	11	30.8	70.741	364500	355760	392530	304810	18.4756	18.4405	18.5824	18.2176	0.05805
P17426	P17426	AP-2 complex subunit alpha-1	Ap2a1	41	32	52.8	107.66	1544600	1467100	1410400	1479500	20.5588	20.4845	20.4277	20.4967	0.05945
P57759	P57759	Endoplasmic reticulum resident protein 29	Erp29	5	5	17.9	28.823	226060	217700	162220	278930	17.7863	17.732	17.3076	18.0895	0.0606
Q9Z1D1	Q9Z1D1	Eukaryotic translation initiation factor 3 subunit G	Eif3g	5	5	12.5	35.638	471650	506900	496550	442550	18.8474	18.9513	18.9216	18.7555	0.0608
Q9CQX8	Q9CQX8	Alpha-ketoglutarate dehydrogenase component 4	Kgd4	2	2	36.3	11.101	537000	536360	513080	515690	19.0346	19.0328	18.9688	18.9761	0.06125
P56380	P56380	Bis(5-nucleosyl)-tetraphosphatase [asymmetrical]	Nudt2	3	3	29.9	16.989	113520	0	118340	99981	16.7926	NaN	16.8526	16.6094	0.0616
P51863	P51863	V-type proton ATPase subunit d 1	Atp6v0d1	14	14	45.6	40.301	1361000	1410100	1373300	1282800	20.3762	20.4274	20.3892	20.2909	0.06175
P28798	P28798	Progranulin;Paragranulin;Granulin-1;Granulin-2;Granulin-3;Granulin-4;Granulin-5;Granulin-6;Granulin-7	Grn	2	2	6.3	63.458	115100	115030	0	110170	16.8125	16.8117	NaN	16.7494	0.0627
Q925N0	Q925N0	Sideroflexin-5	Sfxn5	8	8	38.3	37.328	1309300	1240300	1308100	1136900	20.3204	20.2423	20.319	20.1167	0.0635
P05201	P05201	Aspartate aminotransferase, cytoplasmic	Got1	27	27	79.9	46.247	2914900	2901400	2833200	2732600	21.475	21.4683	21.434	21.3818	0.06375
Q9Z1N5;Q8VDW0	Q9Z1N5;Q8VDW0	Spliceosome RNA helicase Ddx39b;ATP-dependent RNA helicase DDX39A	Ddx39b;Ddx39a	12	12	32	49.035	236780	260160	249430	225750	17.8532	17.989	17.9283	17.7844	0.06475
Q8VD37	Q8VD37	SH3-containing GRB2-like protein 3-interacting protein 1	Sgip1	17	17	43.7	86.062	786850	708590	784710	648730	19.5857	19.4346	19.5818	19.3073	0.0656
Q922B2	Q922B2	Aspartate--tRNA ligase, cytoplasmic	Dars1	7	7	18.8	57.147	205830	223990	216230	194490	17.6511	17.7731	17.7222	17.5693	0.06635
Q91XV3	Q91XV3	Brain acid soluble protein 1	Basp1	23	23	92.9	22.086	10250000	12021000	10602000	10600000	23.2891	23.5191	23.3378	23.3376	0.0664
P62631	P62631	Elongation factor 1-alpha 2	Eef1a2	14	7	46.7	50.454	8125100	7263000	7676500	7009000	22.954	22.7921	22.872	22.7408	0.06665
P83940	P83940	Elongin-C	Eloc	3	3	19.6	12.473	290870	249830	241180	274250	18.15	17.9306	17.8798	18.0651	0.06785
Q8VDD5	Q8VDD5	Myosin-9	Myh9	41	27	28.7	226.37	480980	464280	439090	462690	18.8756	18.8246	18.7442	18.8197	0.06815
Q9D855	Q9D855	Cytochrome b-c1 complex subunit 7	Uqcrb	9	9	53.2	13.527	1481000	1310500	1299000	1352900	20.4981	20.3217	20.309	20.3676	0.0716
Q3UTJ2	Q3UTJ2	Sorbin and SH3 domain-containing protein 2	Sorbs2	7	7	11.6	132.35	195850	160750	191090	149110	17.5794	17.2945	17.5439	17.186	0.072
Q9QYJ3	Q9QYJ3	DnaJ homolog subfamily B member 1	Dnajb1	3	2	11.8	38.167	179940	235190	177880	214840	17.4572	17.8435	17.4405	17.7129	0.07365
Q99K48	Q99K48	Non-POU domain-containing octamer-binding protein	Nono	5	5	13.1	54.54	468730	710130	525740	570230	18.8384	19.4377	19.004	19.1212	0.07545
P23506	P23506	Protein-L-isoaspartate(D-aspartate) O-methyltransferase	Pcmt1	9	9	50.2	24.634	892210	1023200	998990	822450	19.767	19.9647	19.9301	19.6496	0.076
O35737	O35737	Heterogeneous nuclear ribonucleoprotein H;Heterogeneous nuclear ribonucleoprotein H, N-terminally processed	Hnrnph1	5	1	16.3	49.199	2749400	2661100	2537400	2593700	21.3907	21.3436	21.2749	21.3066	0.0764
P84096;Q8R527;Q9ER71	P84096	Rho-related GTP-binding protein RhoG	Rhog	7	6	46.6	21.308	311810	282580	286800	276280	18.2503	18.1083	18.1297	18.0758	0.07655
P23492	P23492	Purine nucleoside phosphorylase	Pnp	2	2	11.8	32.277	156630	121810	125780	136290	17.257	16.8943	16.9405	17.0563	0.07725
P42125	P42125	Enoyl-CoA delta isomerase 1, mitochondrial	Eci1	3	3	16.6	32.25	306060	304060	269780	309220	18.2235	18.214	18.0414	18.2383	0.0789
Q9ERD7	Q9ERD7	Tubulin beta-3 chain	Tubb3	27	11	68.2	50.418	4427600	4108500	4080500	3991600	22.0781	21.9702	21.9603	21.9285	0.07975
Q64516	Q64516	Glycerol kinase	Gk	10	10	22.5	61.227	275970	292350	262550	274980	18.0742	18.1573	18.0022	18.069	0.08015
Q8CCT4;Q8R0A5	Q8CCT4;Q8R0A5	Transcription elongation factor A protein-like 5;Transcription elongation factor A protein-like 3	Tceal5;Tceal3	7	7	26	22.038	1190600	1220400	1158900	1121600	20.1833	20.2189	20.1443	20.0971	0.0804
Q9QYR6	Q9QYR6	Microtubule-associated protein 1A;MAP1A heavy chain;MAP1 light chain LC2	Map1a	94	92	45.4	300.14	1880900	1923500	1780900	1813000	20.843	20.8753	20.7642	20.7899	0.0821
P14824	P14824	Annexin A6	Anxa6	22	22	32.5	75.884	937100	1152000	938020	1026500	19.8378	20.1357	19.8393	19.9693	0.08245
Q8CHX7	Q8CHX7	Raftlin-2	Rftn2	4	4	13	54.971	119950	118110	0	112390	16.8721	16.8498	NaN	16.7782	0.08275
P57746	P57746	V-type proton ATPase subunit D	Atp6v1d	8	8	40.9	28.369	977930	1208000	1024500	1027700	19.8994	20.2042	19.9665	19.971	0.08305
Q6PDS3	Q6PDS3	NAD(+) hydrolase SARM1	Sarm1	2	2	2.9	79.605	70788	68381	69714	61825	16.1112	16.0613	16.0892	15.9159	0.0837
O88951	O88951	Protein lin-7 homolog B	Lin7b	5	2	27.5	22.914	101290	94322	85790	99105	16.6281	16.5253	16.3885	16.5967	0.0841
P70232	P70232	Neural cell adhesion molecule L1-like protein;Processed neural cell adhesion molecule L1-like protein	Chl1	4	4	5.1	135.07	80768	81100	81893	71067	16.3015	16.3074	16.3215	16.1169	0.08525
Q9CQX2	Q9CQX2	Cytochrome b5 type B	Cyb5b	4	4	58.2	16.318	790250	1002200	696030	1010900	19.5919	19.9347	19.4088	19.9472	0.0853
O70251	O70251	Elongation factor 1-beta	Eef1b	4	4	39.6	24.693	881550	703610	1017800	541260	19.7497	19.4244	19.957	19.046	0.08555
Q9JIG7	Q9JIG7	Coiled-coil domain-containing protein 22	Ccdc22	4	4	11.2	70.843	61445	67997	48283	76848	15.907	16.0532	15.5592	16.2297	0.08565
O55126	O55126	Protein NipSnap homolog 2	Nipsnap2	8	8	37.4	32.932	464130	526010	414730	522660	18.8242	19.0047	18.6618	18.9955	0.0858
Q9CQK7	Q9CQK7	RWD domain-containing protein 1	Rwdd1	4	4	15.6	27.785	365450	408890	362440	365800	18.4793	18.6414	18.4674	18.4807	0.0863
P62874;Q61011	P62874	Guanine nucleotide-binding protein G(I)/G(S)/G(T) subunit beta-1	Gnb1	19	11	62.4	37.377	7474100	8164000	7491600	7197300	22.8335	22.9608	22.8368	22.779	0.08925
Q5DQR4	Q5DQR4	Syntaxin-binding protein 5-like	Stxbp5l	11	11	14.9	131.84	275450	242660	226570	260630	18.0714	17.8886	17.7896	17.9916	0.0894
Q8VCM7	Q8VCM7	Fibrinogen gamma chain	Fgg	4	4	16.3	49.391	113460	105070	103220	101710	16.7918	16.681	16.6554	16.6341	0.09165
Q91ZZ3	Q91ZZ3	Beta-synuclein	Sncb	8	5	46.6	14.051	7582700	5647200	6448300	5841300	22.8543	22.4291	22.6205	22.4779	0.0925
Q8BGD9	Q8BGD9	Eukaryotic translation initiation factor 4B	Eif4b	13	13	30.4	68.839	361410	407480	382890	337620	18.4633	18.6364	18.5466	18.365	0.09405
Q9D819	Q9D819	Inorganic pyrophosphatase	Ppa1	10	10	55.7	32.667	677930	660190	661490	592190	19.3708	19.3325	19.3354	19.1757	0.0961
Q9D8U8	Q9D8U8	Sorting nexin-5	Snx5	4	4	14.1	46.797	0	357460	319320	349920	NaN	18.4474	18.2846	18.4167	0.09675
Q6P1B1	Q6P1B1	Xaa-Pro aminopeptidase 1	Xpnpep1	5	5	11.7	69.59	175670	335920	237250	217210	17.4225	18.3578	17.856	17.7287	0.0978
Q61553	Q61553	Fascin	Fscn1	24	24	62.9	54.507	1000600	932410	987040	824900	19.9324	19.8306	19.9127	19.6539	0.0982
Q810U4	Q810U4	Neuronal cell adhesion molecule	Nrcam	18	18	24.5	138.52	765270	786090	752390	696830	19.5456	19.5843	19.5211	19.4104	0.0992
P80313	P80313	T-complex protein 1 subunit eta	Cct7	14	14	36.4	59.652	948170	1101100	1092500	830910	19.8548	20.0705	20.0592	19.6643	0.1009
Q9WUA6	Q9WUA6	RAC-gamma serine/threonine-protein kinase	Akt3	5	4	16.7	55.714	95660	114390	107960	88115	16.5456	16.8036	16.7201	16.4271	0.101
Q9CR61	Q9CR61	NADH dehydrogenase [ubiquinone] 1 beta subcomplex subunit 7	Ndufb7	6	6	46	16.331	229910	217840	202460	215020	17.8107	17.7329	17.6273	17.7141	0.1011
Q62442	Q62442	Vesicle-associated membrane protein 1	Vamp1	2	2	20.3	12.89	427560	478070	432140	411130	18.7058	18.8669	18.7211	18.6492	0.1012
Q8BWF0	Q8BWF0	Succinate-semialdehyde dehydrogenase, mitochondrial	Aldh5a1	18	18	44.7	55.968	758530	781840	760070	677490	19.5328	19.5765	19.5358	19.3698	0.10185
Q3U0M1	Q3U0M1	Trafficking protein particle complex subunit 9	Trappc9	3	3	3.9	128.23	54811	69193	44631	73556	15.7422	16.0783	15.4458	16.1666	0.10405
P70704;P98200	P70704	Phospholipid-transporting ATPase IA	Atp8a1	16	16	18	131.41	368160	393450	368930	338850	18.49	18.5858	18.493	18.3703	0.10625
Q99JF8	Q99JF8	PC4 and SFRS1-interacting protein	Psip1	6	5	15	59.696	1371700	1379500	1141500	1425500	20.3875	20.3957	20.1225	20.443	0.10885
Q80UP3	Q80UP3	Diacylglycerol kinase zeta	Dgkz	6	5	11.6	104.03	344930	316540	304120	308570	18.3959	18.272	18.2143	18.2352	0.1092
Q02248	Q02248	Catenin beta-1	Ctnnb1	15	13	31.6	85.47	609190	554620	535740	541580	19.2165	19.0811	19.0312	19.0468	0.1098
Q9DBG3	Q9DBG3	AP-2 complex subunit beta	Ap2b1	50	30	56.9	104.58	6118300	6129600	5946700	5415500	22.5447	22.5474	22.5037	22.3687	0.10985
Q61768	Q61768	Kinesin-1 heavy chain	Kif5b	19	12	25.6	109.55	213340	215410	215790	182680	17.7028	17.7167	17.7193	17.479	0.1106
Q9ERR1;Q9CZA6	Q9ERR1;Q9CZA6	Nuclear distribution protein nudE-like 1;Nuclear distribution protein nudE homolog 1	Ndel1;Nde1	4	4	17.7	38.365	381430	325510	358340	297180	18.5411	18.3123	18.451	18.181	0.1107
Q6P9K8;Q8VHK1	Q6P9K8	Caskin-1	Caskin1	19	19	21	150.49	578110	478580	476760	497600	19.141	18.8684	18.8629	18.9246	0.11095
Q922J3	Q922J3	CAP-Gly domain-containing linker protein 1	Clip1	24	20	22.5	155.81	257760	258790	226170	252290	17.9757	17.9814	17.787	17.9447	0.1127
P97300	P97300	Neuroplastin	Nptn	12	12	34.8	44.373	2455700	2161000	2381600	1904700	21.2277	21.0433	21.1835	20.8611	0.1132
Q6X893	Q6X893	Choline transporter-like protein 1	Slc44a1	9	9	15.5	73.066	512550	608650	492840	540160	18.9673	19.2153	18.9108	19.043	0.1144
P02463	P02463	Collagen alpha-1(IV) chain;Arresten	Col4a1	4	4	3.5	160.68	203550	187390	174550	186330	17.635	17.5157	17.4133	17.5075	0.11495
O08709	O08709	Peroxiredoxin-6	Prdx6	17	17	67.4	24.87	3661400	3503500	3337900	3276900	21.804	21.7404	21.6705	21.6439	0.115
P0DP28;P0DP27;P0DP26;Q9D6P8	P0DP28;P0DP27;P0DP26;Q9D6P8	Calmodulin-3;Calmodulin-2;Calmodulin-1;Calmodulin-like protein 3	Calm3;Calm2;Calm1;Calml3	8	8	40.9	16.837	6934000	6499800	5754600	6677200	22.7253	22.632	22.4563	22.6708	0.1151
P48758	P48758	Carbonyl reductase [NADPH] 1	Cbr1	10	10	41.2	30.641	930030	945160	763090	980420	19.8269	19.8502	19.5415	19.903	0.1163
P14094	P14094	Sodium/potassium-transporting ATPase subunit beta-1	Atp1b1	15	15	49	35.194	6813600	7136400	6290300	6561700	22.7	22.7668	22.5847	22.6456	0.11825
F6SEU4	F6SEU4	Ras/Rap GTPase-activating protein SynGAP	Syngap1	32	31	36.9	148.24	991180	1033500	927980	935720	19.9188	19.9791	19.8237	19.8357	0.11925
P97379	P97379	Ras GTPase-activating protein-binding protein 2	G3bp2	6	6	18.5	54.087	608450	608590	641860	487850	19.2148	19.2151	19.2919	18.8961	0.12095
P30416	P30416	Peptidyl-prolyl cis-trans isomerase FKBP4;Peptidyl-prolyl cis-trans isomerase FKBP4, N-terminally processed	Fkbp4	10	10	32.8	51.572	224700	284120	252620	213140	17.7776	18.1161	17.9466	17.7014	0.12285
Q9CQ92	Q9CQ92	Mitochondrial fission 1 protein	Fis1	6	6	36.8	17.008	555350	452090	414500	510600	19.083	18.7863	18.661	18.9618	0.12325
Q60973	Q60973	Histone-binding protein RBBP7	Rbbp7	4	3	21.4	47.789	145610	142120	131430	132640	17.1518	17.1168	17.0039	17.0172	0.12375
P50247	P50247	Adenosylhomocysteinase	Ahcy	7	7	20.4	47.688	412280	393990	363450	375970	18.6533	18.5878	18.4714	18.5203	0.1247
Q99N28	Q99N28	Cell adhesion molecule 3	Cadm3	7	7	25.3	42.964	1857800	2007700	1699000	1838700	20.8252	20.9371	20.6963	20.8103	0.12785
Q80UM7	Q80UM7	Mannosyl-oligosaccharide glucosidase	Mogs	4	4	7.6	91.83	73497	98342	90892	66544	16.1654	16.5855	16.4719	16.022	0.1285
Q8CHC4	Q8CHC4	Synaptojanin-1	Synj1	46	46	38	172.62	1303400	1265700	1168600	1177800	20.3138	20.2715	20.1563	20.1677	0.13065
Q9R0P9	Q9R0P9	Ubiquitin carboxyl-terminal hydrolase isozyme L1	Uchl1	13	13	81.2	24.838	3135000	2588800	2611400	2574500	21.58	21.3039	21.3164	21.2959	0.1358
P62264	P62264	Small ribosomal subunit protein uS11	Rps14	5	5	25.8	16.273	507390	437730	407930	450970	18.9527	18.7397	18.638	18.7827	0.13585
P32921	P32921	Tryptophan--tRNA ligase, cytoplasmic;T1-TrpRS;T2-TrpRS	Wars1	9	9	29.1	54.357	730120	584760	643320	548680	19.4778	19.1575	19.2952	19.0656	0.13725
Q91YD9	Q91YD9	Actin nucleation-promoting factor WASL	Wasl	13	13	41.9	54.274	177770	188810	156270	177510	17.4397	17.5266	17.2537	17.4375	0.13755
Q11011	Q11011	Puromycin-sensitive aminopeptidase	Npepps	22	22	32.6	103.32	792360	805640	703260	749360	19.5958	19.6198	19.4237	19.5153	0.1383
P14231	P14231	Sodium/potassium-transporting ATPase subunit beta-2	Atp1b2	12	12	36.6	33.344	1168800	1119600	1077700	1000900	20.1566	20.0946	20.0395	19.9329	0.1394
P47738	P47738	Aldehyde dehydrogenase, mitochondrial	Aldh2	15	15	39.9	56.537	1010400	823080	873880	781160	19.9465	19.6507	19.7371	19.5753	0.1424
Q9D1E6	Q9D1E6	Tubulin-folding cofactor B	Tbcb	6	6	29.5	27.385	149500	160190	144860	135690	17.1898	17.2894	17.1443	17.05	0.14245
D3YXJ0	D3YXJ0	Diacylglycerol kinase eta	Dgkh	8	8	12.9	134.13	176990	196150	165340	172330	17.4333	17.5816	17.3351	17.3948	0.1425
Q9D880	Q9D880	Mitochondrial import inner membrane translocase subunit TIM50	Timm50	5	5	18.4	39.776	256170	231310	255170	190510	17.9667	17.8195	17.9611	17.5395	0.1428
Q9CPY7	Q9CPY7	Cytosol aminopeptidase	Lap3	9	9	24.9	56.141	281290	287580	266670	248620	18.1017	18.1336	18.0247	17.9236	0.1435
P50114	P50114	Protein S100-B	S100b	4	4	50	10.728	577610	453770	510580	420510	19.1397	18.7916	18.9618	18.6818	0.14385
Q61330	Q61330	Contactin-2	Cntn2	8	8	12	113.22	187490	282570	217440	199590	17.5165	18.1082	17.7303	17.6067	0.14385
Q8BVU5	Q8BVU5	ADP-ribose pyrophosphatase, mitochondrial	Nudt9	3	3	10.6	38.604	55669	39165	42248	0	15.7646	15.2573	15.3666	NaN	0.14435
Q91WQ3	Q91WQ3	Tyrosine--tRNA ligase, cytoplasmic;Tyrosine--tRNA ligase, cytoplasmic, N-terminally processed	Yars1	13	13	35.4	59.105	358150	379000	321680	345020	18.4502	18.5318	18.2953	18.3963	0.1452
Q3TPX4	Q3TPX4	Exocyst complex component 5	Exoc5	3	3	7.9	81.737	117190	88976	83154	102530	16.8385	16.4411	16.3435	16.6457	0.1452
Q9CQJ6	Q9CQJ6	Density-regulated protein	Denr	4	4	22.7	22.166	163260	165050	156950	140210	17.3168	17.3325	17.2599	17.0972	0.1461
Q80YA9	Q80YA9	Connector enhancer of kinase suppressor of ras 2	Cnksr2	9	9	12.1	117.39	166460	165380	140130	160250	17.3448	17.3354	17.0964	17.29	0.1469
Q80U49	Q80U49	Centrosomal protein of 170 kDa protein B	Cep170b	4	4	4.1	170.82	196790	194710	169500	184080	17.5863	17.571	17.3709	17.49	0.1482
Q03958	Q03958	Prefoldin subunit 6	Pfdn6	4	4	40.2	14.454	227940	273130	221960	228330	17.7983	18.0592	17.7599	17.8008	0.1484
Q9DCL9	Q9DCL9	Bifunctional phosphoribosylaminoimidazole carboxylase/phosphoribosylaminoimidazole succinocarboxamide synthetase;Phosphoribosylaminoimidazole carboxylase;Phosphoribosylaminoimidazole succinocarboxamide synthetase	Paics	12	12	40.9	47.006	173060	233930	180610	182440	17.4009	17.8357	17.4625	17.4771	0.1485
O88531	O88531	Palmitoyl-protein thioesterase 1	Ppt1	8	8	32	34.49	579910	484180	410730	555970	19.1455	18.8852	18.6478	19.0846	0.14915
Q80VC9	Q80VC9	Calmodulin-regulated spectrin-associated protein 3	Camsap3	3	3	5	135.17	116170	156120	121790	121040	16.8259	17.2523	16.894	16.8851	0.14955
Q9Z2X1	Q9Z2X1	Heterogeneous nuclear ribonucleoprotein F;Heterogeneous nuclear ribonucleoprotein F, N-terminally processed	Hnrnpf	5	3	22.4	45.729	704770	764760	698670	626420	19.4268	19.5446	19.4143	19.2568	0.15015
P63005	P63005	Platelet-activating factor acetylhydrolase IB subunit beta	Pafah1b1	14	14	44.6	46.67	877850	871970	707930	876880	19.7436	19.7339	19.4332	19.742	0.15115
P50516	P50516	V-type proton ATPase catalytic subunit A	Atp6v1a	34	34	71.8	68.325	5931200	5577700	5004700	5359100	22.4999	22.4112	22.2549	22.3536	0.1513
Q91XF0	Q91XF0	Pyridoxine-5-phosphate oxidase	Pnpo	4	4	14.9	30.114	134550	0	124070	118300	17.0378	NaN	16.9208	16.8521	0.15135
Q80TL0	Q80TL0	Protein phosphatase 1E	Ppm1e	10	10	15.9	83.418	932700	926940	775810	902880	19.8311	19.8221	19.5653	19.7842	0.15185
Q9CQZ6	Q9CQZ6	NADH dehydrogenase [ubiquinone] 1 beta subcomplex subunit 3	Ndufb3	3	3	18.3	11.692	291330	370500	325370	268700	18.1523	18.4991	18.3117	18.0356	0.15205
Q8K3H0	Q8K3H0	DCC-interacting protein 13-alpha	Appl1	15	15	31.1	79.327	404280	459380	371470	404220	18.625	18.8093	18.5029	18.6248	0.1533
P35235	P35235	Tyrosine-protein phosphatase non-receptor type 11	Ptpn11	13	13	33.4	68.034	221940	227970	254060	161000	17.7598	17.7985	17.9548	17.2967	0.1534
Q9Z0S6	Q9Z0S6	Claudin-10	Cldn10	2	2	14.3	24.694	49718	0	44640	0	15.6015	NaN	15.446	NaN	0.1555
Q01065	Q01065	Dual specificity calcium/calmodulin-dependent 3,5-cyclic nucleotide phosphodiesterase 1B	Pde1b	8	7	23.9	61.225	259650	312990	226690	288970	17.9862	18.2558	17.7904	18.1406	0.1555
Q91YT0	Q91YT0	NADH dehydrogenase [ubiquinone] flavoprotein 1, mitochondrial	Ndufv1	19	19	50.9	50.834	1017100	1147800	1062400	885210	19.956	20.1304	20.0189	19.7557	0.1559
Q5SQX6	Q5SQX6	Cytoplasmic FMR1-interacting protein 2	Cyfip2	37	24	35.4	145.66	1055000	1149800	986140	987010	20.0088	20.133	19.9114	19.9127	0.15885
Q8CHH9	Q8CHH9	Septin-8	Septin8	15	14	43.8	49.812	1093400	1115900	925390	1056500	20.0604	20.0898	19.8197	20.0109	0.1598
Q9JKR6	Q9JKR6	Hypoxia up-regulated protein 1	Hyou1	18	18	26.7	111.18	654000	657500	568590	604980	19.3189	19.3266	19.117	19.2065	0.161
Q9CQW1	Q9CQW1	Synaptobrevin homolog YKT6	Ykt6	4	4	31.3	22.314	215130	235200	175070	230940	17.7148	17.8435	17.4176	17.8172	0.16175
Q9JMH6	Q9JMH6	Thioredoxin reductase 1, cytoplasmic	Txnrd1	9	9	24.6	67.083	294820	269410	248780	254950	18.1695	18.0394	17.9245	17.9599	0.16225
Q60875	Q60875	Rho guanine nucleotide exchange factor 2	Arhgef2	15	15	23.1	111.97	1752700	1700400	1565600	1519300	20.7411	20.6974	20.5783	20.535	0.1626
Q62261	Q62261	Spectrin beta chain, non-erythrocytic 1	Sptbn1	124	120	58.1	274.22	3317000	3462900	3007700	3041400	21.6614	21.7235	21.5202	21.5363	0.1642
P35436	P35436	Glutamate receptor ionotropic, NMDA 2A	Grin2a	9	9	10.5	165.42	261670	0	247020	220450	17.9974	NaN	17.9143	17.7501	0.1652
O35954	O35954	Membrane-associated phosphatidylinositol transfer protein 1	Pitpnm1	9	9	13.3	134.94	121840	112880	99284	109870	16.8946	16.7844	16.5993	16.7454	0.16715
Q9Z2C4	Q9Z2C4	Myotubularin-related protein 1	Mtmr1	3	3	8.1	75.313	158200	203950	173650	147210	17.2714	17.6379	17.4058	17.1675	0.168
Q9DAK9	Q9DAK9	14 kDa phosphohistidine phosphatase	Phpt1	3	3	27.4	13.996	162940	154380	141640	140550	17.314	17.2361	17.1119	17.1007	0.16875
O70172	O70172	Phosphatidylinositol 5-phosphate 4-kinase type-2 alpha	Pip4k2a	7	4	19	46.151	0	739330	567570	758910	NaN	19.4959	19.1144	19.5336	0.1719
Q91VM5;Q9WV02	Q91VM5;Q9WV02	RNA binding motif protein, X-linked-like-1;RNA-binding motif protein, X chromosome;RNA-binding motif protein, X chromosome, N-terminally processed	Rbmxl1;Rbmx	7	7	20.4	42.161	723530	642110	591520	617630	19.4647	19.2925	19.1741	19.2364	0.17335
Q9JLM8	Q9JLM8	Serine/threonine-protein kinase DCLK1	Dclk1	21	20	37.2	84.152	812070	840650	682370	786500	19.6312	19.6811	19.3802	19.5851	0.1735
O70194	O70194	Eukaryotic translation initiation factor 3 subunit D	Eif3d	4	4	10.4	63.988	136800	85089	93611	97748	17.0617	16.3767	16.5144	16.5768	0.1736
Q5PR73	Q5PR73	GTP-binding protein Di-Ras2	Diras2	3	3	16.1	22.498	391580	347530	333300	319340	18.5789	18.4068	18.3465	18.2847	0.17725
Q9DCZ4	Q9DCZ4	MICOS complex subunit Mic26	Apoo	6	5	48.5	22.604	691950	560220	550610	0	19.4003	19.0956	19.0707	NaN	0.17725
P56812	P56812	Programmed cell death protein 5	Pdcd5	4	4	37.3	14.275	200590	126840	152710	130290	17.6139	16.9527	17.2204	16.9914	0.1774
P13595	P13595	Neural cell adhesion molecule 1	Ncam1	29	29	40.9	119.43	1555000	1613000	1403000	1397600	20.5685	20.6213	20.4201	20.4145	0.1776
Q9CR68	Q9CR68	Cytochrome b-c1 complex subunit Rieske, mitochondrial;Cytochrome b-c1 complex subunit 9	Uqcrfs1	14	14	54.4	29.367	3353500	3356400	3108300	2827600	21.6772	21.6785	21.5677	21.4311	0.17845
Q922S4	Q922S4	cGMP-dependent 3,5-cyclic phosphodiesterase	Pde2a	13	13	26	105.62	659190	554370	454040	628160	19.3303	19.0805	18.7925	19.2608	0.17875
O54833	O54833	Casein kinase II subunit alpha	Csnk2a2	9	9	36.9	41.215	177510	200530	160590	173000	17.4375	17.6135	17.293	17.4004	0.1788
P03888	P03888	NADH-ubiquinone oxidoreductase chain 1	Mtnd1	3	3	12.3	36.059	0	73146	63661	65535	NaN	16.1585	15.9581	16	0.17945
Q9CZ30	Q9CZ30	Obg-like ATPase 1	Ola1	14	14	56.3	44.729	1143700	1089300	975420	995470	20.1253	20.055	19.8957	19.925	0.1798
Q80TE7;Q80TH2	Q80TE7	Leucine-rich repeat-containing protein 7	Lrrc7	13	13	14.4	166.9	364350	364140	343040	301350	18.475	18.4741	18.388	18.2011	0.18
Q5SUR0	Q5SUR0	Phosphoribosylformylglycinamidine synthase	Pfas	7	7	10.3	144.63	90975	131160	96392	0	16.4732	17.001	16.5566	NaN	0.1805
Q8BTY2	Q8BTY2	Sodium bicarbonate cotransporter 3	Slc4a7	3	2	3.8	116.51	315990	0	278600	0	18.2695	NaN	18.0878	NaN	0.1817
P28656	P28656	Nucleosome assembly protein 1-like 1	Nap1l1	8	6	22.5	45.345	758200	757860	662200	674330	19.5322	19.5316	19.3369	19.3631	0.1819
P18052	P18052	Receptor-type tyrosine-protein phosphatase alpha	Ptpra	5	5	8.9	93.696	84269	121850	101880	78309	16.3627	16.8947	16.6365	16.2569	0.182
Q9ESW4	Q9ESW4	Acylglycerol kinase, mitochondrial	Agk	6	6	26.8	46.975	790890	749070	687440	669440	19.5931	19.5147	19.3909	19.3526	0.18215
Q3UHX2	Q3UHX2	28 kDa heat- and acid-stable phosphoprotein	Pdap1	5	5	34.3	20.605	107080	86494	82109	87591	16.7083	16.4003	16.3253	16.4185	0.1824
P26645	P26645	Myristoylated alanine-rich C-kinase substrate	Marcks	10	10	58.9	29.661	846570	938620	776400	793380	19.6913	19.8402	19.5664	19.5977	0.1837
P57776	P57776	Elongation factor 1-delta	Eef1d	5	5	28.8	31.293	415110	401140	364300	353590	18.6631	18.6137	18.4748	18.4317	0.18515
Q60597	Q60597	2-oxoglutarate dehydrogenase complex component E1	Ogdh	35	35	42.7	116.45	1473400	1492400	1298100	1306100	20.4907	20.5092	20.308	20.3168	0.18755
Q62421	Q62421	Endophilin-A3	Sh3gl3	5	4	15.9	38.934	278970	318720	260500	262390	18.0898	18.2819	17.9909	18.0014	0.1897
Q99NE5	Q99NE5	Regulating synaptic membrane exocytosis protein 1	Rims1	15	15	14.4	163.16	384620	384050	313270	361990	18.5531	18.5509	18.257	18.4656	0.1907
Q3UVL4	Q3UVL4	Vacuolar protein sorting-associated protein 51 homolog	Vps51	9	9	17.4	86.186	322260	285650	222670	317360	18.2979	18.1239	17.7645	18.2758	0.19075
Q812A2	Q812A2	SLIT-ROBO Rho GTPase-activating protein 3	Srgap3	9	9	11.4	124.42	333370	311340	244820	325140	18.3468	18.2481	17.9014	18.3107	0.1914
P21126	P21126	Ubiquitin-like protein 4A	Ubl4a	3	3	27.4	17.8	127280	117010	92206	123670	16.9576	16.8363	16.4926	16.9161	0.1926
Q9EQF6	Q9EQF6	Dihydropyrimidinase-related protein 5	Dpysl5	13	13	37.8	61.516	503260	442340	376740	450930	18.9409	18.7548	18.5232	18.7825	0.195
P48678	P48678	Prelamin-A/C;Lamin-A/C	Lmna	21	20	39.7	74.237	653030	687690	605990	564820	19.3168	19.3914	19.2089	19.1074	0.19595
G5E8V9	G5E8V9	Arfaptin-1	Arfip1	2	2	9.4	41.518	90958	95193	79314	83163	16.4729	16.5386	16.2753	16.3437	0.19625
Q11136	Q11136	Xaa-Pro dipeptidase	Pepd	3	3	9.1	55.028	376400	332350	347050	274550	18.5219	18.3423	18.4048	18.0667	0.19635
Q9ERS2	Q9ERS2	NADH dehydrogenase [ubiquinone] 1 alpha subcomplex subunit 13	Ndufa13	4	4	21.5	16.859	532290	478250	436730	441930	19.0219	18.8674	18.7364	18.7535	0.1997
Q9JLB0	Q9JLB0	Protein PALS2	Pals2	10	9	24.2	62.63	323790	356690	286050	305890	18.3047	18.4443	18.1259	18.2227	0.2002
P27671	P27671	Ras-specific guanine nucleotide-releasing factor 1	Rasgrf1	7	7	8.8	144.1	137750	134340	140730	99448	17.0717	17.0355	17.1026	16.6017	0.20145
Q61166	Q61166	Microtubule-associated protein RP/EB family member 1	Mapre1	13	11	44.8	30.016	534630	646030	525720	496270	19.0282	19.3012	19.0039	18.9208	0.20235
P62267	P62267	Small ribosomal subunit protein uS12	Rps23	1	1	8.4	15.807	134900	133500	113620	119570	17.0415	17.0265	16.7939	16.8675	0.2033
Q9JIF0	Q9JIF0	Protein arginine N-methyltransferase 1	Prmt1	6	6	21.6	42.435	209150	239420	197490	191000	17.6742	17.8692	17.5914	17.5432	0.2044
Q62419	Q62419	Endophilin-A2	Sh3gl1	12	5	32.3	41.518	348830	322690	296340	286080	18.4122	18.2998	18.1769	18.1261	0.2045
Q80V91	Q80V91	Probable E3 ubiquitin-protein ligase DTX3	Dtx3	3	3	16.1	37.982	67157	57690	0	54002	16.0352	15.816	NaN	15.7207	0.2049
O35678	O35678	Monoglyceride lipase	Mgll	8	8	43.6	33.387	516000	542750	465190	453040	18.977	19.0499	18.8275	18.7893	0.20505
Q8R4N0	Q8R4N0	Citramalyl-CoA lyase, mitochondrial	Clybl	6	6	23.7	37.548	168970	170940	133300	162880	17.3664	17.3831	17.0243	17.3134	0.2059
Q9Z0N1	Q9Z0N1	Eukaryotic translation initiation factor 2 subunit 3, X-linked	Eif2s3x	5	2	19.9	51.065	324630	289710	235640	299390	18.3084	18.1443	17.8462	18.1917	0.2074
P62748	P62748	Hippocalcin-like protein 1	Hpcal1	8	4	49.2	22.338	145480	153170	134770	124030	17.1505	17.2248	17.0401	16.9203	0.20745
P39053	P39053	Dynamin-1	Dnm1	56	45	62.5	97.802	2830100	2860300	2508100	2420600	21.4324	21.4477	21.2582	21.2069	0.2075
Q9WTM5	Q9WTM5	RuvB-like 2	Ruvbl2	5	5	11.7	51.112	224450	195870	226720	145220	17.776	17.5795	17.7906	17.1479	0.2085
Q8CIN4	Q8CIN4	Serine/threonine-protein kinase PAK 2;PAK-2p27;PAK-2p34	Pak2	10	4	25.8	57.93	183730	75081	106220	97210	17.4872	16.1962	16.6967	16.5688	0.20895
Q9EPL8	Q9EPL8	Importin-7	Ipo7	17	17	19.6	119.49	260990	265540	236870	218800	17.9936	18.0186	17.8537	17.7393	0.2096
Q99JY0	Q99JY0	Trifunctional enzyme subunit beta, mitochondrial;3-ketoacyl-CoA thiolase	Hadhb	8	8	25.3	51.386	408870	400630	356160	342790	18.6413	18.6119	18.4422	18.387	0.212
Q9Z0H4	Q9Z0H4	CUGBP Elav-like family member 2	Celf2	5	5	8.1	54.27	572340	546240	470380	493970	19.1265	19.0592	18.8435	18.9141	0.21405
P60840	P60840	Alpha-endosulfine	Ensa	6	6	51.2	13.335	239370	250770	236220	188580	17.8689	17.936	17.8498	17.5248	0.21515
P80318	P80318	T-complex protein 1 subunit gamma	Cct3	16	16	36	60.629	477190	470030	391580	424560	18.8642	18.8424	18.5789	18.6956	0.21605
Q9JI19	Q9JI19	Acidic fibroblast growth factor intracellular-binding protein	Fibp	2	2	8.1	41.204	71179	67625	0	59706	16.1192	16.0453	NaN	15.8656	0.21665
Q8K1A6	Q8K1A6	Coiled-coil and C2 domain-containing protein 1A	Cc2d1a	2	2	3.8	103.7	0	97556	83924	0	NaN	16.5739	16.3568	NaN	0.2171
Q8VBY2	Q8VBY2	Calcium/calmodulin-dependent protein kinase kinase 1	Camkk1	7	7	25	55.837	115570	224370	146010	131380	16.8184	17.7755	17.1557	17.0034	0.2174
Q99PT1	Q99PT1	Rho GDP-dissociation inhibitor 1	Arhgdia	10	10	71.6	23.407	2645100	2315200	2352700	1924900	21.3349	21.1427	21.1659	20.8764	0.21765
Q3UHD9	Q3UHD9	Arf-GAP with GTPase, ANK repeat and PH domain-containing protein 2	Agap2	15	15	21	124.51	541520	596860	559530	426990	19.0467	19.187	19.0939	18.7038	0.218
Q69ZK9	Q69ZK9	Neuroligin-2	Nlgn2	8	5	15.4	90.988	238200	215660	173610	218370	17.8618	17.7184	17.4055	17.7364	0.21915
O70325	O70325	Phospholipid hydroperoxide glutathione peroxidase GPX4	Gpx4	2	2	13.7	22.228	322240	245030	241240	0	18.2978	17.9026	17.8801	NaN	0.2201
A2RT62	A2RT62	F-box/LRR-repeat protein 16	Fbxl16	8	8	30.9	51.878	484650	415960	262440	565780	18.8866	18.6661	18.0016	19.1099	0.2206
P61982	P61982	14-3-3 protein gamma;14-3-3 protein gamma, N-terminally processed	Ywhag	20	14	77.7	28.302	5630900	5285200	4852600	4515200	22.4249	22.3335	22.2103	22.1064	0.22085
P61202	P61202	COP9 signalosome complex subunit 2	Cops2	7	7	23.3	51.596	282350	235260	203420	240150	18.1071	17.8439	17.6341	17.8736	0.22165
Q61543	Q61543	Golgi apparatus protein 1	Glg1	5	5	5.8	133.73	116040	106720	99856	91194	16.8243	16.7035	16.6076	16.4767	0.22175
Q8C419	Q8C419	Metabotropic glycine receptor	Gpr158	14	14	17.7	134.42	246900	296650	232650	231260	17.9136	18.1784	17.8278	17.8192	0.2225
Q8WTY4	Q8WTY4	Anamorsin	Ciapin1	4	4	25.6	33.429	0	113980	96338	99062	NaN	16.7984	16.5558	16.596	0.2225
Q8VDQ8	Q8VDQ8	NAD-dependent protein deacetylase sirtuin-2	Sirt2	16	16	56	43.256	927760	1045300	890200	800160	19.8234	19.9955	19.7638	19.6099	0.2226
Q99JY8	Q99JY8	Phospholipid phosphatase 3	Plpp3	4	4	18.3	35.216	405780	485920	392800	368210	18.6303	18.8904	18.5834	18.4902	0.22355
B2RSH2;P20612;P50149;Q3V3I2	B2RSH2	Guanine nucleotide-binding protein G(i) subunit alpha-1	Gnai1	21	12	55.4	40.361	1933000	1846500	1651600	1584900	20.8824	20.8164	20.6554	20.596	0.2237
Q8K596	Q8K596	Sodium/calcium exchanger 2	Slc8a2	19	19	27.6	100.71	1057100	1182200	946050	958610	20.0117	20.173	19.8516	19.8706	0.23125
P53810	P53810	Phosphatidylinositol transfer protein alpha isoform	Pitpna	13	12	55.4	31.893	883620	1144600	783230	935990	19.7531	20.1264	19.5791	19.8361	0.23215
Q9Z268	Q9Z268	RasGAP-activating-like protein 1	Rasal1	14	14	22.7	89.394	394160	444070	396340	319810	18.5884	18.7604	18.5964	18.2869	0.23275
P97461	P97461	Small ribosomal subunit protein uS7;Small ribosomal subunit protein uS7, N-terminally processed	Rps5	8	8	54.9	22.876	565480	548210	502830	445660	19.1091	19.0644	18.9397	18.7656	0.2341
Q9Z2A5	Q9Z2A5	Arginyl-tRNA--protein transferase 1	Ate1	2	2	6	59.146	0	62341	63918	43777	NaN	15.9279	15.9639	15.4179	0.237
P62911;P17932	P62911;P17932	Large ribosomal subunit protein eL32;Putative large ribosomal subunit protein eL32	Rpl32;Rpl32-ps	2	2	17	15.86	186600	213650	132820	216080	17.5096	17.7049	17.0191	17.7212	0.2371
O54988	O54988	STE20-like serine/threonine-protein kinase	Slk	7	7	8.7	141.46	192190	210030	174980	165820	17.5522	17.6802	17.4168	17.3393	0.23815
Q9D8B4	Q9D8B4	NADH dehydrogenase [ubiquinone] 1 alpha subcomplex subunit 11	Ndufa11	5	5	38.3	14.982	494160	630280	491120	455570	18.9146	19.2656	18.9057	18.7973	0.2386
Q8CGB6;E9Q0S6;Q5SSZ5	Q8CGB6;E9Q0S6;Q5SSZ5	Tensin-2;Tensin-1;Tensin-3	Tns2;Tns1;Tns3	2	2	1.6	152.01	0	390350	0	330590	NaN	18.5744	NaN	18.3347	0.2397
Q64514	Q64514	Tripeptidyl-peptidase 2	Tpp2	14	14	16.4	139.88	305850	285850	308870	202990	18.2225	18.1249	18.2366	17.631	0.2399
Q8BFU3	Q8BFU3	RING finger protein 214	Rnf214	5	5	13.3	73.624	252910	262360	219860	216040	17.9483	18.0012	17.7462	17.7209	0.2412
Q91VN4	Q91VN4	MICOS complex subunit Mic25	Chchd6	7	7	33.3	29.852	525000	521670	444310	440920	19.002	18.9928	18.7612	18.7502	0.2417
P06745	P06745	Glucose-6-phosphate isomerase	Gpi	27	18	64	62.766	7452700	6679800	5689600	6256300	22.8293	22.6714	22.4399	22.5769	0.24195
Q9JII6	Q9JII6	Aldo-keto reductase family 1 member A1	Akr1a1	11	11	46.2	36.586	1028400	927040	811210	840210	19.972	19.8223	19.6297	19.6804	0.2421
P14131	P14131	Small ribosomal subunit protein uS9	Rps16	5	5	26	16.445	514100	620270	481310	472860	18.9717	19.2425	18.8766	18.8511	0.24325
Q99LB2	Q99LB2	Dehydrogenase/reductase SDR family member 4	Dhrs4	2	2	12.2	29.884	129100	121050	113820	97942	16.9781	16.8852	16.7964	16.5796	0.24365
Q99L13	Q99L13	3-hydroxyisobutyrate dehydrogenase, mitochondrial	Hibadh	5	5	17.6	35.44	508680	430290	347230	449530	18.9564	18.715	18.4055	18.7781	0.2439
P63166	P63166	Small ubiquitin-related modifier 1	Sumo1	2	2	27.7	11.557	298200	258870	227490	241550	18.1859	17.9819	17.7954	17.882	0.2452
Q99LI8	Q99LI8	Hepatocyte growth factor-regulated tyrosine kinase substrate	Hgs	10	10	16.5	86.014	250620	235740	188260	222950	17.9351	17.8468	17.5224	17.7664	0.24655
Q9ER00	Q9ER00	Syntaxin-12	Stx12	4	4	22.3	31.195	580770	660490	516060	527000	19.1476	19.3332	18.9772	19.0074	0.2481
O55091	O55091	Protein IMPACT	Impact	8	8	37.1	36.276	167890	126910	113610	132960	17.3572	16.9534	16.7937	17.0206	0.24815
Q9CR62	Q9CR62	Mitochondrial 2-oxoglutarate/malate carrier protein	Slc25a11	10	10	46.5	34.155	2329200	2248600	1965800	1887200	21.1514	21.1006	20.9067	20.8478	0.24875
Q9DCD0	Q9DCD0	6-phosphogluconate dehydrogenase, decarboxylating	Pgd	7	7	16.1	53.247	467550	466650	409830	376840	18.8348	18.832	18.6447	18.5236	0.24925
Q9JMC3	Q9JMC3	DnaJ homolog subfamily A member 4	Dnaja4	4	4	17.1	44.901	184110	120710	136690	114990	17.4902	16.8812	17.0605	16.8111	0.2499
P55302	P55302	Alpha-2-macroglobulin receptor-associated protein	Lrpap1	6	6	17.5	42.215	211420	220520	185590	177470	17.6898	17.7505	17.5018	17.4372	0.25065
Q8VEK0	Q8VEK0	Cell cycle control protein 50A	Tmem30a	2	2	8	41.06	214150	267180	158190	255450	17.7083	18.0275	17.2713	17.9627	0.2509
B1AZP2	B1AZP2	Disks large-associated protein 4	Dlgap4	8	8	10.6	108.04	250740	258300	188570	242350	17.9358	17.9787	17.5247	17.8867	0.25155
P17225	P17225	Polypyrimidine tract-binding protein 1	Ptbp1	2	2	5.8	59.321	170480	153990	0	136060	17.3792	17.2325	NaN	17.0539	0.25195
Q8K406	Q8K406	Leucine-rich repeat LGI family member 3	Lgi3	5	5	13.3	61.817	264790	177730	210510	157590	18.0145	17.4393	17.6835	17.2658	0.25225
Q05920	Q05920	Pyruvate carboxylase, mitochondrial	Pc	20	20	24.9	129.68	1165400	793720	866310	752330	20.1524	19.5983	19.7245	19.521	0.2526
Q8K1Z0	Q8K1Z0	Ubiquinone biosynthesis protein COQ9, mitochondrial	Coq9	4	4	18.8	35.082	141280	93848	94593	98501	17.1082	16.518	16.5294	16.5879	0.25445
P10649;P19639;P15626;Q8R5I6;O35660	P10649	Glutathione S-transferase Mu 1	Gstm1	19	14	76.6	25.97	1790800	1697800	1293400	1649500	20.7722	20.6952	20.3027	20.6536	0.25555
Q60780	Q60780	Growth arrest-specific protein 7	Gas7	6	6	16.2	48.173	439730	425690	363830	360750	18.7463	18.6994	18.4729	18.4606	0.2561
Q8R081	Q8R081	Heterogeneous nuclear ribonucleoprotein L	Hnrnpl	15	15	37.7	63.963	968900	1038900	741230	950370	19.886	19.9866	19.4996	19.8581	0.25745
Q9D906	Q9D906	Ubiquitin-like modifier-activating enzyme ATG7	Atg7	3	3	7.3	77.519	184940	115850	147380	101540	17.4967	16.8219	17.1692	16.6317	0.25885
Q9JLZ3	Q9JLZ3	Methylglutaconyl-CoA hydratase, mitochondrial	Auh	7	7	31.2	33.395	552240	585780	442790	509690	19.0749	19.16	18.7563	18.9593	0.25965
Q8BYM5	Q8BYM5	Neuroligin-3	Nlgn3	11	9	21.1	91.161	260150	261920	241320	196870	17.989	17.9988	17.8806	17.5869	0.26015
Q91X72	Q91X72	Hemopexin	Hpx	11	11	27.2	51.317	319880	288550	240120	267460	18.2872	18.1385	17.8734	18.029	0.26165
Q9CPR4	Q9CPR4	Large ribosomal subunit protein uL22	Rpl17	6	6	28.3	21.397	327890	483840	300410	367350	18.3229	18.8842	18.1966	18.4868	0.26185
Q9D1P4	Q9D1P4	Cysteine and histidine-rich domain-containing protein 1	Chordc1	5	5	29.3	37.35	200860	281260	242770	161860	17.6158	18.1015	17.8892	17.3044	0.26185
O55125	O55125	Protein NipSnap homolog 1	Nipsnap1	13	13	55.6	33.363	965870	1051300	831650	848600	19.8815	20.0037	19.6656	19.6947	0.26245
O70493	O70493	Sorting nexin-12	Snx12	7	6	55.2	19.116	311550	281540	252840	240890	18.2491	18.103	17.9479	17.878	0.2631
Q9JLV5	Q9JLV5	Cullin-3	Cul3	10	10	18.8	88.947	255080	281670	223180	222780	17.9606	18.1036	17.7678	17.7653	0.26555
Q02257	Q02257	Junction plakoglobin	Jup	6	4	12.8	81.8	168680	168620	107240	183510	17.3639	17.3634	16.7105	17.4855	0.26565
Q9CPP6	Q9CPP6	NADH dehydrogenase [ubiquinone] 1 alpha subcomplex subunit 5	Ndufa5	8	8	63.8	13.36	1817000	2030300	1548200	1646800	20.7931	20.9533	20.5622	20.6512	0.2665
P58389	P58389	Serine/threonine-protein phosphatase 2A activator	Ptpa	9	9	45.5	36.71	399520	262710	187920	385030	18.6079	18.0031	17.5198	18.5546	0.2683
P12960	P12960	Contactin-1	Cntn1	36	36	45	113.39	3374500	2962500	2538400	2712100	21.6862	21.4984	21.2755	21.371	0.26905
Q80Z38	Q80Z38	SH3 and multiple ankyrin repeat domains protein 2	Shank2	16	16	15.9	158.97	330600	326280	258220	287130	18.3347	18.3158	17.9782	18.1313	0.2705
P26043	P26043	Radixin	Rdx	11	6	20.4	68.542	244440	260510	217650	201070	17.8991	17.991	17.7317	17.6173	0.27055
Q8C5H8	Q8C5H8	NAD kinase 2, mitochondrial	Nadk2	4	4	13.5	50.858	172410	219020	174800	148320	17.3955	17.7407	17.4153	17.1784	0.27125
Q61081	Q61081	Hsp90 co-chaperone Cdc37;Hsp90 co-chaperone Cdc37, N-terminally processed	Cdc37	4	4	15.6	44.593	1086900	832080	941670	658870	20.0518	19.6664	19.8449	19.3296	0.27185
P53395	P53395	Lipoamide acyltransferase component of branched-chain alpha-keto acid dehydrogenase complex, mitochondrial	Dbt	6	6	17.2	53.246	163070	163490	133150	137320	17.3151	17.3188	17.0227	17.0672	0.272
Q91WD5	Q91WD5	NADH dehydrogenase [ubiquinone] iron-sulfur protein 2, mitochondrial	Ndufs2	19	19	52.5	52.625	986170	891360	763240	789790	19.9115	19.7656	19.5418	19.5911	0.2721
Q6NS52	Q6NS52	Diacylglycerol kinase beta	Dgkb	5	5	8.9	90.271	143810	0	119060	0	17.1338	NaN	16.8613	NaN	0.2725
Q9JI90	Q9JI90	E3 ubiquitin-protein ligase RNF14	Rnf14	6	6	16.5	54.926	795000	698220	565800	671270	19.6006	19.4133	19.1099	19.3565	0.27375
Q8VI75	Q8VI75	Importin-4	Ipo4	6	6	9.6	119.27	142280	104000	96638	104750	17.1184	16.6662	16.5603	16.6766	0.27385
P97450	P97450	ATP synthase-coupling factor 6, mitochondrial	Atp5pf	3	3	34.3	12.496	404830	358090	314760	0	18.627	18.45	18.2639	NaN	0.2746
P47802	P47802	Metaxin-1	Mtx1	5	5	24.6	35.623	437850	416860	383280	325010	18.7401	18.6692	18.548	18.3101	0.2756
P62908	P62908	Small ribosomal subunit protein uS3	Rps3	5	5	27.6	26.674	148700	214240	168450	129040	17.182	17.7089	17.362	16.9775	0.2757
P07901	P07901	Heat shock protein HSP 90-alpha	Hsp90aa1	45	30	47.6	84.787	2323700	2179600	1916500	1799300	21.148	21.0556	20.87	20.779	0.2773
Q6P2B1	Q6P2B1	Transportin-3	Tnpo3	6	6	14.3	104.17	105400	0	0	86916	16.6855	NaN	NaN	16.4073	0.2782
P62812;Q8BHJ7	P62812;Q8BHJ7	Gamma-aminobutyric acid receptor subunit alpha-1;Gamma-aminobutyric acid receptor subunit alpha-5	Gabra1;Gabra5	4	2	8.4	51.753	0	348370	0	287220	NaN	18.4103	NaN	18.1318	0.2785
Q3UGR5	Q3UGR5	Haloacid dehalogenase-like hydrolase domain-containing protein 2	Hdhd2	5	5	32.8	28.73	606290	530320	425230	512930	19.2096	19.0165	18.6979	18.9684	0.2799
Q60790	Q60790	Ras GTPase-activating protein 3	Rasa3	2	2	3.6	95.986	0	65128	53608	0	NaN	15.991	15.7102	NaN	0.2808
Q8VHI6	Q8VHI6	Actin-binding protein WASF3	Wasf3	4	4	15	55.203	231830	254560	196320	202970	17.8227	17.9576	17.5828	17.6309	0.2833
P62270	P62270	Small ribosomal subunit protein uS13	Rps18	7	7	36.2	17.718	601180	950280	442260	872200	19.1974	19.858	18.7545	19.7343	0.2833
Q9CQC7	Q9CQC7	NADH dehydrogenase [ubiquinone] 1 beta subcomplex subunit 4	Ndufb4	7	7	73.6	15.081	1034000	1111200	924900	837910	19.9798	20.0837	19.8189	19.6764	0.2841
P0DN34	P0DN34	NADH dehydrogenase [ubiquinone] 1 beta subcomplex subunit 1	Ndufb1	3	3	66.7	6.954	683020	658350	589140	514210	19.3816	19.3285	19.1683	18.972	0.2849
P54775	P54775	26S proteasome regulatory subunit 6B	Psmc4	15	15	44.7	47.408	420670	468350	353750	374200	18.6823	18.8372	18.4324	18.5135	0.2868
P35802	P35802	Neuronal membrane glycoprotein M6-a	Gpm6a	8	8	17.6	31.149	4672700	4510100	3615700	3916000	22.1558	22.1047	21.7858	21.9009	0.2869
Q921G7	Q921G7	Electron transfer flavoprotein-ubiquinone oxidoreductase, mitochondrial	Etfdh	10	10	20.8	68.09	156510	186810	139270	141030	17.2559	17.5112	17.0875	17.1056	0.287
P12658	P12658	Calbindin	Calb1	8	7	34.1	29.994	420450	429830	329330	368320	18.6816	18.7134	18.3292	18.4906	0.2876
Q8CBE3	Q8CBE3	WD repeat-containing protein 37	Wdr37	7	7	20.6	55.045	402480	426670	409710	280240	18.6186	18.7028	18.6442	18.0963	0.29045
Q9Z2I0	Q9Z2I0	Mitochondrial proton/calcium exchanger protein	Letm1	17	17	35.1	82.988	643220	636270	521370	523580	19.295	19.2793	18.9919	18.9981	0.29215
Q64737	Q64737	Trifunctional purine biosynthetic protein adenosine-3;Phosphoribosylamine--glycine ligase;Phosphoribosylformylglycinamidine cyclo-ligase;Phosphoribosylglycinamide formyltransferase	Gart	11	11	19.7	107.5	261440	346490	247300	244090	17.9961	18.4025	17.9159	17.8971	0.2928
Q8BXZ1	Q8BXZ1	Protein disulfide-isomerase TMX3	Tmx3	4	4	11.2	51.847	188380	162640	142980	142420	17.5233	17.3113	17.1255	17.1198	0.29465
Q9D898	Q9D898	Actin-related protein 2/3 complex subunit 5-like protein	Arpc5l	3	3	45.8	16.98	891550	655840	596800	650880	19.766	19.323	19.1869	19.312	0.29505
Q8VE88	Q8VE88	Protein FAM114A2	Fam114a2	4	4	13.9	54.044	120870	111080	104770	84957	16.8831	16.7612	16.6769	16.3744	0.2965
P50580	P50580	Proliferation-associated protein 2G4	Pa2g4	7	7	25.6	43.698	383210	394450	312270	320450	18.5478	18.5895	18.2524	18.2897	0.2976
P84091	P84091	AP-2 complex subunit mu	Ap2m1	18	18	52.4	49.654	1029100	927340	704790	894220	19.973	19.8227	19.4268	19.7703	0.2993
Q8BSS9	Q8BSS9	Liprin-alpha-2	Ppfia2	8	6	9.8	143.23	148100	152160	118850	125080	17.1762	17.2152	16.8588	16.9325	0.30005
Q8CC35	Q8CC35	Synaptopodin	Synpo	18	18	30.7	99.55	1989500	1901600	1363700	1828800	20.924	20.8588	20.3791	20.8025	0.3006
Q99L45	Q99L45	Eukaryotic translation initiation factor 2 subunit 2	Eif2s2	4	4	19.3	38.092	277640	224660	267740	152850	18.0829	17.7774	18.0305	17.2218	0.304
P48320	P48320	Glutamate decarboxylase 2	Gad2	10	9	27.7	65.223	359350	322240	287900	263790	18.455	18.2978	18.1352	18.009	0.3043
Q64727	Q64727	Vinculin	Vcl	14	14	18	116.72	390440	362080	309470	299340	18.5747	18.4659	18.2394	18.1914	0.3049
Q923T9	Q923T9	Calcium/calmodulin-dependent protein kinase type II subunit gamma	Camk2g	23	10	60.5	59.606	336240	376670	293560	282540	18.3591	18.5229	18.1633	18.1081	0.3053
P63325	P63325	Small ribosomal subunit protein eS10	Rps10	3	3	23.6	18.916	1161100	1817200	961640	1429500	20.1471	20.7933	19.8751	20.4471	0.3091
Q8VDS4;Q9CSU0	Q8VDS4	Regulation of nuclear pre-mRNA domain-containing protein 1A	Rprd1a	3	3	17.9	35.7	97547	113690	78526	91849	16.5738	16.7947	16.2609	16.487	0.3103
Q99P72	Q99P72	Reticulon-4	Rtn4	26	26	43.2	126.61	1434800	1509000	1098200	1281800	20.4524	20.5252	20.0667	20.2897	0.3106
Q9D710	Q9D710	Thioredoxin-related transmembrane protein 2	Tmx2	3	3	10.2	33.942	208250	218880	184450	160310	17.668	17.7398	17.4929	17.2905	0.3122
Q9Z2H5	Q9Z2H5	Band 4.1-like protein 1	Epb41l1	20	18	32.5	98.314	651810	648380	493110	555510	19.3141	19.3065	18.9116	19.0835	0.31275
O35681	O35681	Synaptotagmin-3	Syt3	4	4	14.3	63.253	109150	177160	102020	122820	16.736	17.4347	16.6385	16.9062	0.313
P48962;Q3V132	P48962	ADP/ATP translocase 1	Slc25a4	24	14	63.1	32.904	5761700	5510500	4334800	4738700	22.4581	22.3938	22.0475	22.1761	0.31415
Q9Z2U0;Q9CWH6	Q9Z2U0;Q9CWH6	Proteasome subunit alpha type-7;Proteasome subunit alpha type-8	Psma7;Psma8	10	10	51.2	27.855	399550	474560	364560	336350	18.608	18.8562	18.4758	18.3596	0.3144
P09103	P09103	Protein disulfide-isomerase	P4hb	16	16	38.3	57.058	1445900	1561200	1201200	1213700	20.4635	20.5742	20.196	20.211	0.31535
Q80U23	Q80U23	Syntaphilin	Snph	6	6	18.2	53.752	564560	583270	469980	450840	19.1068	19.1538	18.8422	18.7823	0.31805
P47911	P47911	Large ribosomal subunit protein eL6	Rpl6	7	7	22.6	33.509	377710	352040	339460	252010	18.5269	18.4254	18.3729	17.9431	0.31815
O35495	O35495	Cyclin-dependent kinase 14	Cdk14	6	4	18.6	52.995	167900	141990	115520	132680	17.3572	17.1154	16.8178	17.0176	0.3186
O70318	O70318	Band 4.1-like protein 2	Epb41l2	22	20	26	109.94	674220	679050	554230	530240	19.3629	19.3732	19.0801	19.0163	0.31985
Q8CGF7	Q8CGF7	Transcription elongation regulator 1	Tcerg1	5	5	7	123.79	71533	81386	56973	65426	16.1263	16.3125	15.798	15.9976	0.3216
E9Q8I9	E9Q8I9	Protein furry homolog	Fry	7	7	3.4	339.09	218810	238700	178700	187050	17.7393	17.8648	17.4472	17.5131	0.3219
P55096	P55096	ATP-binding cassette sub-family D member 3	Abcd3	3	3	7.7	75.474	160480	177180	129380	140310	17.292	17.4349	16.9813	17.0983	0.32365
Q9WVA4	Q9WVA4	Transgelin-2	Tagln2	7	5	39.7	22.395	170080	154140	126610	132040	17.3759	17.2339	16.95	17.0106	0.3246
Q9DCJ5	Q9DCJ5	NADH dehydrogenase [ubiquinone] 1 alpha subcomplex subunit 8	Ndufa8	8	8	47.7	19.992	3264400	3110500	2602200	2487900	21.6384	21.5687	21.3113	21.2465	0.32465
Q569Z6	Q569Z6	Thyroid hormone receptor-associated protein 3	Thrap3	4	4	6.4	108.18	0	152590	103200	143630	NaN	17.2193	16.6551	17.132	0.32575
Q8R3Q2	Q8R3Q2	Serine/threonine-protein phosphatase 6 regulatory subunit 2	Ppp6r2	4	4	8.2	100.46	178270	168590	147680	129480	17.4437	17.3632	17.1721	16.9824	0.3262
Q923D2	Q923D2	Flavin reductase (NADPH)	Blvrb	3	3	17.5	22.197	129060	125960	94332	109460	16.9777	16.9426	16.5255	16.74	0.3274
Q91V92	Q91V92	ATP-citrate synthase	Acly	15	15	20.6	119.73	456470	413340	345760	346100	18.8002	18.657	18.3994	18.4008	0.3285
Q99LG2;Q8BFY9	Q99LG2	Transportin-2	Tnpo2	5	5	10.4	100.46	327720	366740	276080	0	18.3221	18.4844	18.0747	NaN	0.32855
P40237	P40237	CD82 antigen	Cd82	2	2	4.5	29.628	174150	195300	145260	148350	17.41	17.5753	17.1483	17.1786	0.3292
Q91VM9	Q91VM9	Inorganic pyrophosphatase 2, mitochondrial	Ppa2	10	10	40.9	38.114	569940	512380	426870	432340	19.1205	18.9669	18.7034	18.7218	0.3311
Q80UG2	Q80UG2	Plexin-A4	Plxna4	18	15	14.8	212.56	461410	454380	386810	342470	18.8157	18.7935	18.5613	18.3856	0.33115
O09111	O09111	NADH dehydrogenase [ubiquinone] 1 beta subcomplex subunit 11, mitochondrial	Ndufb11	2	2	21.9	17.444	0	144860	0	115120	NaN	17.1443	NaN	16.8128	0.3315
P35486	P35486	Pyruvate dehydrogenase E1 component subunit alpha, somatic form, mitochondrial	Pdha1	16	16	56.9	43.231	2630200	3034000	2332600	2158200	21.3267	21.5328	21.1535	21.0414	0.3323
Q9DB60	Q9DB60	Prostamide/prostaglandin F synthase	Prxl2b	4	4	25.4	21.67	230410	278440	202280	200070	17.8138	18.087	17.626	17.6101	0.33235
Q9JII5	Q9JII5	DAZ-associated protein 1	Dazap1	4	4	16.7	43.214	514190	529200	418600	408880	18.9719	19.0135	18.6752	18.6413	0.33445
P62196	P62196	26S proteasome regulatory subunit 8	Psmc5	9	9	29.3	45.626	350330	368450	303520	267280	18.4184	18.4911	18.2114	18.028	0.33505
Q03173	Q03173	Protein enabled homolog	Enah	7	7	11.6	85.843	248880	241630	196940	191900	17.9251	17.8824	17.5874	17.55	0.33505
Q8CG76	Q8CG76	Aflatoxin B1 aldehyde reductase member 2	Akr7a2	4	4	15.3	40.612	191540	226470	162000	167920	17.5473	17.789	17.3056	17.3574	0.33665
P02468	P02468	Laminin subunit gamma-1	Lamc1	11	11	11.6	177.3	207340	262400	193500	176270	17.6616	18.0014	17.562	17.4274	0.3368
P63037	P63037	DnaJ homolog subfamily A member 1	Dnaja1	9	9	33.5	44.868	448000	519210	401270	362780	18.7731	18.986	18.6142	18.4687	0.3381
Q8BFQ8	Q8BFQ8	Glutamine amidotransferase-like class 1 domain-containing protein 1	Gatd1	3	3	24.5	23.277	241560	344550	214390	242930	17.882	18.3944	17.7099	17.8902	0.33815
Q3TBW2	Q3TBW2	Large ribosomal subunit protein uL10m	Mrpl10	3	3	23.3	29.395	82932	98512	75005	67875	16.3396	16.588	16.1947	16.0506	0.34115
Q99JB2	Q99JB2	Stomatin-like protein 2, mitochondrial	Stoml2	6	6	32	38.384	328750	282540	208600	276650	18.3266	18.1081	17.6704	18.0777	0.3433
O88343	O88343	Electrogenic sodium bicarbonate cotransporter 1	Slc4a4	13	12	19.8	121.48	747750	748610	595940	582760	19.5122	19.5139	19.1848	19.1525	0.3444
Q9D4H1	Q9D4H1	Exocyst complex component 2	Exoc2	5	5	6.9	103.96	256510	176810	147760	190260	17.9687	17.4318	17.1729	17.5376	0.345
F6ZDS4	F6ZDS4	Nucleoprotein TPR	Tpr	12	12	7	273.99	1826700	1973700	1488200	1497500	20.8008	20.9125	20.5051	20.5141	0.34705
O70310	O70310	Glycylpeptide N-tetradecanoyltransferase 1	Nmt1	5	4	19.2	56.888	180360	187170	119940	173820	17.4605	17.514	16.872	17.4072	0.34765
O35841	O35841	Apoptosis inhibitor 5	Api5	5	5	15.3	56.784	227810	262150	159440	231050	17.7975	18	17.2827	17.8178	0.3485
Q8BRT1	Q8BRT1	CLIP-associating protein 2	Clasp2	20	18	25.5	140.74	448920	419680	357280	324730	18.7761	18.6789	18.4467	18.3089	0.3497
Q8K2K6	Q8K2K6	Arf-GAP domain and FG repeat-containing protein 1	Agfg1	5	4	13.2	58.042	279740	264900	191740	237390	18.0937	18.0151	17.5488	17.8569	0.35155
Q91X97	Q91X97	Neurocalcin-delta	Ncald	6	3	39.4	22.245	388950	402940	290400	331300	18.5692	18.6202	18.1477	18.3378	0.35195
O88685	O88685	26S proteasome regulatory subunit 6A	Psmc3	10	10	37.1	49.548	535900	577500	432220	439050	19.0316	19.1395	18.7214	18.744	0.35285
O35286	O35286	ATP-dependent RNA helicase DHX15	Dhx15	6	6	12.7	91.006	140660	157050	91176	148550	17.1019	17.2609	16.4764	17.1806	0.3529
P26041	P26041	Moesin	Msn	7	2	10.1	67.766	65868	71042	51328	55873	16.0073	16.1164	15.6475	15.7699	0.35315
Q5XG69	Q5XG69	Soluble lamin-associated protein of 75 kDa	Fam169a	3	3	9	73.239	190890	165510	139110	0	17.5424	17.3366	17.0859	NaN	0.3536
Q06138;Q9DB16	Q06138	Calcium-binding protein 39	Cab39	8	8	27	39.842	453180	376680	326650	319270	18.7897	18.523	18.3174	18.2844	0.35545
Q8BFR5	Q8BFR5	Elongation factor Tu, mitochondrial	Tufm	14	14	38.3	49.508	1758900	1795100	1412600	1364500	20.7462	20.7756	20.4299	20.3799	0.356
P50544	P50544	Very long-chain specific acyl-CoA dehydrogenase, mitochondrial	Acadvl	5	5	16	70.875	178060	167020	0	134640	17.442	17.3497	NaN	17.0387	0.35715
G5E829	G5E829	Plasma membrane calcium-transporting ATPase 1	Atp2b1	41	24	39.6	134.75	3935400	4388400	3228100	3256000	21.9081	22.0653	21.6223	21.6347	0.3582
Q8BMI3	Q8BMI3	ADP-ribosylation factor-binding protein GGA3	Gga3	3	3	8.5	77.972	97098	0	0	75750	16.5672	NaN	NaN	16.209	0.3582
Q8CAQ8	Q8CAQ8	MICOS complex subunit Mic60	Immt	31	31	46.8	83.899	1060500	1033800	795110	836820	20.0163	19.9795	19.6008	19.6746	0.3602
Q9CYT6	Q9CYT6	Adenylyl cyclase-associated protein 2	Cap2	18	17	51.1	52.861	773460	1024300	847750	564690	19.561	19.9662	19.6933	19.1071	0.3634
P35293	P35293	Ras-related protein Rab-18	Rab18	6	6	42.7	23.035	221740	142600	154070	123980	17.7585	17.1216	17.2332	16.9197	0.3636
Q52KI8	Q52KI8	Serine/arginine repetitive matrix protein 1	Srrm1	2	2	4.9	106.86	541940	547280	420840	425090	19.0478	19.0619	18.6829	18.6974	0.3647
Q9Z0R4;CON__ENSEMBL:ENSBTAP00000001528	Q9Z0R4	Intersectin-1	Itsn1	14	12	14.1	194.29	196780	206290	174200	140390	17.5862	17.6543	17.4104	17.0991	0.3655
Q9CQE8	Q9CQE8	RNA transcription, translation and transport factor protein	RTRAF	5	5	27.5	28.152	278130	180460	186040	162160	18.0854	17.4613	17.5053	17.3071	0.36715
P60867	P60867	Small ribosomal subunit protein uS10	Rps20	3	3	22.7	13.373	1129200	1160700	863860	911090	20.1069	20.1466	19.7204	19.7972	0.36795
P62242	P62242	Small ribosomal subunit protein eS8	Rps8	6	6	31.2	24.205	501290	520990	400530	391360	18.9353	18.9909	18.6116	18.5781	0.36825
Q80X80	Q80X80	Phospholipid transfer protein C2CD2L	C2cd2l	4	4	8.1	76.328	225230	241080	183630	177350	17.781	17.8792	17.4864	17.4362	0.3688
P12367	P12367	cAMP-dependent protein kinase type II-alpha regulatory subunit	Prkar2a	7	5	26.4	45.389	473120	519880	397500	370460	18.8518	18.9878	18.6006	18.499	0.37
Q9WV34	Q9WV34	MAGUK p55 subfamily member 2	Mpp2	24	23	65.8	61.554	1031600	1183400	862700	846880	19.9765	20.1745	19.7185	19.6918	0.37035
O35344	O35344	Importin subunit alpha-4	Kpna3	9	7	33.8	57.772	266530	260080	189150	218940	18.0239	17.9886	17.5292	17.7402	0.37155
Q99M71	Q99M71	Mammalian ependymin-related protein 1	Epdr1	4	4	18.8	25.485	208390	274240	123130	277160	17.6689	18.0651	16.9098	18.0804	0.3719
P80315	P80315	T-complex protein 1 subunit delta	Cct4	13	13	42.7	58.066	822070	946980	716770	647450	19.6489	19.853	19.4512	19.3044	0.37315
Q3TIV5	Q3TIV5	Zinc finger CCCH domain-containing protein 15	Zc3h15	2	2	6.3	48.327	67040	85679	55274	61877	16.0327	16.3867	15.7543	15.9171	0.374
Q9EQH3	Q9EQH3	Vacuolar protein sorting-associated protein 35	Vps35	28	28	39.1	91.712	605390	587270	420900	501560	19.2075	19.1637	18.6831	18.9361	0.376
Q9CWK8	Q9CWK8	Sorting nexin-2	Snx2	3	2	9.2	58.47	166950	222110	137650	159800	17.3491	17.7609	17.0706	17.2859	0.37675
Q922D8	Q922D8	C-1-tetrahydrofolate synthase, cytoplasmic;Methylenetetrahydrofolate dehydrogenase;Methenyltetrahydrofolate cyclohydrolase;Formyltetrahydrofolate synthetase;C-1-tetrahydrofolate synthase, cytoplasmic, N-terminally processed	Mthfd1	8	8	11.1	101.2	306330	352900	271470	235540	18.2247	18.4289	18.0504	17.8456	0.3788
Q62167;P16381	Q62167;P16381	ATP-dependent RNA helicase DDX3X;Putative ATP-dependent RNA helicase Pl10	Ddx3x;D1Pas1	11	4	24.6	73.101	610480	552760	401920	495890	19.2196	19.0763	18.6165	18.9197	0.37985
P61028;Q9DD03	P61028;Q9DD03	Ras-related protein Rab-8B;Ras-related protein Rab-13	Rab8b;Rab13	2	1	9.7	23.603	308950	297670	226860	239390	18.237	18.1834	17.7914	17.869	0.38
P58281	P58281	Dynamin-like 120 kDa protein, mitochondrial;Dynamin-like 120 kDa protein, form S1	Opa1	38	38	46.7	111.34	728160	820640	592630	594060	19.4739	19.6464	19.1768	19.1802	0.38165
P54728	P54728	UV excision repair protein RAD23 homolog B	Rad23b	7	6	30.3	43.512	934620	910070	723670	692380	19.834	19.7956	19.465	19.4012	0.3817
Q3V1U8	Q3V1U8	ELMO domain-containing protein 1	Elmod1	3	3	13.8	38.034	163400	201950	0	139330	17.318	17.6236	NaN	17.0881	0.3827
Q9D5V5	Q9D5V5	Cullin-5	Cul5	10	10	15.4	90.973	420230	424400	320450	326920	18.6808	18.6951	18.2897	18.3186	0.3838
Q9CQZ5	Q9CQZ5	NADH dehydrogenase [ubiquinone] 1 alpha subcomplex subunit 6	Ndufa6	5	5	45.8	15.283	1819600	1884400	1403900	1434100	20.7952	20.8457	20.421	20.4517	0.3841
Q9Z2Q6	Q9Z2Q6	Septin-5	Septin5	18	18	47.2	42.747	1875200	1980100	1468000	1484100	20.8386	20.9171	20.4854	20.5012	0.38455
Q56A07	Q56A07	Sodium channel subunit beta-2	Scn2b	5	5	31.6	24.227	314990	305760	239760	235500	18.2649	18.222	17.8712	17.8454	0.38515
Q8C8R3	Q8C8R3	Ankyrin-2	Ank2	85	74	31.8	426.26	1155400	1127200	889510	857850	20.14	20.1043	19.7627	19.7104	0.3856
Q69Z99	Q69Z99	Zinc finger protein 512	Znf512	2	2	5.2	63.908	157430	0	120440	0	17.2644	NaN	16.878	NaN	0.3864
Q9CWS0	Q9CWS0	N(G),N(G)-dimethylarginine dimethylaminohydrolase 1	Ddah1	11	11	66.7	31.381	1975900	2084600	1438100	1661200	20.9141	20.9913	20.4557	20.6638	0.39295
Q9QYG0	Q9QYG0	Protein NDRG2	Ndrg2	13	13	61.2	40.789	1643800	1863900	1300000	1361200	20.6486	20.8299	20.3101	20.3764	0.396
Q9CQD1	Q9CQD1	Ras-related protein Rab-5A	Rab5a	3	3	20.9	23.598	163080	548440	232220	222250	17.3152	19.065	17.8251	17.7618	0.39665
Q9CR51	Q9CR51	V-type proton ATPase subunit G 1	Atp6v1g1	6	6	41.5	13.724	742220	784200	572460	586080	19.5015	19.5809	19.1268	19.1607	0.39745
Q91XM9	Q91XM9	Disks large homolog 2	Dlg2	24	16	37.6	94.879	1506500	1632700	1227600	1151800	20.5228	20.6388	20.2274	20.1355	0.39935
P47746	P47746	Cannabinoid receptor 1	Cnr1	3	3	9.3	52.83	151910	160430	117870	118770	17.2129	17.2916	16.8468	16.8578	0.39995
Q99L43	Q99L43	Phosphatidate cytidylyltransferase 2	Cds2	4	4	15.5	51.313	1280100	1148200	962990	875570	20.2878	20.1309	19.8772	19.7399	0.4008
O55131;Q8C650	O55131	Septin-7	Septin7	33	32	66.5	50.549	1958200	2165100	1580000	1537800	20.9011	21.046	20.5915	20.5524	0.4016
Q14BI2	Q14BI2	Metabotropic glutamate receptor 2	Grm2	10	9	17	95.886	279750	271080	222810	194580	18.0938	18.0484	17.7655	17.57	0.40335
Q3UMU9	Q3UMU9	Hepatoma-derived growth factor-related protein 2	Hdgfl2	3	1	6.1	74.29	99133	102560	76158	0	16.5971	16.6461	16.2167	NaN	0.4049
Q8BNY6	Q8BNY6	Neuronal calcium sensor 1	Ncs1	3	3	24.7	21.878	126300	98889	0	84286	16.9465	16.5935	NaN	16.363	0.407
P68510	P68510	14-3-3 protein eta	Ywhah	23	17	69.9	28.211	4199500	5021700	3527500	3396500	22.0018	22.2597	21.7502	21.6956	0.40785
Q3THW5;P0C0S6	Q3THW5;P0C0S6	Histone H2A.V;Histone H2A.Z	H2az2;H2az1	4	2	31.2	13.509	0	579090	0	436190	NaN	19.1434	NaN	18.7346	0.4088
Q7TQI3	Q7TQI3	Ubiquitin thioesterase OTUB1	Otub1	13	13	57.9	31.27	1439500	1385200	1078600	1044300	20.4571	20.4017	20.0407	19.9941	0.412
O35129	O35129	Prohibitin-2	Phb2	8	8	35.5	33.296	1075000	1017500	821720	751710	20.0359	19.9566	19.6483	19.5198	0.4122
P61027	P61027	Ras-related protein Rab-10	Rab10	6	6	28.5	22.541	1759500	1714400	1327000	1282100	20.7467	20.7093	20.3397	20.2901	0.4131
Q91WS0	Q91WS0	CDGSH iron-sulfur domain-containing protein 1	Cisd1	8	8	75	12.097	2323500	2267800	1583000	1877200	21.1479	21.1129	20.5942	20.8402	0.4132
Q9WUR9	Q9WUR9	Adenylate kinase 4, mitochondrial	Ak4	5	5	40.8	25.061	294540	343970	279980	203830	18.1681	18.3919	18.095	17.637	0.414
Q9ES97	Q9ES97	Reticulon-3	Rtn3	19	19	32	103.88	1075900	1000800	758040	799490	20.0371	19.9327	19.5319	19.6087	0.4146
Q8CIP4	Q8CIP4	MAP/microtubule affinity-regulating kinase 4	Mark4	2	2	4.1	82.643	90558	0	67907	0	16.4666	NaN	16.0513	NaN	0.4153
Q8BPN8	Q8BPN8	DmX-like protein 2	Dmxl2	56	56	30.4	338.2	575270	585000	440320	428660	19.1339	19.1581	18.7482	18.7095	0.41715
Q8BH69	Q8BH69	Selenide, water dikinase 1	Sephs1	2	2	9.2	42.906	155280	181940	140860	112380	17.2445	17.4731	17.1039	16.778	0.41785
Q8VH51	Q8VH51	RNA-binding protein 39	Rbm39	5	5	14.5	59.406	128240	0	103990	88508	16.9685	NaN	16.6661	16.4335	0.4187
Q61701;Q60899	Q61701;Q60899	ELAV-like protein 4;ELAV-like protein 2	Elavl4;Elavl2	5	4	20.5	42.368	0	131390	98139	0	NaN	17.0035	16.5825	NaN	0.421
Q6ZWM4	Q6ZWM4	U6 snRNA-associated Sm-like protein LSm8	Lsm8	1	1	16.7	10.403	240120	0	179350	0	17.8734	NaN	17.4524	NaN	0.421
P32020	P32020	Sterol carrier protein 2	Scp2	3	3	4	59.125	256580	303120	208920	207650	17.969	18.2095	17.6726	17.6638	0.42105
Q9D8W5	Q9D8W5	26S proteasome non-ATPase regulatory subunit 12	Psmd12	6	6	16.9	52.895	188310	184250	135350	143000	17.5228	17.4913	17.0463	17.1257	0.42105
P11352	P11352	Glutathione peroxidase 1	Gpx1	3	3	22.4	22.329	130330	0	98833	95700	16.9918	NaN	16.5927	16.5462	0.42235
Q99JX4	Q99JX4	Eukaryotic translation initiation factor 3 subunit M	Eif3m	6	6	26.2	42.516	1606400	2605200	1526500	1525400	20.6154	21.313	20.5418	20.5408	0.4229
P60487	P60487	Chronophin	Pdxp	7	7	30.5	31.512	634320	623640	465990	472080	19.2749	19.2504	18.8299	18.8487	0.42335
Q61548	Q61548	Clathrin coat assembly protein AP180	Snap91	21	19	32.9	91.85	2458200	2383700	1847000	1755400	21.2292	21.1848	20.8168	20.7434	0.4269
Q9Z0V2;Q9Z0V1	Q9Z0V2	Potassium voltage-gated channel subfamily D member 2	Kcnd2	3	3	8.6	70.576	409220	303960	189200	363250	18.6425	18.2135	17.5296	18.4706	0.4279
Q78ZA7	Q78ZA7	Nucleosome assembly protein 1-like 4	Nap1l4	10	8	36.3	42.679	451390	452120	337200	334100	18.784	18.7863	18.3632	18.3499	0.4286
Q00612;P97324	Q00612;P97324	Glucose-6-phosphate 1-dehydrogenase X;Glucose-6-phosphate 1-dehydrogenase 2	G6pdx;G6pd2	10	10	22.7	59.262	120130	225740	68463	218360	16.8742	17.7843	16.063	17.7363	0.4296
P62821	P62821	Ras-related protein Rab-1A	Rab1A	4	3	31.7	22.677	537170	916680	464070	583230	19.035	19.8061	18.824	19.1537	0.4317
Q9JHR7	Q9JHR7	Insulin-degrading enzyme	Ide	4	4	7.5	117.77	116020	90211	83268	68955	16.824	16.461	16.3455	16.0734	0.43305
Q9CZW5	Q9CZW5	Mitochondrial import receptor subunit TOM70	Tomm70	14	14	33.6	67.589	975920	932120	696640	713910	19.8964	19.8302	19.4101	19.4454	0.43555
Q99J77	Q99J77	Sialic acid synthase	Nans	5	5	22	40.024	185610	89914	0	95520	17.5019	16.4563	NaN	16.5435	0.4356
P53026	P53026	Large ribosomal subunit protein uL1	Rpl10a	2	2	12.4	24.916	333720	0	246650	0	18.3483	NaN	17.9121	NaN	0.4362
Q3UEB3	Q3UEB3	Poly(U)-binding-splicing factor PUF60	Puf60	3	3	9.6	60.248	232840	124160	125530	0	17.829	16.9218	16.9377	NaN	0.4377
P97807	P97807	Fumarate hydratase, mitochondrial	Fh	17	17	52.9	54.356	2350100	2398700	1589200	1931100	21.1643	21.1938	20.5999	20.881	0.4386
Q61838	Q61838	Pregnancy zone protein;Alpha-2-macroglobulin 165 kDa subunit;Alpha-2-macroglobulin 35 kDa subunit	Pzp	10	10	13.8	165.85	327840	313780	232550	240220	18.3226	18.2594	17.8272	17.874	0.4404
D3YZU1	D3YZU1	SH3 and multiple ankyrin repeat domains protein 1	Shank1	17	17	15.6	226.31	309080	307080	214050	240070	18.2376	18.2283	17.7076	17.8731	0.4426
G5E8K5	G5E8K5	Ankyrin-3	Ank3	36	25	27	214.06	626190	589750	425560	467440	19.2562	19.1697	18.699	18.8344	0.44625
P41105	P41105	Large ribosomal subunit protein eL28	Rpl28	2	2	9.5	15.733	181270	150330	121830	120470	17.4678	17.1978	16.8945	16.8783	0.4464
P61164	P61164	Alpha-centractin	Actr1a	14	6	54.3	42.613	744640	803410	584100	550490	19.5062	19.6158	19.1559	19.0704	0.44785
Q9WV80	Q9WV80	Sorting nexin-1	Snx1	5	4	11.9	58.951	209310	232230	169850	153660	17.6753	17.8252	17.3739	17.2294	0.4486
Q810U3	Q810U3	Neurofascin	Nfasc	29	29	32.2	137.97	975100	960450	707230	710620	19.8952	19.8734	19.4318	19.4387	0.44905
Q9D1K2	Q9D1K2	V-type proton ATPase subunit F	Atp6v1f	9	9	73.9	13.37	474450	363300	306680	301020	18.8559	18.4708	18.2264	18.1995	0.4504
Q9QWY8	Q9QWY8	Arf-GAP with SH3 domain, ANK repeat and PH domain-containing protein 1	Asap1	11	10	16.3	127.42	208870	225560	138110	182650	17.6722	17.7832	17.0755	17.4787	0.4506
Q921J2	Q921J2	GTP-binding protein Rheb	Rheb	3	3	23.4	20.451	134210	197230	154310	91696	17.0341	17.5895	17.2355	16.4846	0.45175
Q80SW1	Q80SW1	S-adenosylhomocysteine hydrolase-like protein 1	Ahcyl1	15	6	39.6	58.951	933960	1049300	692890	754040	19.833	20.001	19.4023	19.5243	0.4537
Q7TQD2	Q7TQD2	Tubulin polymerization-promoting protein	Tppp	12	12	45.9	23.574	4411500	4435400	3003900	3472100	22.0728	22.0806	21.5184	21.7274	0.4538
Q9Z0H8	Q9Z0H8	CAP-Gly domain-containing linker protein 2	Clip2	22	18	29	115.91	225100	240200	169340	170140	17.7802	17.8739	17.3696	17.3764	0.45405
Q922E4	Q922E4	Ethanolamine-phosphate cytidylyltransferase	Pcyt2	5	5	19.6	45.234	259320	232720	203520	157750	17.9844	17.8282	17.6348	17.2673	0.45525
Q91VC3	Q91VC3	Eukaryotic initiation factor 4A-III;Eukaryotic initiation factor 4A-III, N-terminally processed	Eif4a3	9	5	25.1	46.839	115240	104490	72077	88819	16.8143	16.673	16.1373	16.4386	0.4557
Q9CQH7	Q9CQH7	Transcription factor BTF3 homolog 4	Btf3l4	3	3	48.1	17.27	208480	132640	135060	108830	17.6695	17.0172	17.0432	16.7317	0.4559
Q9ES28	Q9ES28	Rho guanine nucleotide exchange factor 7	Arhgef7	9	9	19.7	97.055	166370	209590	187240	98752	17.344	17.6772	17.5145	16.5915	0.4576
Q6A065	Q6A065	Centrosomal protein of 170 kDa	Cep170	3	3	2.6	175.05	73768	145830	73565	77476	16.1707	17.1539	16.1667	16.2415	0.4582
Q3UHB1	Q3UHB1	5-nucleotidase domain-containing protein 3	Nt5dc3	10	10	21.6	63.17	263480	264080	203930	180730	18.0073	18.0106	17.6377	17.4635	0.45835
P26638	P26638	Serine--tRNA ligase, cytoplasmic	Sars1	18	18	49.2	58.388	849560	912340	659980	621430	19.6964	19.7992	19.3321	19.2452	0.45915
Q8VEH3	Q8VEH3	ADP-ribosylation factor-like protein 8A	Arl8a	5	1	29.6	21.39	669550	679160	493410	487630	19.3528	19.3734	18.9124	18.8954	0.4592
P85094	P85094	Isochorismatase domain-containing protein 2A	Isoc2a	5	5	52.4	22.417	488650	471360	348520	349630	18.8984	18.8465	18.4109	18.4155	0.45925
Q8BH59	Q8BH59	Electrogenic aspartate/glutamate antiporter SLC25A12, mitochondrial	Slc25a12	35	32	64.1	74.569	3677100	3688100	2730100	2628000	21.8101	21.8144	21.3805	21.3255	0.45925
Q8BG39;Q69ZS6	Q8BG39	Synaptic vesicle glycoprotein 2B	Sv2b	10	10	14.9	77.456	459170	562860	337890	403230	18.8087	19.1024	18.3662	18.6212	0.46185
O35609	O35609	Secretory carrier-associated membrane protein 3	Scamp3	3	3	14.6	38.458	233970	167950	148000	139900	17.836	17.3577	17.1752	17.094	0.46225
Q62443	Q62443	Neuronal pentraxin-1	Nptx1	11	11	38	47.117	1895600	1786300	1324600	1343500	20.8542	20.7685	20.3371	20.3576	0.464
Q8VDN4	Q8VDN4	Coiled-coil domain-containing protein 92	Ccdc92	2	2	9.2	35.207	0	182490	132300	0	NaN	17.4775	17.0135	NaN	0.464
P19783	P19783	Cytochrome c oxidase subunit 4 isoform 1, mitochondrial	Cox4i1	9	9	43.2	19.53	3379700	2796100	2052700	2417100	21.6885	21.415	20.9691	21.2048	0.4648
O88741	O88741	Ganglioside-induced differentiation-associated protein 1	Gdap1	6	6	17.9	41.31	498160	518510	376280	360410	18.9263	18.984	18.5214	18.4593	0.4648
Q80XI4	Q80XI4	Phosphatidylinositol 5-phosphate 4-kinase type-2 beta	Pip4k2b	11	8	21.9	47.318	475560	443060	318550	347220	18.8593	18.7571	18.2812	18.4055	0.46485
P62334	P62334	26S proteasome regulatory subunit 10B	Psmc6	8	8	28	44.172	322810	313700	222340	239080	18.3003	18.259	17.7624	17.8671	0.4649
Q8BLJ3	Q8BLJ3	PI-PLC X domain-containing protein 3	Plcxd3	2	2	10.3	36.313	0	46995	34032	0	NaN	15.5202	15.0546	NaN	0.4656
Q9D883;Q8BGJ9	Q9D883;Q8BGJ9	Splicing factor U2AF 35 kDa subunit;Splicing factor U2AF 26 kDa subunit	U2af1;U2af1l4	4	4	18.8	27.815	289280	299160	210830	215170	18.1421	18.1906	17.6857	17.7151	0.46595
Q9QZE5	Q9QZE5	Coatomer subunit gamma-1	Copg1	6	4	11.4	97.512	133360	199130	134880	103210	17.025	17.6034	17.0413	16.6552	0.46595
Q8BJY1	Q8BJY1	26S proteasome non-ATPase regulatory subunit 5	Psmd5	7	7	20.2	55.971	328290	325150	260850	214270	18.3246	18.3107	17.9929	17.7091	0.46665
P62754	P62754	Small ribosomal subunit protein eS6	Rps6	7	7	29.3	28.68	288340	233450	226320	155310	18.1374	17.8328	17.788	17.2448	0.4687
Q9D164	Q9D164	FXYD domain-containing ion transport regulator 6	Fxyd6	3	3	42.6	10.374	433290	528170	0	345000	18.725	19.0106	NaN	18.3962	0.4716
P62918	P62918	Large ribosomal subunit protein uL2	Rpl8	4	4	12.8	28.024	727730	595300	452880	497250	19.473	19.1833	18.7888	18.9236	0.47195
Q91YT7;P59326	Q91YT7;P59326	YTH domain-containing family protein 2;YTH domain-containing family protein 1	Ythdf2;Ythdf1	2	2	4.3	62.279	114010	87141	76275	67656	16.7988	16.4111	16.2189	16.0459	0.47255
Q8BIJ6	Q8BIJ6	Isoleucine--tRNA ligase, mitochondrial	Iars2	13	13	21.1	112.8	602490	518930	404530	400950	19.2006	18.9852	18.6259	18.6131	0.4734
Q6PAR5	Q6PAR5	GTPase-activating protein and VPS9 domain-containing protein 1	Gapvd1	7	7	7.5	162.4	149680	227560	143850	122340	17.1915	17.7959	17.1342	16.9005	0.47635
Q921M7	Q921M7	CYFIP-related Rac1 interactor B	Cyrib	10	10	39.2	36.776	724940	762530	530840	538000	19.4675	19.5404	19.0179	19.0372	0.4764
O88487	O88487	Cytoplasmic dynein 1 intermediate chain 2	Dync1i2	8	6	25	68.393	369540	384770	278020	263920	18.4954	18.5536	18.0848	18.0097	0.47725
O08532	O08532	Voltage-dependent calcium channel subunit alpha-2/delta-1;Voltage-dependent calcium channel subunit alpha-2-1;Voltage-dependent calcium channel subunit delta-1	Cacna2d1	23	23	26.3	124.63	593890	620920	420180	452390	19.1798	19.244	18.6806	18.7872	0.478
Q8C3W1	Q8C3W1	Uncharacterized protein C1orf198 homolog		2	2	11.5	35.316	154110	0	110560	0	17.2336	NaN	16.7545	NaN	0.4791
Q61879	Q61879	Myosin-10	Myh10	62	50	37	228.99	686550	680630	489210	491590	19.389	19.3765	18.9001	18.9071	0.47915
Q9R1V7	Q9R1V7	Disintegrin and metalloproteinase domain-containing protein 23	Adam23	7	7	12.8	91.547	312010	370380	262070	226530	18.2512	18.4986	17.9996	17.7893	0.48045
P68181	P68181	cAMP-dependent protein kinase catalytic subunit beta	Prkacb	15	5	46.4	40.707	285350	257180	242330	155510	18.1224	17.9724	17.8866	17.2466	0.4808
Q9QWI6	Q9QWI6	SRC kinase signaling inhibitor 1	Srcin1	39	39	40.7	134.86	551310	559070	406840	387370	19.0725	19.0927	18.6341	18.5634	0.48385
P13707	P13707	Glycerol-3-phosphate dehydrogenase [NAD(+)], cytoplasmic	Gpd1	13	12	49	37.572	1006000	1016300	735730	709180	19.9402	19.9549	19.4888	19.4358	0.48525
Q64331	Q64331	Unconventional myosin-VI	Myo6	13	13	18.1	145.8	195590	190650	138100	137420	17.5775	17.5406	17.0754	17.0682	0.48725
P70290	P70290	55 kDa erythrocyte membrane protein	Mpp1	3	3	12	52.227	166510	141130	113080	105740	17.3452	17.1067	16.787	16.6902	0.48735
Q3B7Z2	Q3B7Z2	Oxysterol-binding protein 1	Osbp	6	6	18.3	88.796	164540	204750	132790	128870	17.3281	17.6435	17.0188	16.9756	0.4886
Q80VP1	Q80VP1	Epsin-1	Epn1	10	9	25.9	60.211	959450	969920	713900	659580	19.8718	19.8875	19.4454	19.3312	0.49135
Q9QYJ0	Q9QYJ0	DnaJ homolog subfamily A member 2	Dnaja2	8	8	27.4	45.745	1044200	863530	661420	688670	19.994	19.7199	19.3352	19.3935	0.4926
Q9D0L8	Q9D0L8	mRNA cap guanine-N7 methyltransferase	Rnmt	6	6	22.6	53.291	257860	225150	197570	148260	17.9762	17.7805	17.592	17.1778	0.49345
Q8K1M6	Q8K1M6	Dynamin-1-like protein	Dnm1l	34	34	62.9	81.824	1167800	1214000	860090	830250	20.1554	20.2113	19.7141	19.6632	0.4947
Q8JZQ2;Q920A7	Q8JZQ2	AFG3-like protein 2	Afg3l2	9	9	16.7	89.518	280700	269120	217420	174720	18.0987	18.0379	17.7301	17.4147	0.4959
O55143;Q8R429;Q64518	O55143	Sarcoplasmic/endoplasmic reticulum calcium ATPase 2	Atp2a2	28	28	32.4	114.86	1847400	1905100	1356300	1303000	20.8171	20.8614	20.3712	20.3134	0.49695
O88447	O88447	Kinesin light chain 1	Klc1	9	6	21.6	61.449	487210	338640	286010	289520	18.8942	18.3694	18.1257	18.1433	0.4973
Q5XJV6	Q5XJV6	Serine/threonine-protein kinase LMTK3	Lmtk3	4	4	5.2	150.89	251310	398470	0	223920	17.9391	18.6041	NaN	17.7726	0.499
O88737	O88737	Protein bassoon	Bsn	96	93	37.8	418.84	1363900	1364500	961360	968320	20.3793	20.3799	19.8747	19.8851	0.4997
P47962	P47962	Large ribosomal subunit protein uL18	Rpl5	4	4	16.8	34.4	500340	639480	429090	372230	18.9325	19.2865	18.7109	18.5058	0.50115
Q99LR1	Q99LR1	Lysophosphatidylserine lipase ABHD12	Abhd12	13	13	41.7	45.269	438860	427910	291190	321740	18.7434	18.7069	18.1516	18.2955	0.5016
Q9JLT4	Q9JLT4	Thioredoxin reductase 2, mitochondrial	Txnrd2	3	3	13.2	56.602	307150	211810	179960	0	18.2286	17.6924	17.4573	NaN	0.5032
Q8CAA7	Q8CAA7	Glucose 1,6-bisphosphate synthase	Pgm2l1	14	14	29.6	70.279	1048700	1242700	843060	766360	20.0002	20.245	19.6853	19.5477	0.5061
Q80T41	Q80T41	Gamma-aminobutyric acid type B receptor subunit 2	Gabbr2	3	3	4.6	105.67	310760	350140	263300	204400	18.2454	18.4176	18.0063	17.641	0.50785
O88485	O88485	Cytoplasmic dynein 1 intermediate chain 1	Dync1i1	12	10	30.3	70.724	443890	502570	314390	350570	18.7598	18.939	18.2622	18.4193	0.50865
O55023	O55023	Inositol monophosphatase 1	Impa1	5	5	17.7	30.436	532880	621610	398610	410010	19.0235	19.2456	18.6046	18.6453	0.5096
Q9JMH9	Q9JMH9	Unconventional myosin-XVIIIa	Myo18a	24	24	17.6	232.75	342460	368700	242960	256090	18.3856	18.4921	17.8904	17.9663	0.5105
Q8R0S2	Q8R0S2	IQ motif and SEC7 domain-containing protein 1	Iqsec1	16	14	22.9	108.01	606330	800530	458840	519710	19.2097	19.6106	18.8076	18.9873	0.5127
Q9JKS5	Q9JKS5	Intracellular hyaluronan-binding protein 4	Habp4	6	6	25.5	45.924	222140	257450	150340	186120	17.7611	17.9739	17.1979	17.5059	0.5156
Q8R1T1	Q8R1T1	Charged multivesicular body protein 7	Chmp7	3	3	6.2	50.632	103280	95537	69461	0	16.6562	16.5438	16.0839	NaN	0.5161
Q8BUK6	Q8BUK6	Protein Hook homolog 3	Hook3	5	5	8.9	83.217	2318200	3075500	1652100	2109500	21.1446	21.5524	20.6559	21.0085	0.5163
Q69Z98	Q69Z98	Serine/threonine-protein kinase BRSK2	Brsk2	5	5	9	81.733	143710	189310	102150	130050	17.1328	17.5304	16.6403	16.9887	0.5171
Q8K298	Q8K298	Anillin	Anln	2	2	2.6	122.79	68796	0	47978	0	16.07	NaN	15.5501	NaN	0.5199
Q9EPU0	Q9EPU0	Regulator of nonsense transcripts 1	Upf1	14	14	17.7	123.97	221640	228440	160040	153850	17.7579	17.8015	17.2881	17.2312	0.52005
O54865	O54865	Guanylate cyclase soluble subunit beta-1	Gucy1b1	6	6	11.9	70.597	266240	227340	170010	173080	18.0224	17.7945	17.3753	17.4011	0.52025
Q99J45	Q99J45	Nuclear receptor-binding protein	Nrbp1	2	2	5.6	59.865	128630	160780	95632	104270	16.9729	17.2947	16.5452	16.67	0.5262
Q9WV92	Q9WV92	Band 4.1-like protein 3;Band 4.1-like protein 3, N-terminally processed	Epb41l3	35	32	45.6	103.34	1325800	1402200	975950	917340	20.3384	20.4193	19.8964	19.8071	0.5271
Q62108	Q62108	Disks large homolog 4	Dlg4	27	25	50.6	80.471	1284200	1252300	842430	918500	20.2924	20.2561	19.6842	19.8089	0.5277
P18572	P18572	Basigin	Bsg	5	5	15.7	42.444	643850	671890	446030	466370	19.2964	19.3579	18.7668	18.8311	0.5282
Q80VP0	Q80VP0	Tectonin beta-propeller repeat-containing protein 1	Tecpr1	7	7	10.5	130.26	209940	202910	132360	153950	17.6796	17.6305	17.0141	17.2321	0.53195
Q9CQ60	Q9CQ60	6-phosphogluconolactonase	Pgls	4	4	38.9	27.254	816150	370160	380150	0	19.6385	18.4978	18.5362	NaN	0.53195
O54774	O54774	AP-3 complex subunit delta-1	Ap3d1	19	19	23.4	135.08	489040	463430	340610	316350	18.8996	18.822	18.3778	18.2712	0.5363
Q3UJB0	Q3UJB0	Splicing factor 3B subunit 2	Sf3b2	3	3	3.9	98.197	94156	124350	74602	0	16.5228	16.924	16.1869	NaN	0.5365
Q7TQH0	Q7TQH0	Ataxin-2-like protein	Atxn2l	6	6	8.9	110.65	175960	250570	126210	165860	17.4249	17.9349	16.9455	17.3396	0.53735
P27659;E9PWZ3	P27659	Large ribosomal subunit protein uL3	Rpl3	8	8	20.8	46.109	453060	343440	296500	248960	18.7893	18.3897	18.1777	17.9256	0.53785
O55022	O55022	Membrane-associated progesterone receptor component 1	Pgrmc1	4	4	22.6	21.694	352240	267820	250220	178440	18.4262	18.0309	17.9328	17.4451	0.5396
Q8VDJ3	Q8VDJ3	Vigilin	Hdlbp	16	16	17.5	141.74	815800	968300	603890	618700	19.6379	19.8851	19.2039	19.2389	0.5401
Q9WTR5	Q9WTR5	Cadherin-13	Cdh13	3	3	6.9	78.185	275960	234610	176000	173510	18.0741	17.8399	17.4252	17.4047	0.54205
Q99MK8;Q3UYH7	Q99MK8	Beta-adrenergic receptor kinase 1	Grk2	7	7	15.8	79.638	117440	109750	64886	93289	16.8416	16.7439	15.9856	16.5094	0.54525
Q8R1Q8	Q8R1Q8	Cytoplasmic dynein 1 light intermediate chain 1	Dync1li1	19	18	46.7	56.614	528450	515790	344490	371040	19.0114	18.9764	18.3941	18.5012	0.54625
P80317;Q61390	P80317	T-complex protein 1 subunit zeta	Cct6a	16	16	46.1	58.004	1298500	1306200	913420	869610	20.3084	20.3169	19.8009	19.73	0.5472
O35927	O35927	Catenin delta-2	Ctnnd2	18	16	21.6	135	624960	711270	477670	434790	19.2534	19.44	18.8657	18.73	0.54885
Q640R3	Q640R3	Hepatic and glial cell adhesion molecule	Hepacam	5	5	21.8	46.366	554420	566900	407010	360780	19.0806	19.1127	18.6347	18.4608	0.5489
O08582	O08582	GTP-binding protein 1	Gtpbp1	4	4	11.7	72.3	132680	131260	90072	0	17.0176	17.0021	16.4588	NaN	0.55105
P52196	P52196	Thiosulfate sulfurtransferase	Tst	3	3	12.8	33.466	384360	302780	240030	225600	18.5521	18.2079	17.8729	17.7834	0.55185
Q9ESN9	Q9ESN9	C-Jun-amino-terminal kinase-interacting protein 3	Mapk8ip3	7	7	7.2	147.56	298140	299290	218160	189980	18.1856	18.1912	17.735	17.5355	0.55315
P62702	P62702	Small ribosomal subunit protein eS4	Rps4x	10	10	37.6	29.597	610250	639300	418810	432640	19.219	19.2861	18.6759	18.7228	0.5532
P51660	P51660	Peroxisomal multifunctional enzyme type 2;(3R)-hydroxyacyl-CoA dehydrogenase;Enoyl-CoA hydratase 2	Hsd17b4	6	6	12.7	79.481	137110	163990	101450	102840	17.065	17.3232	16.6304	16.65	0.5539
Q80U28	Q80U28	MAP kinase-activating death domain protein	Madd	18	18	17.9	175.18	265940	343390	185870	227860	18.0207	18.3895	17.5039	17.7978	0.55425
O54916	O54916	RalBP1-associated Eps domain-containing protein 1	Reps1	4	3	6.9	86.518	208490	179980	142930	121390	17.6696	17.4575	17.1249	16.8893	0.55645
P47963	P47963	Large ribosomal subunit protein eL13	Rpl13	4	4	17.1	24.305	437120	462610	290070	321390	18.7377	18.8194	18.146	18.294	0.55855
Q5SSL4	Q5SSL4	Active breakpoint cluster region-related protein	Abr	14	13	22.4	97.666	489250	596230	331170	405500	18.9002	19.1855	18.3372	18.6293	0.5596
Q9WUA2	Q9WUA2	Phenylalanine--tRNA ligase beta subunit	Farsb	5	5	10.7	65.696	191310	184490	132630	122110	17.5456	17.4932	17.017	16.8978	0.562
Q99PU5	Q99PU5	Long-chain-fatty-acid--CoA ligase ACSBG1	Acsbg1	12	12	22.5	80.425	484910	554260	374480	329270	18.8874	19.0802	18.5145	18.3289	0.5621
Q9Z2I8	Q9Z2I8	Succinate--CoA ligase [GDP-forming] subunit beta, mitochondrial	Suclg2	2	2	9	46.839	147650	175000	145190	81531	17.1718	17.417	17.1476	16.3151	0.56305
Q99KQ4	Q99KQ4	Nicotinamide phosphoribosyltransferase	Nampt	6	6	22.4	55.446	219920	391860	206470	191060	17.7466	18.58	17.6556	17.5437	0.56365
Q8K0T0	Q8K0T0	Reticulon-1	Rtn1	13	13	22.8	83.571	2391900	2333200	1617700	1577900	21.1897	21.1539	20.6255	20.5896	0.56425
Q8R395	Q8R395	COMM domain-containing protein 5	Commd5	3	3	20.1	24.493	151600	112310	71377	109080	17.2099	16.7771	16.1232	16.735	0.5644
P11531	P11531	Dystrophin	Dmd	3	3	0.9	425.83	123200	182390	101360	0	16.9106	17.4767	16.6291	NaN	0.56455
O88456	O88456	Calpain small subunit 1	Capns1	3	3	18.3	28.406	226900	285570	0	172060	17.7917	18.1235	NaN	17.3926	0.565
P40124	P40124	Adenylyl cyclase-associated protein 1	Cap1	24	23	57	51.564	3047900	2744600	1987900	1920600	21.5394	21.3882	20.9228	20.8731	0.56585
P67984	P67984	Large ribosomal subunit protein eL22	Rpl22	3	3	21.1	14.759	727560	730870	516980	467840	19.4727	19.4793	18.9797	18.8357	0.5683
Q8BHC1	Q8BHC1	Ras-related protein Rab-39B	Rab39b	3	3	22.1	24.636	174890	131440	99926	104350	17.4161	17.004	16.6086	16.6711	0.5702
Q9WV60	Q9WV60	Glycogen synthase kinase-3 beta	Gsk3b	11	9	44	46.71	324200	324440	241040	197640	18.3065	18.3076	17.8789	17.5925	0.57135
Q6PGL7	Q6PGL7	WASH complex subunit 2	Washc2	9	9	13.4	145.31	138900	134430	88427	95478	17.0837	17.0365	16.4322	16.5429	0.57255
Q9CPW0	Q9CPW0	Contactin-associated protein-like 2	Cntnap2	12	12	14.9	148.2	791090	614780	401190	547760	19.5935	19.2297	18.6139	19.0632	0.57305
Q6ZQ38	Q6ZQ38	Cullin-associated NEDD8-dissociated protein 1	Cand1	36	36	42.4	136.33	1509800	1619500	1071200	1027600	20.5259	20.6271	20.0308	19.9708	0.5757
Q5SSM3	Q5SSM3	Rho GTPase-activating protein 44	Arhgap44	8	8	17.7	88.993	291700	349440	201380	227710	18.1541	18.4147	17.6196	17.7968	0.5762
Q9CPQ1	Q9CPQ1	Cytochrome c oxidase subunit 6C	Cox6c	4	4	43.4	8.4689	747430	779940	414610	630910	19.5116	19.573	18.6614	19.2671	0.57805
P70206	P70206	Plexin-A1	Plxna1	9	7	7.7	211.1	198980	217020	118560	163130	17.6023	17.7275	16.8553	17.3157	0.5794
Q61937	Q61937	Nucleophosmin	Npm1	5	5	22.3	32.56	725530	688720	469460	475050	19.4687	19.3936	18.8406	18.8577	0.582
Q7TSJ2	Q7TSJ2	Microtubule-associated protein 6	Map6	44	44	65.9	96.449	3421000	3375300	2297100	2234400	21.706	21.6866	21.1314	21.0915	0.58485
O35143	O35143	ATPase inhibitor, mitochondrial	Atp5if1	6	6	33	12.159	1676300	1874100	1230800	1134500	20.6768	20.8378	20.2312	20.1136	0.5849
P35564	P35564	Calnexin	Canx	12	12	32.3	67.277	935980	894940	593260	627280	19.8361	19.7714	19.1783	19.2588	0.5852
O35685	O35685	Nuclear migration protein nudC	Nudc	3	3	12.3	38.358	308940	314080	205660	209040	18.237	18.2608	17.6499	17.6734	0.58725
O88704	O88704	Potassium/sodium hyperpolarization-activated cyclic nucleotide-gated channel 1	Hcn1	6	6	11.1	102.43	151340	159580	97330	109930	17.2074	17.2839	16.5706	16.7462	0.58725
Q9CQN1	Q9CQN1	Heat shock protein 75 kDa, mitochondrial	Trap1	6	6	13.3	80.208	118400	132520	96264	72159	16.8533	17.0159	16.5547	16.1389	0.5878
Q9CXI0	Q9CXI0	2-methoxy-6-polyprenyl-1,4-benzoquinol methylase, mitochondrial	Coq5	3	3	12.5	37.335	145800	114360	85851	0	17.1536	16.8032	16.3895	NaN	0.5889
Q3TDD9	Q3TDD9	Protein phosphatase 1 regulatory subunit 21	Ppp1r21	7	7	14.7	88.337	0	201370	0	133860	NaN	17.6195	NaN	17.0304	0.5891
Q9D4H8	Q9D4H8	Cullin-2	Cul2	3	3	5.9	86.876	175010	166220	0	113110	17.4171	17.3427	NaN	16.7874	0.5925
Q71LX4	Q71LX4	Talin-2	Tln2	29	27	20.8	253.62	904980	931290	584820	633190	19.7875	19.8289	19.1576	19.2723	0.59325
O08848	O08848	RNA-binding protein Ro60	RO60	3	3	8.6	60.123	152240	146970	0	99112	17.216	17.1652	NaN	16.5968	0.5938
Q9EPN1	Q9EPN1	Neurobeachin	Nbea	27	24	16.2	326.74	259380	257230	169280	172860	17.9847	17.9727	17.3691	17.3992	0.59455
Q60737	Q60737	Casein kinase II subunit alpha	Csnk2a1	11	11	40.2	45.133	854730	876670	588700	557760	19.7051	19.7417	19.1672	19.0893	0.59515
Q8CGY8	Q8CGY8	UDP-N-acetylglucosamine--peptide N-acetylglucosaminyltransferase 110 kDa subunit	Ogt	15	15	22	116.95	1451100	1254800	915460	870400	20.4687	20.259	19.8041	19.7313	0.59615
Q9D3D9	Q9D3D9	ATP synthase subunit delta, mitochondrial	Atp5f1d	5	5	37.5	17.6	6954100	5473500	4371900	3809300	22.7294	22.384	22.0598	21.8611	0.59625
Q02819	Q02819	Nucleobindin-1	Nucb1	6	6	20	53.408	202550	226870	133230	150570	17.6279	17.7915	17.0236	17.2001	0.59785
Q8BZA9	Q8BZA9	Fructose-2,6-bisphosphatase TIGAR	Tigar	4	4	28.3	29.19	389770	398080	277410	243870	18.5723	18.6027	18.0817	17.8958	0.59875
P24547	P24547	Inosine-5-monophosphate dehydrogenase 2	Impdh2	4	4	12.6	55.814	86279	92046	0	58770	16.3967	16.4901	NaN	15.8428	0.6006
P48024	P48024	Eukaryotic translation initiation factor 1	Eif1	6	4	55.8	12.746	158620	142030	100690	97165	17.2752	17.1158	16.6196	16.5681	0.60165
Q3UHB8	Q3UHB8	Coiled-coil domain-containing protein 177	Ccdc177	7	7	15.2	79.856	402780	374480	196500	333240	18.6196	18.5145	17.5842	18.3462	0.60185
Q6PER3	Q6PER3	Microtubule-associated protein RP/EB family member 3	Mapre3	14	11	47.7	31.966	779940	709610	507340	473570	19.573	19.4367	18.9526	18.8532	0.60195
Q99KY4	Q99KY4	Cyclin-G-associated kinase	Gak	7	6	10.6	143.64	168930	157530	113600	101260	17.3661	17.2653	16.7936	16.6277	0.60505
Q68FD5	Q68FD5	Clathrin heavy chain 1	Cltc	108	108	70	191.55	6891500	6853900	4663200	4377500	22.7164	22.7085	22.1529	22.0617	0.60515
Q6ZWR6	Q6ZWR6	Nesprin-1	Syne1	18	18	3.7	1009.9	718930	815900	565110	448470	19.4555	19.638	19.1082	18.7747	0.6053
Q8BJ42	Q8BJ42	Disks large-associated protein 2	Dlgap2	9	8	10.5	119.07	160310	112100	107450	72150	17.2905	16.7744	16.7133	16.1387	0.60645
P25444	P25444	Small ribosomal subunit protein uS5	Rps2	8	8	34.8	31.231	569350	509320	361810	345750	19.119	18.9582	18.4649	18.3994	0.60645
P45952	P45952	Medium-chain specific acyl-CoA dehydrogenase, mitochondrial	Acadm	6	6	23	46.481	217960	188890	120860	146930	17.7337	17.5272	16.883	17.1648	0.60655
Q6PB66	Q6PB66	Leucine-rich PPR motif-containing protein, mitochondrial	Lrpprc	27	27	28.3	156.61	500690	424290	320730	284940	18.9336	18.6947	18.291	18.1203	0.6085
Q80WJ7	Q80WJ7	Protein LYRIC	Mtdh	6	6	18.8	63.845	131020	128330	83106	87001	16.9994	16.9695	16.3427	16.4087	0.60875
P97797	P97797	Tyrosine-protein phosphatase non-receptor type substrate 1	Sirpa	12	12	36.5	56.413	1553800	1592200	930520	1139700	20.5674	20.6026	19.8277	20.1202	0.61105
Q9CZY3	Q9CZY3	Ubiquitin-conjugating enzyme E2 variant 1	Ube2v1	3	1	22.4	16.355	346250	222150	147970	222630	18.4015	17.7612	17.1749	17.7643	0.61175
Q9D9V3	Q9D9V3	Ethylmalonyl-CoA decarboxylase	Echdc1	4	4	20.8	35.467	79008	61830	0	45736	16.2697	15.916	NaN	15.481	0.61185
Q3THK7	Q3THK7	GMP synthase [glutamine-hydrolyzing]	Gmps	15	15	35.8	76.723	587430	529160	363650	365040	19.1641	19.0133	18.4722	18.4777	0.61375
Q8C8N2	Q8C8N2	Protein SCAI	Scai	10	10	21.5	70.274	549040	422480	300280	329120	19.0666	18.6885	18.1959	18.3283	0.61545
A0A1W2P872	A0A1W2P872	RNA-binding protein Nova-2	Nova2	4	4	14.6	49.066	294950	383660	223090	215900	18.1701	18.5495	17.7673	17.72	0.61615
P70663	P70663	SPARC-like protein 1	Sparcl1	10	10	20.2	72.286	263410	277640	181050	171850	18.007	18.0829	17.466	17.3908	0.61655
Q60829	Q60829	Protein phosphatase 1 regulatory subunit 1B	Ppp1r1b	3	3	24.2	21.78	483530	515550	327770	323290	18.8832	18.9758	18.3223	18.3025	0.6171
A2AGT5	A2AGT5	Cytoskeleton-associated protein 5	Ckap5	15	15	10.5	225.63	259550	257300	149960	189240	17.9857	17.9731	17.1942	17.5299	0.61735
Q8VDM6	Q8VDM6	Heterogeneous nuclear ribonucleoprotein U-like protein 1	Hnrnpul1	6	6	11.4	96.001	217590	181600	0	129530	17.7313	17.4704	NaN	16.9829	0.61795
B9EJ86	B9EJ86	Oxysterol-binding protein-related protein 8	Osbpl8	6	6	10.1	101.27	104730	99486	59075	74855	16.6763	16.6022	15.8503	16.1918	0.6182
Q9JJK2	Q9JJK2	LanC-like protein 2	Lancl2	13	13	46.7	50.777	473670	377190	287580	263350	18.8535	18.5249	18.1336	18.0066	0.6191
Q58A65	Q58A65	C-Jun-amino-terminal kinase-interacting protein 4	Spag9	6	6	8.1	146.22	145540	131390	85363	94914	17.1511	17.0035	16.3813	16.5343	0.6195
P61021	P61021	Ras-related protein Rab-5B	Rab5b	4	4	26.5	23.707	392940	571820	434140	219030	18.584	19.1252	18.7278	17.7408	0.6203
Q6P4T2	Q6P4T2	U5 small nuclear ribonucleoprotein 200 kDa helicase	Snrnp200	15	15	13.8	244.54	226730	191840	151530	121190	17.7906	17.5495	17.2092	16.8869	0.622
Q9D1T0;Q3URE9	Q9D1T0	Leucine-rich repeat and immunoglobulin-like domain-containing nogo receptor-interacting protein 1	Lingo1	10	10	27.9	69.1	334920	322880	200640	227280	18.3535	18.3006	17.6143	17.7941	0.62285
Q60676	Q60676	Serine/threonine-protein phosphatase 5	Ppp5c	7	7	18.6	56.876	389370	449110	275130	267790	18.5708	18.7767	18.0698	18.0307	0.6235
O70161;P70181	O70161	Phosphatidylinositol 4-phosphate 5-kinase type-1 gamma	Pip5k1c	15	14	28.1	72.407	395150	360380	240060	249270	18.592	18.4592	17.873	17.9273	0.62545
Q9WTL7	Q9WTL7	Acyl-protein thioesterase 2	Lypla2	2	2	27.7	24.794	227120	0	0	147050	17.7931	NaN	NaN	17.1659	0.6272
Q8QZY1	Q8QZY1	Eukaryotic translation initiation factor 3 subunit L	Eif3l	8	8	17.2	66.612	315060	389490	198790	258270	18.2653	18.5712	17.6009	17.9785	0.62855
Q99KP6	Q99KP6	Pre-mRNA-processing factor 19	Prpf19	5	5	18.5	55.238	121460	144350	85319	85742	16.8901	17.1392	16.3806	16.3877	0.6305
P29758	P29758	Ornithine aminotransferase, mitochondrial	Oat	11	11	34.9	48.354	890520	883340	511070	641970	19.7643	19.7526	18.9632	19.2921	0.6308
Q8C0T5	Q8C0T5	Signal-induced proliferation-associated 1-like protein 1	Sipa1l1	12	12	10.2	197.03	296340	302300	181680	205620	18.1769	18.2056	17.471	17.6496	0.63095
P63011;P35276	P63011	Ras-related protein Rab-3A	Rab3a	6	5	46.8	24.97	2879400	2829200	1947000	1744000	21.4573	21.432	20.8928	20.734	0.63125
Q62448	Q62448	Eukaryotic translation initiation factor 4 gamma 2	Eif4g2	4	4	7.5	102.1	212490	226410	151070	132580	17.697	17.7886	17.2049	17.0165	0.6321
Q8VHH5	Q8VHH5	Arf-GAP with GTPase, ANK repeat and PH domain-containing protein 3	Agap3	7	6	10.1	97.964	599870	598020	386510	385710	19.1943	19.1898	18.5601	18.5572	0.6334
Q91V61	Q91V61	Sideroflexin-3	Sfxn3	13	12	55.5	35.406	1939300	1835600	1192800	1239200	20.8871	20.8078	20.1859	20.241	0.634
P49443	P49443	Protein phosphatase 1A	Ppm1a	8	8	24.9	42.432	301140	230250	153160	187730	18.2001	17.8128	17.2247	17.5183	0.63495
Q9JIS5	Q9JIS5	Synaptic vesicle glycoprotein 2A	Sv2a	17	17	27.1	82.646	1497700	1427200	985960	898110	20.5143	20.4448	19.9112	19.7765	0.6357
Q8BGN3	Q8BGN3	Glycerophosphocholine cholinephosphodiesterase ENPP6	Enpp6	6	6	19.8	50.618	522020	459040	333840	297150	18.9937	18.8083	18.3488	18.1808	0.6362
Q8R0A7	Q8R0A7	Uncharacterized protein KIAA0513	Kiaa0513	10	10	26.5	46.318	535080	584410	346990	372110	19.0294	19.1566	18.4045	18.5054	0.63805
O35250	O35250	Exocyst complex component 7	Exoc7	4	4	8.5	79.959	116240	97194	68832	67714	16.8267	16.5686	16.0708	16.0472	0.63865
P63001;Q05144	P63001;Q05144	Ras-related C3 botulinum toxin substrate 1;Ras-related C3 botulinum toxin substrate 2	Rac1;Rac2	6	2	37.5	21.45	1815800	1753000	1123900	1164500	20.7922	20.7414	20.1001	20.1513	0.6411
O35633	O35633	Vesicular inhibitory amino acid transporter	Slc32a1	7	7	18.1	57.38	650450	765980	421040	485410	19.3111	19.5469	18.6836	18.8888	0.6428
Q8BK72	Q8BK72	Small ribosomal subunit protein mS27	Mrps27	3	3	7.7	47.778	64840	69610	0	42924	15.9846	16.087	NaN	15.3895	0.6463
O88384	O88384	Vesicle transport through interaction with t-SNAREs homolog 1B	Vti1b	3	3	19.4	26.713	149370	203390	111350	0	17.1885	17.6339	16.7647	NaN	0.6465
O08784	O08784	Treacle protein	Tcof1	2	2	2.5	135	82699	97067	57218	0	16.3356	16.5667	15.8042	NaN	0.64695
P70408	P70408	Cadherin-10	Cdh10	2	2	4.2	88.311	249690	187450	138080	0	17.9298	17.5161	17.0751	NaN	0.64785
Q6URW6	Q6URW6	Myosin-14	Myh14	9	6	7	228.58	627990	632640	323140	499810	19.2604	19.271	18.3018	18.931	0.6493
Q8VDK1	Q8VDK1	Deaminated glutathione amidase	Nit1	5	5	29.7	35.705	204700	0	136070	124950	17.6432	NaN	17.054	16.931	0.6507
O09114	O09114	Prostaglandin-H2 D-isomerase	Ptgds	2	2	14.8	21.066	504730	443760	364080	249240	18.9452	18.7594	18.4739	17.9272	0.65175
Q62446	Q62446	Peptidyl-prolyl cis-trans isomerase FKBP3	Fkbp3	6	6	39.7	25.147	328870	351310	198560	235730	18.3272	18.4224	17.5992	17.8468	0.6518
Q3ULJ0	Q3ULJ0	Glycerol-3-phosphate dehydrogenase 1-like protein	Gpd1l	7	6	28.5	38.225	847380	924150	577210	548860	19.6926	19.8178	19.1387	19.0661	0.6528
Q3UTH8;Q5DU57;Q7TNR9	Q3UTH8;Q5DU57;Q7TNR9	Rho guanine nucleotide exchange factor 9;Spermatogenesis-associated protein 13;Rho guanine nucleotide exchange factor 4	Arhgef9;Spata13;Arhgef4	2	2	5.6	60.926	135010	104470	53478	106530	17.0427	16.6727	15.7067	16.7009	0.6539
Q8VDM4	Q8VDM4	26S proteasome non-ATPase regulatory subunit 2	Psmd2	15	15	27.8	100.2	416880	454190	290260	263470	18.6693	18.7929	18.147	18.0073	0.65395
Q8CH72	Q8CH72	E3 ubiquitin-protein ligase TRIM32	Trim32	4	4	10.8	72.057	352570	404060	233260	246000	18.4275	18.6242	17.8316	17.9083	0.6559
Q6GQS1	Q6GQS1	Mitochondrial adenyl nucleotide antiporter SLC25A23	Slc25a23	5	5	17.6	52.496	256500	256160	141640	186790	17.9686	17.9667	17.1119	17.5111	0.65615
Q8BIG7	Q8BIG7	Catechol O-methyltransferase domain-containing protein 1	Comtd1	5	5	26.7	28.96	152370	83961	99800	51429	17.2172	16.3574	16.6068	15.6503	0.65875
Q5SRX1	Q5SRX1	TOM1-like protein 2	Tom1l2	14	14	42.6	55.662	580920	566870	348710	378510	19.148	19.1127	18.4117	18.53	0.6595
E9Q5C9	E9Q5C9	Nucleolar and coiled-body phosphoprotein 1	Nolc1	2	2	4	73.697	0	99598	0	62973	NaN	16.6038	NaN	15.9424	0.6614
P48036	P48036	Annexin A5	Anxa5	12	12	39.5	35.752	603730	646970	428860	363570	19.2035	19.3033	18.7101	18.4719	0.6624
Q9D0J8	Q9D0J8	Parathymosin	Ptms	1	1	11.9	11.43	719800	929880	0	516630	19.4572	19.8267	NaN	18.9788	0.66315
Q8BHE3;O54940	Q8BHE3	Caytaxin	Atcay	5	5	18.5	42.178	413970	361960	212390	280410	18.6592	18.4655	17.6964	18.0972	0.66555
Q7TMF3	Q7TMF3	NADH dehydrogenase [ubiquinone] 1 alpha subcomplex subunit 12	Ndufa12	9	9	51	17.086	1218000	1212800	797510	735310	20.2161	20.2099	19.6051	19.488	0.66645
O08547	O08547	Vesicle-trafficking protein SEC22b	Sec22b	7	7	30.2	24.74	344900	312080	175650	243210	18.3958	18.2516	17.4223	17.8918	0.66665
Q80U63	Q80U63	Mitofusin-2	Mfn2	6	6	13.3	86.187	417120	332250	280600	195550	18.6701	18.3419	18.0982	17.5772	0.6683
P67778	P67778	Prohibitin 1	Phb1	12	12	62.1	29.82	1008500	874660	625910	557890	19.9438	19.7384	19.2556	19.0896	0.6685
P10630	P10630	Eukaryotic initiation factor 4A-II	Eif4a2	14	6	33.9	46.402	775910	791940	483830	502420	19.5655	19.595	18.8841	18.9385	0.66895
Q8BK64	Q8BK64	Activator of 90 kDa heat shock protein ATPase homolog 1	Ahsa1	5	5	19.5	38.117	1139600	1094000	658830	746820	20.1201	20.0612	19.3295	19.5104	0.6707
O70133	O70133	ATP-dependent RNA helicase A	Dhx9	17	17	15.8	149.47	449040	528150	283630	329780	18.7765	19.0106	18.1137	18.3311	0.67115
P14602	P14602	Heat shock protein beta-1	Hspb1	2	2	15.8	23.014	134990	257670	0	116950	17.0425	17.9752	NaN	16.8355	0.67335
Q8C080	Q8C080	Sorting nexin-16	Snx16	2	2	8.7	38.817	0	137590	86265	0	NaN	17.07	16.3965	NaN	0.6735
Q924C1	Q924C1	Exportin-5	Xpo5	3	3	3.7	136.97	82869	83388	52117	0	16.3385	16.3476	15.6695	NaN	0.67355
Q9WTP7	Q9WTP7	GTP:AMP phosphotransferase AK3, mitochondrial	Ak3	9	9	48	25.426	478040	455660	276040	309620	18.8668	18.7976	18.0745	18.2401	0.6749
Q8CDG3	Q8CDG3	Deubiquitinating protein VCPIP1	Vcpip1	6	6	7.6	134.5	197040	185320	112140	127720	17.5881	17.4997	16.7749	16.9626	0.67515
B1AZI6	B1AZI6	THO complex subunit 2	Thoc2	2	2	1.4	182.77	0	182100	109860	118340	NaN	17.4744	16.7453	16.8526	0.67545
O08788	O08788	Dynactin subunit 1	Dctn1	25	25	28.6	141.67	659570	665340	415260	413880	19.3312	19.3437	18.6637	18.6589	0.67615
Q61151	Q61151	Serine/threonine-protein phosphatase 2A 56 kDa regulatory subunit epsilon isoform	Ppp2r5e	12	8	35.1	54.713	350330	305180	226980	183950	18.4184	18.2193	17.7922	17.489	0.67825
P00920	P00920	Carbonic anhydrase 2	Ca2	14	14	65.4	29.032	3231600	3234500	2161400	1882000	21.6238	21.6251	21.0435	20.8438	0.6808
P11983	P11983	T-complex protein 1 subunit alpha	Tcp1	20	20	45.1	60.448	631550	676810	388710	427340	19.2685	19.3684	18.5683	18.705	0.6818
Q8JZR6	Q8JZR6	Electroneutral sodium bicarbonate exchanger 1	Slc4a8	9	4	11.8	122.42	44887	92703	33290	48533	15.454	16.5003	15.0228	15.5667	0.6824
Q99MR6	Q99MR6	Serrate RNA effector molecule homolog	Srrt	3	3	4.5	100.45	139560	0	86939	0	17.0905	NaN	16.4077	NaN	0.6828
P08030	P08030	Adenine phosphoribosyltransferase	Aprt	3	3	25.6	19.724	75875	44975	36362	0	16.2113	15.4568	15.1501	NaN	0.68395
Q8BX70	Q8BX70	Intermembrane lipid transfer protein VPS13C	Vps13c	9	9	4.1	420.08	111810	108220	60055	77831	16.7707	16.7236	15.874	16.2481	0.6861
Q8R2R9	Q8R2R9	AP-3 complex subunit mu-2	Ap3m2	5	5	24.4	46.916	175540	213910	113170	127800	17.4214	17.7066	16.7881	16.9635	0.6882
Q9Z2Y3	Q9Z2Y3	Homer protein homolog 1	Homer1	19	17	59.8	41.412	1077300	931600	606740	636160	20.039	19.8294	19.2107	19.279	0.68935
P63094;Q6R0H7	P63094;Q6R0H7	Guanine nucleotide-binding protein G(s) subunit alpha isoforms short;Guanine nucleotide-binding protein G(s) subunit alpha isoforms XLas	Gnas	7	6	29.4	45.663	512600	420420	305580	270670	18.9675	18.6815	18.2212	18.0462	0.6908
Q8VBT9	Q8VBT9	Tether containing UBX domain for GLUT4	Aspscr1	3	3	10	59.795	133940	107830	74886	73971	17.0312	16.7184	16.1924	16.1747	0.69125
Q8CCB4	Q8CCB4	Vacuolar protein sorting-associated protein 53 homolog	Vps53	5	5	10.7	94.422	182130	202120	131760	107000	17.4746	17.6249	17.0076	16.7073	0.6923
P40336	P40336	Vacuolar protein sorting-associated protein 26A	Vps26a	4	3	15.9	38.113	314320	264620	215620	147690	18.2619	18.0136	17.7181	17.1722	0.6926
Q6P4S6	Q6P4S6	Serine/threonine-protein kinase SIK3	Sik3	8	8	9.9	150.66	241740	255580	143270	165010	17.8831	17.9634	17.1284	17.3322	0.69295
P28352	P28352	DNA repair nuclease/redox regulator APEX1;DNA repair nuclease/redox regulator APEX1, mitochondrial	Apex1	6	6	29.7	35.49	0	196960	125740	117920	NaN	17.5875	16.9401	16.8474	0.69375
P31230	P31230	Aminoacyl tRNA synthase complex-interacting multifunctional protein 1;Endothelial monocyte-activating polypeptide 2	Aimp1	5	5	24.5	33.997	353070	372690	224630	223210	18.4296	18.5076	17.7772	17.768	0.696
Q80TL4	Q80TL4	PHD finger protein 24	Phf24	15	15	54.8	45.222	893260	1127100	587080	652720	19.7687	20.1042	19.1632	19.3161	0.6968
Q8BRF7	Q8BRF7	Sec1 family domain-containing protein 1	Scfd1	6	6	20	72.322	103160	120180	68614	0	16.6545	16.8748	16.0662	NaN	0.69845
Q3TY60	Q3TY60	Protein FAM131B	Fam131b	4	4	16	35.958	52180	147720	39942	73102	15.6712	17.1725	15.2856	16.1576	0.70025
P06837	P06837	Neuromodulin	Gap43	13	13	78	23.632	2350100	2387000	1433900	1478700	21.1643	21.1868	20.4515	20.4959	0.70185
P28658	P28658	Ataxin-10	Atxn10	6	6	18.9	53.706	309130	330650	193920	199140	18.2379	18.3349	17.5651	17.6034	0.70215
Q8C547	Q8C547	HEAT repeat-containing protein 5B	Heatr5b	4	4	2.4	224.32	111540	91784	0	62189	16.7672	16.486	NaN	15.9244	0.7022
E9PUQ8	E9PUQ8	Diacylglycerol kinase delta	Dgkd	3	3	4.3	135.21	65458	70442	0	41725	15.9983	16.1041	NaN	15.3486	0.7026
Q0VGU4	Q0VGU4	Neurosecretory protein VGF;Neuroendocrine regulatory peptide-1;Neuroendocrine regulatory peptide-2;VGF-derived peptide TLQP-21;VGF-derived peptide TLQP-62	Vgf	4	4	11.3	68.231	196940	199060	132400	111740	17.5874	17.6028	17.0145	16.7698	0.70295
F8VPU2	F8VPU2	FERM, ARHGEF and pleckstrin domain-containing protein 1	Farp1	10	10	14.7	118.87	382880	303150	216740	201770	18.5465	18.2097	17.7256	17.6224	0.7041
Q9R1C6	Q9R1C6	Diacylglycerol kinase epsilon	Dgke	3	3	11	63.634	169290	0	113080	95387	17.3691	NaN	16.787	16.5415	0.70485
Q78PY7	Q78PY7	Staphylococcal nuclease domain-containing protein 1	Snd1	16	16	33.6	102.09	885930	899700	495470	603490	19.7568	19.7791	18.9184	19.203	0.70725
Q62348	Q62348	Translin	Tsn	6	6	33.3	26.201	554070	560910	299770	388350	19.0797	19.0974	18.1935	18.567	0.7083
Q99MN1	Q99MN1	Lysine--tRNA ligase	Kars1	6	6	15.1	67.839	201700	245590	103680	178280	17.6219	17.9059	16.6618	17.4438	0.7111
Q8BHN3	Q8BHN3	Neutral alpha-glucosidase AB	Ganab	20	20	30.9	106.91	333500	334920	199600	208640	18.3473	18.3535	17.6068	17.6707	0.71165
P62281	P62281	Small ribosomal subunit protein uS17	Rps11	5	5	29.7	18.431	768900	792660	473060	480110	19.5524	19.5963	18.8517	18.873	0.712
Q62425	Q62425	Cytochrome c oxidase subunit NDUFA4	Ndufa4	7	7	78	9.3267	2042800	2338500	1394400	1275900	20.9621	21.1572	20.4112	20.2831	0.7125
P63276	P63276	Small ribosomal subunit protein eS17	Rps17	4	4	48.9	15.524	662720	471130	323300	358180	19.338	18.8458	18.3025	18.4503	0.7155
O35551	O35551	Rab GTPase-binding effector protein 1	Rabep1	8	8	12.5	99.523	314920	321120	189140	198010	18.2646	18.2928	17.5291	17.5952	0.71655
O70252	O70252	Heme oxygenase 2;Heme oxygenase 2 soluble form	Hmox2	5	5	19.7	35.738	191050	254440	126570	141670	17.5436	17.957	16.9496	17.1122	0.7194
O70305	O70305	Ataxin-2	Atxn2	5	5	6.3	136.48	120910	146250	78163	83449	16.8836	17.1581	16.2542	16.3486	0.71945
Q9D8Y0;Q9D4J1	Q9D8Y0	EF-hand domain-containing protein D2	Efhd2	12	12	40	26.791	1042200	884640	561370	604210	19.9912	19.7547	19.0986	19.2047	0.7213
P62751	P62751	Large ribosomal subunit protein uL23	Rpl23a	5	5	26.9	17.695	380180	399560	233790	238680	18.5363	18.6081	17.8349	17.8647	0.7224
Q9CQ80	Q9CQ80	Vacuolar protein-sorting-associated protein 25	Vps25	3	3	14.8	20.747	176970	158810	0	101600	17.4331	17.2769	NaN	16.6325	0.7225
P19157;P46425	P19157;P46425	Glutathione S-transferase P 1;Glutathione S-transferase P 2	Gstp1;Gstp2	9	9	57.1	23.609	585380	828770	421840	0	19.159	19.6606	18.6863	NaN	0.7235
Q8BWZ3	Q8BWZ3	N-alpha-acetyltransferase 25, NatB auxiliary subunit	Naa25	2	2	2.9	111.71	95701	90246	0	56239	16.5462	16.4616	NaN	15.7793	0.7246
Q8C163	Q8C163	Nuclease EXOG, mitochondrial	Exog	7	7	29.6	41.383	304830	383480	181840	235290	18.2176	18.5488	17.4723	17.8441	0.725
Q99J47	Q99J47	Dehydrogenase/reductase SDR family member 7B	Dhrs7b	2	2	9	34.986	0	72735	0	43985	NaN	16.1504	NaN	15.4247	0.7257
Q80TM9	Q80TM9	Nischarin	Nisch	10	10	10	175.01	248640	227310	136980	150560	17.9237	17.7943	17.0636	17.2	0.7272
Q9QYX7	Q9QYX7	Protein piccolo	Pclo	59	56	19.5	550.83	671680	689280	400480	421580	19.3574	19.3947	18.6114	18.6854	0.72765
P12787	P12787	Cytochrome c oxidase subunit 5A, mitochondrial	Cox5a	7	7	54.8	16.101	1789100	1631500	1001900	1059200	20.7708	20.6378	19.9343	20.0145	0.7299
Q9ERI6	Q9ERI6	Retinol dehydrogenase 14	Rdh14	7	7	27.2	36.365	208390	245020	135440	136060	17.6689	17.9025	17.0473	17.0539	0.7351
P30999	P30999	Catenin delta-1	Ctnnd1	4	4	5	104.92	193460	171190	109510	109010	17.5617	17.3852	16.7407	16.7341	0.73605
Q9R1T4	Q9R1T4	Septin-6	Septin6	17	12	51.4	49.619	1526800	1449100	911610	873970	20.5421	20.4667	19.7981	19.7372	0.73675
Q9WVL0	Q9WVL0	Maleylacetoacetate isomerase	Gstz1	3	3	19.9	24.275	312870	258340	148350	195870	18.2552	17.9789	17.1786	17.5795	0.738
O88746	O88746	Target of Myb1 membrane trafficking protein	Tom1	5	5	15.4	54.325	289700	249110	205740	125900	18.1442	17.9264	17.6505	16.9419	0.7391
P70698;P70303	P70698	CTP synthase 1	Ctps1	3	3	7.8	66.682	75121	114600	55535	0	16.1969	16.8062	15.7611	NaN	0.74045
Q91ZX7	Q91ZX7	Prolow-density lipoprotein receptor-related protein 1;Low-density lipoprotein receptor-related protein 1 85 kDa subunit;Low-density lipoprotein receptor-related protein 1 515 kDa subunit;Low-density lipoprotein receptor-related protein 1 intracellular domain	Lrp1	19	19	7.4	504.74	442870	404260	249750	256090	18.7565	18.6249	17.9301	17.9663	0.7425
Q4VA53;Q6A026	Q4VA53	Sister chromatid cohesion protein PDS5 homolog B	Pds5b	4	4	4.5	164.42	42257	67848	0	31989	15.3669	16.05	NaN	14.9653	0.74315
Q9Z0G0	Q9Z0G0	PDZ domain-containing protein GIPC1	Gipc1	2	2	9.3	36.129	142590	0	56420	128000	17.1215	NaN	15.7839	16.9658	0.74665
Q5SVL6	Q5SVL6	Rap1 GTPase-activating protein 2	Rap1gap2	3	3	6.3	78.253	274880	181090	154940	114100	18.0684	17.4663	17.2414	16.7999	0.7467
Q925I1	Q925I1	ATPase family AAA domain-containing protein 3	Atad3	6	6	9.6	66.741	203320	190050	112520	121810	17.6334	17.536	16.7798	16.8943	0.74765
Q8BWT1	Q8BWT1	3-ketoacyl-CoA thiolase, mitochondrial	Acaa2	10	10	33.2	41.829	514440	555800	321710	314680	18.9726	19.0842	18.2954	18.2635	0.74895
P31650	P31650	Sodium- and chloride-dependent GABA transporter 3	Slc6a11	6	6	14.4	69.96	914180	951280	554770	554160	19.8021	19.8595	19.0815	19.0799	0.7501
Q60749	Q60749	KH domain-containing, RNA-binding, signal transduction-associated protein 1	Khdrbs1	4	4	11.1	48.37	486450	500140	279410	307650	18.8919	18.932	18.092	18.2309	0.7505
P46638;P62492	P46638;P62492	Ras-related protein Rab-11B;Ras-related protein Rab-11A	Rab11b;Rab11a	8	8	44	24.489	790250	764910	458530	465000	19.5919	19.5449	18.8067	18.8269	0.7516
P61264	P61264	Syntaxin-1B	Stx1b	16	16	52.1	33.244	5817300	5259300	3331600	3238900	22.4719	22.3264	21.6678	21.6271	0.7517
O54901	O54901	OX-2 membrane glycoprotein	Cd200	3	3	7.9	31.256	150970	122000	80338	0	17.2039	16.8965	16.2938	NaN	0.7564
Q8BL66	Q8BL66	Early endosome antigen 1	Eea1	18	17	16.8	160.91	465970	453730	258800	286030	18.8299	18.7915	17.9815	18.1258	0.75705
Q9WVK8	Q9WVK8	Cholesterol 24-hydroxylase	Cyp46a1	8	8	24.8	56.813	155970	215170	0	108310	17.2509	17.7151	NaN	16.7248	0.7582
Q8BK63	Q8BK63	Casein kinase I isoform alpha	Csnk1a1	3	3	16.3	38.914	180630	182110	113770	100770	17.4627	17.4745	16.7958	16.6207	0.76035
Q99KV1	Q99KV1	DnaJ homolog subfamily B member 11	Dnajb11	3	3	10.3	40.555	165800	177150	100830	101490	17.3391	17.4346	16.6216	16.631	0.76055
P62774	P62774	Myotrophin	Mtpn	5	5	72	12.861	1078800	996640	551840	678710	20.041	19.9267	19.0739	19.3724	0.7607
Q61187	Q61187	Tumor susceptibility gene 101 protein	Tsg101	3	3	9.7	44.123	220770	0	125730	134690	17.7522	NaN	16.94	17.0393	0.76255
Q9JKF6	Q9JKF6	Nectin-1	Nectin1	6	6	17.1	57.034	223910	213890	151610	109450	17.7726	17.7065	17.21	16.7399	0.7646
Q3UTQ8	Q3UTQ8	Cyclin-dependent kinase-like 5	Cdkl5	6	6	10.1	105.49	97237	102520	0	58757	16.5692	16.6455	NaN	15.8425	0.76485
Q7TPR4	Q7TPR4	Alpha-actinin-1	Actn1	43	27	59.1	103.07	2901800	2718700	1703100	1603100	21.4685	21.3745	20.6997	20.6124	0.76545
Q9QZQ1	Q9QZQ1	Afadin	Afdn	7	7	6.3	206.5	187630	211800	120490	113910	17.5175	17.6923	16.8786	16.7975	0.76685
Q80Y24	Q80Y24	Prickle-like protein 2	Prickle2	3	3	3.9	95.78	155330	0	91286	0	17.245	NaN	16.4781	NaN	0.7669
Q9CZB0	Q9CZB0	Succinate dehydrogenase cytochrome b560 subunit, mitochondrial	Sdhc	3	3	14.8	18.382	406830	405210	238560	238160	18.6341	18.6283	17.864	17.8616	0.7684
P01831	P01831	Thy-1 membrane glycoprotein	Thy1	6	6	33.3	18.08	4602700	4666100	2673800	2747500	22.134	22.1538	21.3505	21.3897	0.7738
P36916	P36916	Guanine nucleotide-binding protein-like 1	Gnl1	6	6	16	68.77	286360	315350	158230	195120	18.1275	18.2666	17.2717	17.574	0.7742
O54829	O54829	Regulator of G-protein signaling 7	Rgs7	11	9	34.3	54.791	798100	706630	410150	469090	19.6062	19.4306	18.6458	18.8395	0.77575
Q9JLC8	Q9JLC8	Sacsin	Sacs	5	5	1.5	520.68	158190	123070	76061	87204	17.2713	16.9091	16.2149	16.4121	0.7767
Q9CQ62	Q9CQ62	2,4-dienoyl-CoA reductase [(3E)-enoyl-CoA-producing], mitochondrial	Decr1	4	4	11	36.213	311840	302560	157190	203860	18.2504	18.2069	17.2621	17.6372	0.779
O55135	O55135	Eukaryotic translation initiation factor 6	Eif6	3	3	22.9	26.511	111160	118930	0	66981	16.7623	16.8598	NaN	16.0315	0.77955
P42227	P42227	Signal transducer and activator of transcription 3	Stat3	3	3	7.5	88.053	137790	87948	0	64119	17.0721	16.4244	NaN	15.9685	0.77975
O08810	O08810	116 kDa U5 small nuclear ribonucleoprotein component	Eftud2	11	10	18.7	109.36	139190	161250	84819	89729	17.0867	17.2989	16.3721	16.4533	0.7801
Q2M3X8;Q501J7	Q2M3X8	Phosphatase and actin regulator 1	Phactr1	7	7	14.7	66.285	246320	256130	144180	148210	17.9102	17.9665	17.1375	17.1773	0.78095
Q9D1G5	Q9D1G5	Leucine-rich repeat-containing protein 57	Lrrc57	6	6	40.2	26.76	148220	146320	80361	91262	17.1774	17.1588	16.2942	16.4777	0.78215
Q3USB7	Q3USB7	Inactive phospholipase C-like protein 1	Plcl1	5	5	7.1	122.67	209730	278520	196750	100290	17.6782	18.0874	17.586	16.6138	0.7829
Q8BG32	Q8BG32	26S proteasome non-ATPase regulatory subunit 11	Psmd11	10	10	29.1	47.436	353290	324790	199510	194180	18.4305	18.3091	17.6061	17.567	0.78325
A2AHC3	A2AHC3	Calmodulin-regulated spectrin-associated protein 1	Camsap1	3	3	3.2	175.89	72593	91983	0	47438	16.1475	16.4891	NaN	15.5338	0.7845
Q8VDN2	Q8VDN2	Sodium/potassium-transporting ATPase subunit alpha-1	Atp1a1	46	29	43.8	112.98	2935300	3037800	1845800	1628300	21.4851	21.5346	20.8158	20.6349	0.7845
Q9CQH3	Q9CQH3	NADH dehydrogenase [ubiquinone] 1 beta subcomplex subunit 5, mitochondrial	Ndufb5	6	6	33.3	21.71	860340	874710	531650	476010	19.7145	19.7384	19.0201	18.8606	0.7861
P70414	P70414	Sodium/calcium exchanger 1	Slc8a1	7	7	11.4	108.03	493530	499730	275130	300540	18.9128	18.9308	18.0698	18.1972	0.7883
Q99KN9	Q99KN9	Clathrin interactor 1	Clint1	7	7	13.2	68.512	198260	192410	109360	116910	17.597	17.5538	16.7387	16.835	0.78855
Q8CHK3	Q8CHK3	Lysophospholipid acyltransferase 7	Mboat7	3	3	10.1	53.435	187250	222480	126600	110010	17.5146	17.7633	16.9499	16.7473	0.79035
Q9JKC6	Q9JKC6	Cell cycle exit and neuronal differentiation protein 1	Cend1	9	9	69.8	14.987	1091000	1076800	624400	627350	20.0572	20.0383	19.2521	19.2589	0.79225
Q3UPL0	Q3UPL0	Protein transport protein Sec31A	Sec31a	16	16	20.3	133.57	443950	479850	251400	281710	18.76	18.8722	17.9396	18.1039	0.79435
Q9Z1Z0	Q9Z1Z0	General vesicular transport factor p115	Uso1	13	13	16.8	106.98	447350	497250	304170	242780	18.771	18.9236	18.2145	17.8893	0.7954
P63080	P63080	Gamma-aminobutyric acid receptor subunit beta-3	Gabrb3	5	2	11	54.165	432420	428490	248460	246940	18.7221	18.7089	17.9227	17.9138	0.79725
Q99JI6	Q99JI6	Ras-related protein Rap-1b	Rap1b	7	1	34.8	20.825	954690	1009900	571200	558400	19.8647	19.9458	19.1236	19.0909	0.798
Q6P5F9	Q6P5F9	Exportin-1	Xpo1	8	8	10.8	123.09	451890	418110	264270	236280	18.7856	18.6735	18.0117	17.8501	0.79865
Q9Z2D8	Q9Z2D8	Methyl-CpG-binding domain protein 3	Mbd3	2	2	5.6	32.168	77905	85469	60885	36112	16.2494	16.3831	15.8938	15.1402	0.79925
Q99104	Q99104	Unconventional myosin-Va	Myo5a	52	48	34.4	215.54	715650	675880	394370	404200	19.4489	19.3664	18.5892	18.6247	0.8007
Q8K019	Q8K019	Bcl-2-associated transcription factor 1	Bclaf1	4	4	5	106	192620	196630	109920	113150	17.5554	17.5851	16.7461	16.7879	0.80325
P23116	P23116	Eukaryotic translation initiation factor 3 subunit A	Eif3a	16	16	16.4	161.93	319280	303100	177910	178460	18.2845	18.2094	17.4408	17.4452	0.80395
O89023	O89023	Tripeptidyl-peptidase 1	Tpp1	3	3	12.8	61.341	499950	424510	233430	298200	18.9314	18.6954	17.8326	18.1859	0.80415
Q3U214	Q3U214	Microtubule-associated serine/threonine-protein kinase 3	Mast3	3	3	3.6	144.17	0	84766	0	48544	NaN	16.3712	NaN	15.567	0.8042
Q9QXL2	Q9QXL2	Kinesin-like protein KIF21A	Kif21a	23	23	20.9	186.53	290520	284870	163690	165650	18.1483	18.1199	17.3206	17.3378	0.8049
P56564;O35544	P56564	Excitatory amino acid transporter 1	Slc1a3	5	5	14.5	59.622	5751000	5994400	3397300	3320200	22.4554	22.5152	21.696	21.6628	0.8059
Q8BGT8	Q8BGT8	Phytanoyl-CoA hydroxylase-interacting protein-like	Phyhipl	12	10	36.3	42.34	380300	351400	208640	209390	18.5368	18.4228	17.6707	17.6758	0.80655
Q9QXZ0	Q9QXZ0	Microtubule-actin cross-linking factor 1, isoforms 1/2/3/4	Macf1	48	31	10.1	831.87	824690	947000	561670	453520	19.6535	19.853	19.0994	18.7908	0.80815
Q5FW52	Q5FW52	Muscular LMNA-interacting protein	Mlip	3	3	5.9	103.45	83808	0	0	47765	16.3548	NaN	NaN	15.5437	0.8111
O88441	O88441	Metaxin-2	Mtx2	8	8	46.4	29.758	896650	1154900	609320	549570	19.7742	20.1393	19.2168	19.0679	0.8144
P59017	P59017	Bcl-2-like protein 13	Bcl2l13	5	5	18.4	46.719	215740	280800	157360	124470	17.7189	18.0992	17.2637	16.9254	0.8145
Q9CY64	Q9CY64	Biliverdin reductase A	Blvra	8	8	38.3	33.524	261180	195410	126970	129800	17.9947	17.5761	16.9541	16.9859	0.8154
P24527	P24527	Leukotriene A-4 hydrolase	Lta4h	10	10	25.9	69.05	929120	933590	464100	603470	19.8255	19.8324	18.8241	19.2029	0.81545
Q9EPW0	Q9EPW0	Inositol polyphosphate-4-phosphatase type I A	Inpp4a	10	10	21.6	105.54	295660	284250	167810	161460	18.1736	18.1168	17.3565	17.3008	0.81655
Q03141	Q03141	MAP/microtubule affinity-regulating kinase 3	Mark3	4	1	7.8	84.389	113080	96387	0	59222	16.787	16.5566	NaN	15.8538	0.818
Q9CTY5	Q9CTY5	Calcium uptake protein 3, mitochondrial	Micu3	3	3	8.2	59.809	209650	299640	0	141790	17.6776	18.1929	NaN	17.1134	0.82185
Q9JKC8	Q9JKC8	AP-3 complex subunit mu-1	Ap3m1	3	3	17	46.936	0	81883	46220	46380	NaN	16.3213	15.4962	15.5012	0.8226
Q9ERK4	Q9ERK4	Exportin-2	Cse1l	12	12	20.9	110.45	345510	371360	154640	265030	18.3984	18.5025	17.2386	18.0158	0.82325
Q9CQQ7	Q9CQQ7	ATP synthase F(0) complex subunit B1, mitochondrial	Atp5pb	9	9	45.7	28.948	5385700	5327300	2779300	3293200	22.3607	22.345	21.4063	21.6511	0.82415
P61255	P61255	Large ribosomal subunit protein uL24	Rpl26	3	3	22.1	17.258	255130	322150	127690	203900	17.9609	18.2974	16.9623	17.6375	0.82925
P14685	P14685	26S proteasome non-ATPase regulatory subunit 3	Psmd3	9	9	22.5	60.718	592280	518500	311650	311930	19.1759	18.984	18.2496	18.2509	0.8297
Q01097	Q01097	Glutamate receptor ionotropic, NMDA 2B	Grin2b	9	9	8.6	165.96	373590	336050	224170	176690	18.5111	18.3583	17.7742	17.4309	0.83215
Q4ACU6	Q4ACU6	SH3 and multiple ankyrin repeat domains protein 3	Shank3	22	22	23.9	185.39	539340	480640	277480	294040	19.0408	18.8746	18.082	18.1657	0.83385
O88844	O88844	Isocitrate dehydrogenase [NADP] cytoplasmic	Idh1	7	7	24.4	46.674	487170	515200	291740	270220	18.8941	18.9748	18.1543	18.0438	0.8354
E9Q401;A2AGL3	E9Q401	Ryanodine receptor 2	Ryr2	33	33	10.6	564.81	1278400	1465100	776980	756870	20.2859	20.4826	19.5675	19.5297	0.83565
P49813	P49813	Tropomodulin-1	Tmod1	6	6	24.8	40.466	128870	145920	0	76760	16.9756	17.1548	NaN	16.2281	0.8371
P14148	P14148	Large ribosomal subunit protein uL30	Rpl7	10	10	38.5	31.419	782860	712380	429200	406470	19.5784	19.4423	18.7113	18.6328	0.8383
Q9CQR6	Q9CQR6	Serine/threonine-protein phosphatase 6 catalytic subunit	Ppp6c	3	3	13.1	35.159	116880	112190	58795	69601	16.8347	16.7756	15.8434	16.0868	0.84005
Q61137	Q61137	Astrotactin-1	Astn1	13	13	19.8	144.88	266440	278940	149910	154670	18.0235	18.0896	17.1937	17.2388	0.8403
Q9D7I5	Q9D7I5	Phospholysine phosphohistidine inorganic pyrophosphate phosphatase	Lhpp	3	3	22.2	29.144	69041	105800	0	47670	16.0752	16.691	NaN	15.5408	0.8423
Q3UDE2	Q3UDE2	Tubulin--tyrosine ligase-like protein 12	Ttll12	5	5	10.2	74.042	73564	69674	40973	38888	16.1667	16.0883	15.3224	15.247	0.8428
P63168	P63168	Dynein light chain 1, cytoplasmic	Dynll1	8	2	60.7	10.366	421510	427000	211880	263870	18.6852	18.7039	17.6929	18.0095	0.84335
Q9JJI8	Q9JJI8	Large ribosomal subunit protein eL38	Rpl38	3	3	35.7	8.2038	1026100	1014100	562060	572400	19.9687	19.9518	19.1004	19.1267	0.8467
Q9CQ54	Q9CQ54	NADH dehydrogenase [ubiquinone] 1 subunit C2	Ndufc2	5	5	20.8	14.164	1009200	957680	506510	589610	19.9448	19.8692	18.9502	19.1694	0.8472
Q8C0C7	Q8C0C7	Phenylalanine--tRNA ligase alpha subunit	Farsa	6	6	17.7	57.598	526420	457590	257960	288500	19.0059	18.8037	17.9768	18.1382	0.8473
Q9QYF9	Q9QYF9	Protein NDRG3	Ndrg3	11	11	54.9	41.555	412430	381000	217460	223120	18.6538	18.5394	17.7304	17.7675	0.84765
Q99KW9	Q99KW9	T-cell immunomodulatory protein	Itfg1	5	5	8.7	67.464	173420	277910	121990	0	17.4039	18.0843	16.8964	NaN	0.8477
O08688	O08688	Calpain-5	Capn5	6	6	13.9	72.954	194350	213520	110130	115920	17.5683	17.704	16.7488	16.8228	0.85035
P27601	P27601	Guanine nucleotide-binding protein subunit alpha-13	Gna13	12	12	43	44.054	366330	386960	183790	236770	18.4828	18.5618	17.4877	17.8531	0.8519
Q05512	Q05512	Serine/threonine-protein kinase MARK2	Mark2	12	10	24.2	86.305	503560	556370	282030	304810	18.9418	19.0857	18.1055	18.2176	0.8522
Q8K1J6	Q8K1J6	CCA tRNA nucleotidyltransferase 1, mitochondrial	Trnt1	4	4	13.4	49.895	154340	95489	61616	73389	17.2358	16.543	15.911	16.1633	0.85225
Q6NS60	Q6NS60	F-box only protein 41	Fbxo41	6	6	10.1	94.33	268410	229280	130050	145000	18.0341	17.8068	16.9887	17.1457	0.85325
Q9QYH6	Q9QYH6	Melanoma-associated antigen D1	Maged1	5	5	8.1	85.669	202940	176350	97888	111930	17.6307	17.4281	16.5788	16.7722	0.8539
Q8C7X2	Q8C7X2	ER membrane protein complex subunit 1	Emc1	8	8	14	111.6	109410	147620	72717	67843	16.7394	17.1715	16.15	16.0499	0.8555
Q6ZWN5	Q6ZWN5	Small ribosomal subunit protein uS4	Rps9	9	9	39.7	22.591	434060	475750	254050	247530	18.7275	18.8598	17.9548	17.9172	0.85765
Q3TES0	Q3TES0	IQ motif and SEC7 domain-containing protein 3	Iqsec3	8	8	10.1	129.12	140960	131550	71561	78837	17.1049	17.0053	16.1269	16.2666	0.85835
Q99J99	Q99J99	3-mercaptopyruvate sulfurtransferase	Mpst	6	6	35.7	33.097	0	210670	104110	129520	NaN	17.6846	16.6677	16.9828	0.85935
Q9JMA1	Q9JMA1	Ubiquitin carboxyl-terminal hydrolase 14	Usp14	6	6	16.4	56.001	342800	316650	189980	173180	18.387	18.2725	17.5355	17.4019	0.86105
P70168	P70168	Importin subunit beta-1	Kpnb1	18	18	36	97.183	1058900	1181900	582090	649400	20.0141	20.1727	19.1509	19.3087	0.8636
Q61035	Q61035	Histidine--tRNA ligase, cytoplasmic	Hars1	7	7	18.9	57.432	168210	204890	101260	102350	17.3599	17.6445	16.6277	16.6432	0.86675
Q2PFD7	Q2PFD7	PH and SEC7 domain-containing protein 3	Psd3	20	20	17.6	114.72	1792600	1684700	943210	960920	20.7736	20.6841	19.8472	19.8741	0.8682
Q99PV0	Q99PV0	Pre-mRNA-processing-splicing factor 8	Prpf8	8	8	5.3	273.61	232200	375920	124260	210670	17.825	18.5201	16.923	17.6846	0.86875
Q8K221	Q8K221	Arfaptin-2	Arfip2	6	6	20.5	37.772	211890	218490	99348	139640	17.693	17.7372	16.6002	17.0914	0.8693
Q64133	Q64133	Amine oxidase [flavin-containing] A	Maoa	5	5	14.4	59.601	840970	811170	600440	339980	19.6817	19.6296	19.1957	18.3751	0.87025
Q80TZ3	Q80TZ3	Auxilin	Dnajc6	22	21	32.2	102.3	511100	532610	289440	281220	18.9632	19.0227	18.1429	18.1013	0.87085
Q8CGC7	Q8CGC7	Bifunctional glutamate/proline--tRNA ligase;Glutamate--tRNA ligase;Proline--tRNA ligase	Eprs1	23	23	22.2	170.08	339260	362030	196440	186180	18.372	18.4657	17.5837	17.5063	0.87385
P06801	P06801	NADP-dependent malic enzyme	Me1	7	7	20.6	63.953	863920	915280	420210	559680	19.7205	19.8039	18.6808	19.0942	0.8747
Q9Z2W9	Q9Z2W9	Glutamate receptor 3	Gria3	6	5	11.1	100.53	516330	607980	299280	311760	18.9779	19.2137	18.1911	18.2501	0.8752
Q62283	Q62283	Tetraspanin-7	Tspan7	2	2	9.6	27.544	256320	247060	126720	148420	17.9676	17.9145	16.9513	17.1793	0.87575
Q91VR5	Q91VR5	ATP-dependent RNA helicase DDX1	Ddx1	13	13	25	82.499	606170	605280	333800	325810	19.2094	19.2072	18.3486	18.3137	0.87715
Q9JIX8	Q9JIX8	Apoptotic chromatin condensation inducer in the nucleus	Acin1	3	3	4	150.72	230340	223440	121140	125670	17.8134	17.7695	16.8863	16.9393	0.87865
Q8BV13	Q8BV13	COP9 signalosome complex subunit 7b	Cops7b	2	2	12.5	29.689	193040	174860	103850	95431	17.5585	17.4158	16.6641	16.5422	0.884
Q9R0X4;Q32MW3	Q9R0X4;Q32MW3	Acyl-coenzyme A thioesterase 9, mitochondrial;Acyl-coenzyme A thioesterase 10, mitochondrial	Acot9;Acot10	3	3	8	50.56	257110	256880	123340	156780	17.972	17.9707	16.9123	17.2584	0.886
Q9DBR7	Q9DBR7	Protein phosphatase 1 regulatory subunit 12A	Ppp1r12a	7	5	7.7	114.99	166630	173410	82667	102230	17.3463	17.4038	16.335	16.6415	0.8868
Q2TPA8	Q2TPA8	Hydroxysteroid dehydrogenase-like protein 2	Hsdl2	2	2	7.8	54.208	163690	218980	0	102380	17.3206	17.7404	NaN	16.6436	0.8869
P63073	P63073	Eukaryotic translation initiation factor 4E	Eif4e	4	4	24	25.053	263850	107110	93948	87937	18.0094	16.7087	16.5196	16.4242	0.88715
Q9WUQ2	Q9WUQ2	Prolactin regulatory element-binding protein	Preb	2	2	7	45.437	0	72786	0	39349	NaN	16.1514	NaN	15.264	0.8874
Q6PHU5	Q6PHU5	Sortilin	Sort1	3	3	5.3	91.199	101650	86386	0	50624	16.6333	16.3985	NaN	15.6275	0.8884
P14869	P14869	Large ribosomal subunit protein uL10	Rplp0	9	9	43.5	34.216	2665300	2633200	1438300	1423100	21.3459	21.3284	20.4559	20.4406	0.8889
P35922;Q61584	P35922	Fragile X messenger ribonucleoprotein 1	Fmr1	6	4	13.4	68.988	233060	234640	155000	102740	17.8303	17.8401	17.2419	16.6486	0.88995
Q91YS8	Q91YS8	Calcium/calmodulin-dependent protein kinase type 1	Camk1	3	2	10.7	41.624	61978	57453	0	32198	15.9195	15.8101	NaN	14.9747	0.8901
Q99JR1	Q99JR1	Sideroflexin-1	Sfxn1	10	9	48.1	35.649	523470	587400	324840	275120	18.9977	19.164	18.3094	18.0697	0.8913
Q8BLF1	Q8BLF1	Neutral cholesterol ester hydrolase 1	Nceh1	11	11	39.7	45.739	549280	471390	257820	291650	19.0672	18.8466	17.976	18.1539	0.89195
O35382	O35382	Exocyst complex component 4	Exoc4	10	10	15.1	110.54	214530	213330	121960	108960	17.7108	17.7027	16.896	16.7334	0.89205
P47955	P47955	Large ribosomal subunit protein P1	Rplp1	3	3	79.8	11.475	1253100	1258100	587210	779050	20.2571	20.2628	19.1635	19.5714	0.8925
P46664	P46664	Adenylosuccinate synthetase isozyme 2	Adss2	6	6	19.3	50.02	281140	328260	147260	181760	18.1009	18.3245	17.168	17.4717	0.89285
Q9CT10	Q9CT10	Ran-binding protein 3	Ranbp3	2	2	7.1	52.572	282210	247590	146820	137940	18.1064	17.9176	17.1637	17.0737	0.8933
Q148V7	Q148V7	RAB11-binding protein RELCH	Relch	15	15	20.1	134.59	387570	438680	227650	216330	18.5641	18.7428	17.7965	17.7229	0.89375
Q6ZPE2	Q6ZPE2	Myotubularin-related protein 5	Sbf1	26	26	21.2	208.69	613110	599050	307840	345540	19.2258	19.1923	18.2318	18.3985	0.8939
Q91YQ5	Q91YQ5	Dolichyl-diphosphooligosaccharide--protein glycosyltransferase subunit 1	Rpn1	12	12	28.9	68.527	458360	471390	245520	254860	18.8061	18.8466	17.9055	17.9593	0.89395
P61965	P61965	WD repeat-containing protein 5	Wdr5	2	2	11.1	36.588	82575	0	42740	45834	16.3334	NaN	15.3833	15.4841	0.8997
D3YVF0	D3YVF0	A-kinase anchor protein 5	Akap5	15	15	46.7	79.396	849140	831540	454200	445510	19.6956	19.6654	18.793	18.7651	0.90145
Q3U1J4	Q3U1J4	DNA damage-binding protein 1	Ddb1	15	15	17.7	126.85	543970	517310	250450	321600	19.0532	18.9807	17.9342	18.2949	0.9024
P10852	P10852	Amino acid transporter heavy chain SLC3A2	Slc3a2	19	19	50.6	58.336	1258600	1149200	636050	649850	20.2634	20.1322	19.2788	19.3097	0.90355
P42859	P42859	Huntingtin;Huntingtin, myristoylated N-terminal fragment	Htt	18	18	10.3	344.69	214850	216180	104530	126870	17.713	17.7219	16.6736	16.953	0.90415
Q4KUS2;Q8K0T7	Q4KUS2	Protein unc-13 homolog A	Unc13a	12	8	10.3	193.78	251510	247560	128900	137560	17.9403	17.9174	16.9759	17.0697	0.90605
Q8C1B7	Q8C1B7	Septin-11	Septin11	17	12	44.1	49.694	1420000	1304000	715040	736500	20.4375	20.3145	19.4477	19.4903	0.907
Q8CFI0	Q8CFI0	E3 ubiquitin-protein ligase NEDD4-like	Nedd4l	7	6	9.7	115.42	160270	171580	96463	80960	17.2901	17.3885	16.5577	16.3049	0.908
Q9CRD0	Q9CRD0	OCIA domain-containing protein 1	Ociad1	4	4	26.3	27.61	521150	550610	312810	260050	18.9913	19.0707	18.2549	17.9884	0.90935
Q9QYR9	Q9QYR9	Acyl-coenzyme A thioesterase 2, mitochondrial	Acot2	5	3	19.4	49.656	247140	203460	116200	122160	17.915	17.6344	16.8263	16.8984	0.91235
Q9QZX7	Q9QZX7	Serine racemase	Srr	8	8	42.5	36.358	928520	936430	495870	494790	19.8246	19.8368	18.9196	18.9165	0.91265
P16125	P16125	L-lactate dehydrogenase B chain	Ldhb	21	20	66.2	36.572	2586700	2638000	1311400	1456300	21.3027	21.331	20.3227	20.4739	0.91855
Q6PAV2	Q6PAV2	Probable E3 ubiquitin-protein ligase HERC4	Herc4	2	2	3.2	118.41	66177	0	0	34969	16.014	NaN	NaN	15.0938	0.9202
P29391;P49945	P29391;P49945	Ferritin light chain 1;Ferritin light chain 2	Ftl1;Ftl2	4	4	34.4	20.802	322090	308910	160390	172910	18.2971	18.2368	17.2912	17.3997	0.9215
Q8C729	Q8C729	Hyccin 2	Hycc2	6	6	17.4	58.586	262520	203310	116060	128170	18.0021	17.6333	16.8245	16.9677	0.9216
Q9QXS1;Q8R0W0	Q9QXS1	Plectin	Plec	92	92	28	534.18	1780100	1822600	956490	943930	20.7635	20.7976	19.8674	19.8483	0.9227
Q6ZWV3;P86048	Q6ZWV3;P86048	Large ribosomal subunit protein uL16;Large ribosomal subunit protein uL16-like	Rpl10;Rpl10l	5	5	25.2	24.604	434420	480520	235550	246450	18.7287	18.8742	17.8457	17.9109	0.92315
Q9JKL5	Q9JKL5	Calcineurin B homologous protein 3	Tesc	2	2	13.1	24.599	0	81971	43209	0	NaN	16.3228	15.399	NaN	0.9238
Q80UJ7	Q80UJ7	Rab3 GTPase-activating protein catalytic subunit	Rab3gap1	11	11	17.3	110.2	218150	203860	110930	110680	17.735	17.6372	16.7593	16.756	0.92845
P19096	P19096	Fatty acid synthase;[Acyl-carrier-protein] S-acetyltransferase;[Acyl-carrier-protein] S-malonyltransferase;3-oxoacyl-[acyl-carrier-protein] synthase;3-oxoacyl-[acyl-carrier-protein] reductase;3-hydroxyacyl-[acyl-carrier-protein] dehydratase;Enoyl-[acyl-carrier-protein] reductase;Acyl-[acyl-carrier-protein] hydrolase	Fasn	49	49	29.6	272.43	807880	806690	442310	406480	19.6238	19.6217	18.7547	18.6328	0.929
Q99LF4	Q99LF4	RNA-splicing ligase RtcB homolog	Rtcb	11	11	31.3	55.249	387980	386550	175620	235510	18.5656	18.5603	17.4221	17.8454	0.9292
Q99L04	Q99L04	Dehydrogenase/reductase SDR family member 1	Dhrs1	5	5	27.5	34.005	185990	263040	0	115890	17.5049	18.0049	NaN	16.8224	0.9325
Q9R0Y5	Q9R0Y5	Adenylate kinase isoenzyme 1	Ak1	11	11	51	21.539	1208100	1243300	577040	712270	20.2043	20.2457	19.1383	19.4421	0.9348
P62827;Q61820	P62827	GTP-binding nuclear protein Ran	Ran	8	8	30.1	24.423	1680800	1408200	840890	766980	20.6807	20.4254	19.6816	19.5488	0.93785
Q9D2N9	Q9D2N9	Vacuolar protein sorting-associated protein 33A	Vps33a	7	7	19.1	67.554	173290	99713	68516	0	17.4028	16.6055	16.0642	NaN	0.93995
Q91WC3	Q91WC3	Long-chain-fatty-acid--CoA ligase 6	Acsl6	21	21	40.9	78.016	440260	428570	231280	221480	18.748	18.7092	17.8193	17.7568	0.94055
P62082	P62082	Small ribosomal subunit protein eS7	Rps7	11	11	53.6	22.127	943990	817610	429880	486110	19.8484	19.6411	18.7136	18.8909	0.9425
Q9Z1G3;Q99L60	Q9Z1G3	V-type proton ATPase subunit C 1	Atp6v1c1	17	17	45	43.887	2096800	2024200	1038100	1105500	20.9998	20.9489	19.9855	20.0763	0.94345
Q9D1H6	Q9D1H6	NADH dehydrogenase [ubiquinone] 1 alpha subcomplex assembly factor 4	Ndufaf4	1	1	8.1	20.082	259950	215080	122930	0	17.9879	17.7145	16.9075	NaN	0.9437
Q9QZB7	Q9QZB7	Actin-related protein 10	Actr10	7	7	31.9	46.207	315680	182630	0	124810	18.2681	17.4786	NaN	16.9294	0.94395
Q6ZPQ6	Q6ZPQ6	Membrane-associated phosphatidylinositol transfer protein 2	Pitpnm2	7	7	10.6	148.03	165820	150210	61508	108790	17.3393	17.1966	15.9085	16.7312	0.9481
Q99PJ0	Q99PJ0	Neurotrimin	Ntm	6	6	23.3	37.984	1353600	1465000	853440	621070	20.3684	20.4825	19.7029	19.2444	0.9518
P05132	P05132	cAMP-dependent protein kinase catalytic subunit alpha	Prkaca	16	6	48.1	40.57	918760	856520	482500	434620	19.8093	19.7081	18.8802	18.7294	0.9539
Q91YE6	Q91YE6	Importin-9	Ipo9	5	5	10.5	116.05	464470	609820	291950	258340	18.8252	19.218	18.1554	17.9789	0.95445
Q9JHU4	Q9JHU4	Cytoplasmic dynein 1 heavy chain 1	Dync1h1	131	131	35.4	532.04	2471600	2493600	1292700	1268500	21.237	21.2498	20.302	20.2747	0.95505
Q80Y17	Q80Y17	Lethal(2) giant larvae protein homolog 1	Llgl1	4	4	6.8	112.62	193900	123820	83887	76036	17.565	16.9179	16.3562	16.2144	0.95615
Q60759	Q60759	Glutaryl-CoA dehydrogenase, mitochondrial	Gcdh	3	3	12.3	48.605	211200	131310	78119	93896	17.6882	17.0026	16.2534	16.5188	0.9593
Q8VEJ9	Q8VEJ9	Vacuolar protein sorting-associated protein 4A	Vps4a	4	2	12.4	48.906	127600	111490	66269	56746	16.9613	16.7666	16.016	15.7922	0.95985
Q9Z1X4;Q91WM1	Q9Z1X4	Interleukin enhancer-binding factor 3	Ilf3	7	7	10.7	96.02	267220	242270	161050	105630	18.0277	17.8863	17.2971	16.6887	0.9641
Q3V3R1	Q3V3R1	Monofunctional C1-tetrahydrofolate synthase, mitochondrial	Mthfd1l	7	7	13.1	105.73	230600	201730	122070	99968	17.815	17.6221	16.8973	16.6092	0.9653
Q8R464	Q8R464	Cell adhesion molecule 4	Cadm4	11	11	44.3	42.723	416170	421220	212920	215640	18.6668	18.6842	17.7	17.7183	0.96635
Q9CX34	Q9CX34	Protein SGT1 homolog	Sugt1	9	9	36.9	38.158	403510	379260	194840	205680	18.6222	18.5328	17.5719	17.65	0.96655
P06151;P00342	P06151	L-lactate dehydrogenase A chain	Ldha	24	23	76.2	36.498	4508700	5488400	2597000	2472200	22.1043	22.388	21.3084	21.2374	0.97325
Q8R2Y0	Q8R2Y0	Monoacylglycerol lipase ABHD6	Abhd6	2	2	8	38.204	425400	416470	214070	214610	18.6985	18.6679	17.7077	17.7114	0.97365
Q8BJU0	Q8BJU0	Small glutamine-rich tetratricopeptide repeat-containing protein alpha	Sgta	4	4	15.2	34.322	494310	349860	197450	226420	18.9151	18.4164	17.5911	17.7886	0.9759
Q8K2C9	Q8K2C9	Very-long-chain (3R)-3-hydroxyacyl-CoA dehydratase 3	Hacd3	6	6	24.3	43.131	1063900	942080	468520	551610	20.0209	19.8455	18.8378	19.0733	0.97765
Q8JZP2	Q8JZP2	Synapsin-3	Syn3	10	8	26.9	63.314	442010	505960	223000	258580	18.7537	18.9487	17.7667	17.9803	0.9777
P10605	P10605	Cathepsin B;Cathepsin B light chain;Cathepsin B heavy chain	Ctsb	6	6	29.2	37.279	466230	556690	276010	242290	18.8307	19.0865	18.0744	17.8864	0.9782
Q6PB44	Q6PB44	Tyrosine-protein phosphatase non-receptor type 23	Ptpn23	10	10	10.4	185.21	165000	163590	82046	84733	17.3321	17.3197	16.3241	16.3706	0.97855
Q9CPQ8	Q9CPQ8	ATP synthase subunit g, mitochondrial	Atp5mg	5	5	42.7	11.424	4933700	8664000	3790600	2899800	22.2342	23.0466	21.854	21.4675	0.97965
P55012	P55012	Solute carrier family 12 member 2	Slc12a2	5	5	7.4	131.03	129970	121180	63370	63783	16.9878	16.8868	15.9515	15.9609	0.9811
P12970	P12970	Large ribosomal subunit protein eL8	Rpl7a	13	13	44	29.976	1429200	1677600	762280	804680	20.4468	20.678	19.54	19.6181	0.98335
P70336;P70335	P70336	Rho-associated protein kinase 2	Rock2	18	18	17.9	160.58	448710	431020	223450	221110	18.7754	18.7174	17.7696	17.7544	0.9844
P29595	P29595	NEDD8	Nedd8	2	2	34.6	8.9723	1267500	1349700	668100	652850	20.2736	20.3642	19.3497	19.3164	0.98585
Q8BGQ7	Q8BGQ7	Alanine--tRNA ligase, cytoplasmic	Aars1	12	12	20.2	106.91	1054200	1190900	560380	568820	20.0077	20.1836	19.096	19.1176	0.98885
Q6P9K9;Q8C985	Q6P9K9	Neurexin-3	Nrxn3	12	10	12.2	173.43	386700	372730	196630	186090	18.5609	18.5078	17.5851	17.5056	0.989
Q9D7N9	Q9D7N9	Adipocyte plasma membrane-associated protein	Apmap	4	4	22.2	46.434	113450	274720	0	88884	16.7917	18.0676	NaN	16.4396	0.99005
Q9R1Q9	Q9R1Q9	V-type proton ATPase subunit S1	Atp6ap1	3	3	10.2	51.007	366040	303030	207450	135360	18.4816	18.2091	17.6624	17.0464	0.99095
Q9DCT8	Q9DCT8	Cysteine-rich protein 2	Crip2	5	5	56.7	22.727	683410	771970	462590	287270	19.3824	19.5582	18.8194	18.132	0.9946
Q9DBD5	Q9DBD5	Proline-, glutamic acid- and leucine-rich protein 1	Pelp1	3	3	5.4	118.07	0	111980	57774	54563	NaN	16.7729	15.8181	15.7356	0.99605
Q71M36	Q71M36	Chondroitin sulfate proteoglycan 5	Cspg5	4	4	13.1	60.405	503450	235790	173560	171520	18.9415	17.8471	17.4051	17.388	0.99775
P07309	P07309	Transthyretin	Ttr	2	2	25.9	15.776	134460	0	67256	0	17.0368	NaN	16.0374	NaN	0.9994
Q8BMK4	Q8BMK4	Cytoskeleton-associated protein 4	Ckap4	5	5	13.6	63.691	223980	224380	112440	111600	17.773	17.7756	16.7788	16.768	1.0009
A2AQ25	A2AQ25	Sickle tail protein	Skt	10	10	7.2	213.03	272700	221650	134600	111890	18.057	17.7579	17.0383	16.7717	1.00245
Q9ESE1	Q9ESE1	Lipopolysaccharide-responsive and beige-like anchor protein	Lrba	5	2	2.3	317.06	380970	612280	236980	245070	18.5393	19.2238	17.8544	17.9028	1.00295
O70589	O70589	Peripheral plasma membrane protein CASK	Cask	16	16	24.3	105.11	316740	326020	166260	153590	18.2729	18.3146	17.3431	17.2287	1.00785
A2CG49	A2CG49	Kalirin	Kalrn	12	10	5.8	337	177510	216300	73303	129510	17.4375	17.7227	16.1616	16.9827	1.00795
Q811I0	Q811I0	ATP synthase mitochondrial F1 complex assembly factor 1	Atpaf1	3	3	14.2	36.354	106430	169450	60956	73035	16.6995	17.3705	15.8955	16.1563	1.0091
Q9WVF8	Q9WVF8	Tumor suppressor candidate 2	Tusc2	2	2	33.6	12.136	161060	225260	103540	86343	17.2972	17.7812	16.6598	16.3978	1.0104
O88507	O88507	Ciliary neurotrophic factor receptor subunit alpha	Cntfr	3	3	15.3	40.801	310120	320560	183530	133340	18.2425	18.2902	17.4857	17.0247	1.01115
Q9EQQ9	Q9EQQ9	Protein O-GlcNAcase	Oga	8	8	18.1	103.16	544310	424000	336310	168620	19.0541	18.6937	18.3594	17.3634	1.0125
Q9WTX6	Q9WTX6	Cullin-1	Cul1	2	2	3.6	89.69	138590	129370	76556	57541	17.0805	16.9811	16.2242	15.8123	1.01255
P62855	P62855	Small ribosomal subunit protein eS26	Rps26	1	1	10.4	13.015	0	76405	0	37658	NaN	16.2214	NaN	15.2007	1.0207
Q78YZ6	Q78YZ6	Short coiled-coil protein	Scoc	2	2	22.4	14.155	243100	343270	126970	159610	17.8912	18.389	16.9541	17.2842	1.02095
Q9D023	Q9D023	Mitochondrial pyruvate carrier 2	Mpc2	3	3	18.9	14.286	452910	468730	226440	227390	18.7889	18.8384	17.7888	17.7948	1.02185
Q8BW75	Q8BW75	Amine oxidase [flavin-containing] B	Maob	12	12	25.8	58.557	325260	354280	158000	175330	18.3112	18.4345	17.2696	17.4197	1.0282
A2ALS5	A2ALS5	Rap1 GTPase-activating protein 1	Rap1gap	15	15	40.9	73.432	401980	473190	245660	185330	18.6168	18.8521	17.9063	17.4997	1.03145
Q9QY76	Q9QY76	Vesicle-associated membrane protein-associated protein B	Vapb	4	3	16.9	26.946	1076000	957550	531240	463380	20.0372	19.869	19.019	18.8218	1.0327
Q9Z0X1	Q9Z0X1	Apoptosis-inducing factor 1, mitochondrial	Aifm1	5	5	14.1	66.765	237220	272780	122250	126380	17.8559	18.0574	16.8995	16.9474	1.0332
O70503	O70503	Very-long-chain 3-oxoacyl-CoA reductase	Hsd17b12	9	9	42.9	34.741	472520	395380	198130	224770	18.85	18.5929	17.5961	17.7781	1.03435
Q0VBD0	Q0VBD0	Integrin beta-8	Itgb8	2	2	4.2	84.518	277510	275150	142260	127900	18.0822	18.0699	17.1182	16.9647	1.0346
P83510	P83510	Traf2 and NCK-interacting protein kinase	Tnik	4	3	4.4	150.37	135040	168310	76158	71104	17.043	17.3608	16.2167	16.1176	1.03475
Q6PCP5	Q6PCP5	Mitochondrial fission factor	Mff	6	6	30.6	32.931	424900	413100	206980	201410	18.6968	18.6561	17.6591	17.6198	1.037
Q9D1N9	Q9D1N9	Large ribosomal subunit protein bL21m	Mrpl21	1	1	8.6	23.366	91711	0	45865	43546	16.4848	NaN	15.4851	15.4103	1.0371
Q6NZJ6	Q6NZJ6	Eukaryotic translation initiation factor 4 gamma 1	Eif4g1	11	11	10.8	176.07	313310	303510	144700	155610	18.2572	18.2114	17.1427	17.2476	1.03915
Q8CI71	Q8CI71	Syndetin	Vps50	9	9	14.2	111.17	193550	227560	94194	110640	17.5623	17.7959	16.5233	16.7555	1.0397
Q9DCP2	Q9DCP2	Sodium-coupled neutral amino acid transporter 3	Slc38a3	2	2	6.1	55.591	209130	200010	104320	94737	17.674	17.6097	16.6707	16.5316	1.0407
Q5M8N0	Q5M8N0	CB1 cannabinoid receptor-interacting protein 1	Cnrip1	3	3	37.2	18.612	1258100	1247700	603030	614590	20.2628	20.2508	19.2019	19.2293	1.0412
Q68FD9	Q68FD9	UPF0606 protein KIAA1549	Kiaa1549	4	4	3.6	209.22	127210	110210	0	57491	16.9569	16.7499	NaN	15.811	1.0424
P61922	P61922	4-aminobutyrate aminotransferase, mitochondrial	Abat	24	24	59	56.451	2305500	2297700	1158000	1078200	21.1366	21.1318	20.1432	20.0402	1.0425
P54823	P54823	Probable ATP-dependent RNA helicase DDX6	Ddx6	7	7	23.4	54.191	452080	416070	194130	227730	18.7862	18.6665	17.5667	17.797	1.0445
Q7TMY8	Q7TMY8	E3 ubiquitin-protein ligase HUWE1	Huwe1	12	12	4.9	482.63	183430	175340	114060	66278	17.4849	17.4198	16.7994	16.0162	1.04455
O08914	O08914	Fatty-acid amide hydrolase 1	Faah	6	6	21.1	63.221	298580	461950	178640	181370	18.1878	18.8174	17.4467	17.4686	1.04495
Q8BYR5	Q8BYR5	Calcium-dependent secretion activator 2	Cadps2	10	6	13.3	147.84	76203	95033	41196	0	16.2176	16.5361	15.3302	NaN	1.04665
Q8R5C5	Q8R5C5	Beta-centractin	Actr1b	14	6	54.5	42.281	1614500	1501800	726750	779870	20.6227	20.5183	19.4711	19.5729	1.0485
P51881	P51881	ADP/ATP translocase 2;ADP/ATP translocase 2, N-terminally processed	Slc25a5	21	11	49.7	32.931	1275700	1061000	474790	664520	20.2829	20.017	18.8569	19.342	1.0505
Q8R016	Q8R016	Bleomycin hydrolase	Blmh	7	7	22.2	52.511	307640	663240	217090	218750	18.2309	19.3392	17.7279	17.7389	1.05165
Q9D7A8	Q9D7A8	Armadillo repeat-containing protein 1	Armc1	5	5	31.6	31.246	292630	230170	135000	116030	18.1587	17.8123	17.0426	16.8241	1.05215
Q3UH60	Q3UH60	Disco-interacting protein 2 homolog B	Dip2b	11	10	10.7	171.12	525910	567820	245510	282860	19.0045	19.1151	17.9054	18.1097	1.05225
P51410	P51410	Large ribosomal subunit protein uL6	Rpl9	5	5	34.9	21.881	1317500	1459400	629520	707560	20.3294	20.4769	19.2639	19.4325	1.05495
Q6PFD5	Q6PFD5	Disks large-associated protein 3	Dlgap3	6	6	8.4	105.87	292170	228780	126230	122370	18.1564	17.8036	16.9457	16.9009	1.0567
Q9Z1B3;A3KGF7	Q9Z1B3	1-phosphatidylinositol 4,5-bisphosphate phosphodiesterase beta-1	Plcb1	47	46	47.5	138.39	1565400	1662700	709870	846880	20.5781	20.6651	19.4372	19.6918	1.0571
Q99J08	Q99J08	SEC14-like protein 2	Sec14l2	5	5	17.1	46.3	315560	463370	201820	166880	18.2676	18.8218	17.6227	17.3485	1.0591
Q8R001	Q8R001	Microtubule-associated protein RP/EB family member 2	Mapre2	10	9	41.7	36.946	656430	700940	381550	277680	19.3243	19.4189	18.5415	18.0831	1.0593
Q8K212	Q8K212	Phosphofurin acidic cluster sorting protein 1	Pacs1	11	11	18.6	104.83	342490	387700	178950	170420	18.3857	18.5646	17.4492	17.3787	1.0612
P26039	P26039	Talin-1	Tln1	18	16	12.7	269.82	305440	344630	157510	153040	18.2205	18.3947	17.2651	17.2235	1.0633
Q9DC50	Q9DC50	Peroxisomal carnitine O-octanoyltransferase	Crot	2	2	6.2	70.264	32323	51440	19505	0	14.9803	15.6506	14.2516	NaN	1.06385
Q9D8E6	Q9D8E6	Large ribosomal subunit protein uL4	Rpl4	14	14	34.4	47.153	1113800	1180600	551680	544580	20.0871	20.1711	19.0735	19.0548	1.06495
Q8VD65	Q8VD65	Phosphoinositide 3-kinase regulatory subunit 4	Pik3r4	3	3	3.7	152.6	44346	124680	0	35539	15.4365	16.9279	NaN	15.1171	1.0651
Q61771	Q61771	Kinesin-like protein KIF3B;Kinesin-like protein KIF3B, N-terminally processed	Kif3b	6	5	13.1	85.287	207830	151980	78667	91664	17.665	17.2135	16.2635	16.4841	1.06545
D3Z7P3	D3Z7P3	Glutaminase kidney isoform, mitochondrial;Glutaminase kidney isoform, mitochondrial 68 kDa chain;Glutaminase kidney isoform, mitochondrial 65 kDa chain	Gls	27	27	49.6	73.963	1740300	1589900	792400	796070	20.7309	20.6005	19.5959	19.6025	1.0665
Q99K70;Q7TT45	Q99K70;Q7TT45	Ras-related GTP-binding protein C;Ras-related GTP-binding protein D	Rragc;Rragd	3	3	11.6	44.12	298540	126560	71130	120910	18.1876	16.9495	16.1182	16.8836	1.06765
Q920P3	Q920P3	BMP/retinoic acid-inducible neural-specific protein 1	Brinp1	3	3	6.2	88.64	132690	75896	46739	48841	17.0177	16.2117	15.5123	15.5758	1.07065
Q8K183	Q8K183	Pyridoxal kinase	Pdxk	10	10	36.9	35.015	2411900	2346400	1006600	1272600	21.2017	21.162	19.9411	20.2793	1.07165
Q8CCF0	Q8CCF0	U4/U6 small nuclear ribonucleoprotein Prp31	Prpf31	3	3	11.2	55.429	2438400	2387600	967580	1360500	21.2175	21.1871	19.884	20.3757	1.07245
P14733	P14733	Lamin-B1	Lmnb1	16	13	36.1	66.785	318000	326680	150970	155310	18.2787	18.3175	17.2039	17.2448	1.07375
Q8K0Z7	Q8K0Z7	Translational activator of cytochrome c oxidase 1	Taco1	4	4	29.9	32.314	347230	299320	153130	0	18.4055	18.1913	17.2244	NaN	1.074
Q9D2N4;O70585	Q9D2N4	Dystrobrevin alpha	Dtna	5	5	10.1	84.066	350760	361940	190890	149090	18.4201	18.4654	17.5424	17.1858	1.07865
Q9EP69	Q9EP69	Phosphatidylinositol-3-phosphatase SAC1	Sacm1l	9	9	18.9	66.943	214160	221470	106540	99257	17.7083	17.7568	16.701	16.5989	1.0826
B1AWN6;Q62205;A2ASI5;Q6QIY3	B1AWN6	Sodium channel protein type 2 subunit alpha	Scn2a	9	8	6.5	227.94	484310	497250	227040	236010	18.8856	18.9236	17.7926	17.8485	1.08405
Q61029;Q61033	Q61029;Q61033	Lamina-associated polypeptide 2, isoforms beta/delta/epsilon/gamma;Lamina-associated polypeptide 2, isoforms alpha/zeta	Tmpo	8	8	27.2	50.372	314230	355040	212360	116430	18.2615	18.4376	17.6962	16.8291	1.0869
P51174	P51174	Long-chain specific acyl-CoA dehydrogenase, mitochondrial	Acadl	12	12	23	47.907	343580	375840	135200	211240	18.3903	18.5198	17.0447	17.6885	1.08845
Q8BMS1	Q8BMS1	Trifunctional enzyme subunit alpha, mitochondrial;Long-chain enoyl-CoA hydratase;Long chain 3-hydroxyacyl-CoA dehydrogenase	Hadha	14	14	30.3	82.669	1301400	1227100	629140	559820	20.3116	20.2268	19.263	19.0946	1.0904
Q9DC69	Q9DC69	NADH dehydrogenase [ubiquinone] 1 alpha subcomplex subunit 9, mitochondrial	Ndufa9	20	20	61.3	42.525	3426900	3502800	1604300	1641800	21.7085	21.7401	20.6135	20.6468	1.09415
P61205;P84078;Q8BSL7	P61205;P84078;Q8BSL7	ADP-ribosylation factor 3;ADP-ribosylation factor 1;ADP-ribosylation factor 2	Arf3;Arf1;Arf2	12	7	72.9	20.601	6917900	5486700	2925600	2846300	22.7219	22.3875	21.4803	21.4407	1.0942
Q61595	Q61595	Kinectin	Ktn1	8	8	10.4	152.59	185480	259900	106200	98612	17.5009	17.9876	16.6964	16.5895	1.1013
O35343	O35343	Importin subunit alpha-3	Kpna4	8	5	32.4	57.922	210060	206590	87479	107610	17.6804	17.6564	16.4166	16.7155	1.10235
Q91V14;Q9WVL3;Q9JIS8	Q91V14	Solute carrier family 12 member 5	Slc12a5	24	21	22.7	126.27	2473500	2254900	1121300	1077700	21.2381	21.1046	20.0967	20.0395	1.10325
Q8CIQ7	Q8CIQ7	Dedicator of cytokinesis protein 3	Dock3	6	6	5	232.91	200760	124310	0	73404	17.6151	16.9236	NaN	16.1636	1.10575
Q0GNC1	Q0GNC1	Inverted formin-2	Inf2	7	7	11.5	138.56	76536	75947	36584	34211	16.2239	16.2127	15.1589	15.0622	1.10775
P35980	P35980	Large ribosomal subunit protein eL18	Rpl18	7	7	33.5	21.644	1031100	980460	418560	519380	19.9758	19.9031	18.6751	18.9864	1.1087
Q99NB9	Q99NB9	Splicing factor 3B subunit 1	Sf3b1	12	12	15.1	145.81	251110	234320	112820	111850	17.938	17.8381	16.7837	16.7712	1.1106
Q0KL02	Q0KL02	Triple functional domain protein	Trio	14	12	7	347.86	241480	223870	99375	116640	17.8815	17.7723	16.6006	16.8317	1.11075
P46935	P46935	E3 ubiquitin-protein ligase NEDD4	Nedd4	3	2	5.1	102.71	222200	223310	109180	97441	17.7615	17.7687	16.7363	16.5722	1.11085
Q9CZP5	Q9CZP5	Mitochondrial chaperone BCS1	Bcs1l	6	6	21.5	47.406	76677	114110	0	43280	16.2265	16.8001	NaN	15.4014	1.1119
Q8BTG7	Q8BTG7	Protein NDRG4	Ndrg4	6	6	36.1	38.508	369120	371350	185250	158360	18.4937	18.5024	17.4991	17.2728	1.1121
Q8VDP6	Q8VDP6	CDP-diacylglycerol--inositol 3-phosphatidyltransferase	Cdipt	3	3	20.2	23.599	273960	181690	72610	146410	18.0636	17.4711	16.1479	17.1597	1.11355
Q8VCT3	Q8VCT3	Aminopeptidase B	Rnpep	9	9	22.6	72.415	313850	321180	181240	118520	18.2597	18.293	17.4675	16.8548	1.1152
Q8BWG8	Q8BWG8	Beta-arrestin-1	Arrb1	7	7	21.3	46.972	326720	334630	137390	169560	18.3177	18.3522	17.0679	17.3714	1.1153
Q8R0Y8	Q8R0Y8	Mitochondrial coenzyme A transporter SLC25A42	Slc25a42	2	2	12.3	35.24	141580	103780	56836	54963	17.1113	16.6632	15.7945	15.7462	1.1169
Q9WUC3	Q9WUC3	Lymphocyte antigen 6H	Ly6h	2	2	21.6	14.669	0	521590	240360	0	NaN	18.9926	17.8748	NaN	1.1178
Q8C2Q3	Q8C2Q3	RNA-binding protein 14	Rbm14	10	10	19.7	69.448	420030	429400	194460	196340	18.6801	18.712	17.5691	17.583	1.12
P19324	P19324	Serpin H1	Serpinh1	2	2	6.2	46.533	0	55339	21589	29957	NaN	15.756	14.398	14.8706	1.1217
E9Q912	E9Q912	Rap1 GTPase-GDP dissociation stimulator 1	Rap1gds1	18	18	51.1	66.076	1092400	1046400	508100	474330	20.0591	19.997	18.9548	18.8555	1.1229
O35857	O35857	Mitochondrial import inner membrane translocase subunit TIM44	Timm44	9	9	21.5	51.091	330780	301810	115490	182100	18.3355	18.2033	16.8174	17.4744	1.1235
E9PUL5	E9PUL5	Proline-rich transmembrane protein 2	Prrt2	7	7	35	35.923	886440	857750	364850	437930	19.7577	19.7102	18.4769	18.7403	1.12535
Q9Z1Q9	Q9Z1Q9	Valine--tRNA ligase	Vars1	18	18	24.7	140.21	669970	634600	308050	289430	19.3537	19.2755	18.2328	18.1429	1.12675
Q3UIU2	Q3UIU2	NADH dehydrogenase [ubiquinone] 1 beta subcomplex subunit 6	Ndufb6	4	4	43.8	15.515	0	624780	324810	251530	NaN	19.253	18.3092	17.9404	1.1282
Q9R111	Q9R111	Guanine deaminase	Gda	18	18	61.9	51.012	1475300	1314200	657920	612860	20.4926	20.3258	19.3276	19.2252	1.1328
O08599	O08599	Syntaxin-binding protein 1	Stxbp1	49	49	77.9	67.568	7466600	7163700	3040500	3645500	22.832	22.7723	21.5359	21.7977	1.13535
Q8BGX2	Q8BGX2	Mitochondrial import inner membrane translocase subunit Tim29	Timm29	2	2	11.3	29.415	116340	117160	53110	0	16.828	16.8381	15.6967	NaN	1.13635
Q99JI4	Q99JI4	26S proteasome non-ATPase regulatory subunit 6	Psmd6	9	9	25.2	45.536	244420	229370	93374	124210	17.899	17.8073	16.5107	16.9224	1.1366
Q91Z67;Q91Z69	Q91Z67	SLIT-ROBO Rho GTPase-activating protein 2	Srgap2	7	7	9.7	120.8	201540	210420	111070	78929	17.6207	17.6829	16.7611	16.2683	1.1371
Q9WVJ2	Q9WVJ2	26S proteasome non-ATPase regulatory subunit 13	Psmd13	6	6	21.8	42.809	271490	386310	177860	121680	18.0505	18.5594	17.4404	16.8927	1.1384
Q91XU3	Q91XU3	Phosphatidylinositol 5-phosphate 4-kinase type-2 gamma	Pip4k2c	4	4	13.8	47.335	457060	418940	189120	207600	18.802	18.6764	17.5289	17.6634	1.14305
Q9WVG6	Q9WVG6	Histone-arginine methyltransferase CARM1	Carm1	2	2	8.9	65.853	0	2042900	0	923250	NaN	20.9622	NaN	19.8164	1.1458
P39688	P39688	Tyrosine-protein kinase Fyn	Fyn	3	2	7.3	60.674	178400	93168	83139	40834	17.4448	16.5075	16.3432	15.3175	1.1458
Q8C522	Q8C522	Endonuclease domain-containing 1 protein	Endod1	6	6	22	55.262	295670	228510	118980	115680	18.1736	17.8019	16.8604	16.8198	1.14765
Q9Z1L5	Q9Z1L5	Voltage-dependent calcium channel subunit alpha-2/delta-3;Voltage-dependent calcium channel subunit alpha-2-3;Voltage-dependent calcium channel subunit delta-3	Cacna2d3	7	7	11.9	122.78	247430	388040	221100	87829	17.9167	18.5658	17.7543	16.4224	1.1529
P19536	P19536	Cytochrome c oxidase subunit 5B, mitochondrial	Cox5b	4	4	30.5	13.813	1486800	1499800	643000	700970	20.5038	20.5163	19.2945	19.419	1.1533
D3YUB6	D3YUB6	BTB/POZ domain-containing protein 8	Btbd8	10	10	9.3	190.84	250000	263650	114860	115970	17.9316	18.0083	16.8095	16.8234	1.1535
P62881	P62881	Guanine nucleotide-binding protein subunit beta-5	Gnb5	8	8	27.1	43.565	437490	502170	215140	205930	18.7389	18.9378	17.7149	17.6518	1.155
P35585	P35585	AP-1 complex subunit mu-1	Ap1m1	6	6	22.5	48.542	258620	301790	126900	123790	17.9805	18.2032	16.9533	16.9175	1.15645
F6W8I0	F6W8I0	YjeF N-terminal domain-containing protein 3	Yjefn3	2	2	11.2	27.016	2322400	2240500	1022000	0	21.1472	21.0954	19.963	NaN	1.1583
Q60960	Q60960	Importin subunit alpha-5	Kpna1	4	3	13.9	60.182	140370	137250	50272	76906	17.0989	17.0664	15.6175	16.2308	1.1585
Q7M6Y3	Q7M6Y3	Phosphatidylinositol-binding clathrin assembly protein	Picalm	10	8	22.9	71.543	218350	277530	149760	80552	17.7363	18.0823	17.1923	16.2976	1.16435
Q8R570	Q8R570	Synaptosomal-associated protein 47	Snap47	11	11	40.9	46.524	914300	932030	457140	370490	19.8023	19.83	18.8023	18.4991	1.16545
Q8R0J7	Q8R0J7	Vacuolar protein sorting-associated protein 37B	Vps37b	2	2	13.3	31.055	101270	42350	29101	0	16.6278	15.3701	14.8288	NaN	1.17015
P33173	P33173	Kinesin-like protein KIF1A	Kif1a	15	10	11.7	191.72	844930	843120	314020	446760	19.6885	19.6854	18.2605	18.7691	1.17215
Q80TR1	Q80TR1	Adhesion G protein-coupled receptor L1	Adgrl1	9	9	10.3	161.68	199670	203270	79770	99672	17.6073	17.633	16.2836	16.6049	1.1759
Q8BZ98	Q8BZ98	Dynamin-3	Dnm3	24	14	32.7	97.189	1221500	1385100	539640	612410	20.2202	20.4016	19.0416	19.2241	1.17805
P54227	P54227	Stathmin	Stmn1	6	5	40.3	17.274	576950	586500	287040	229790	19.1381	19.1618	18.1309	17.81	1.1795
Q6PDL0	Q6PDL0	Cytoplasmic dynein 1 light intermediate chain 2	Dync1li2	12	11	41.5	54.218	524000	514630	212280	246770	18.9992	18.9732	17.6956	17.9128	1.182
Q3TDN2	Q3TDN2	FAS-associated factor 2	Faf2	5	5	16.6	52.471	199790	209580	87048	93267	17.6081	17.6771	16.4095	16.5091	1.1833
Q9JHK4	Q9JHK4	Geranylgeranyl transferase type-2 subunit alpha	Rabggta	8	8	24.9	64.989	520810	520990	194010	269160	18.9904	18.9909	17.5658	18.0381	1.1887
Q9WVR4	Q9WVR4	RNA-binding protein FXR2	Fxr2	5	3	13.1	73.742	53760	40272	0	20292	15.7142	15.2975	NaN	14.3086	1.19725
Q501J6	Q501J6	Probable ATP-dependent RNA helicase DDX17	Ddx17	12	7	22.3	72.399	390590	455330	120000	280650	18.5753	18.7966	16.8727	18.0984	1.2004
Q9D6F9	Q9D6F9	Tubulin beta-4A chain	Tubb4a	33	7	75.5	49.585	6230300	5577500	2534900	2580600	22.5709	22.4112	21.2735	21.2993	1.20465
O35639	O35639	Annexin A3	Anxa3	2	2	10.8	36.384	66473	122170	48319	31619	16.0205	16.8985	15.5603	14.9485	1.2051
Q8C4X2;Q8BVP5	Q8C4X2	Casein kinase I isoform gamma-3	Csnk1g3	3	3	10.1	48.937	93002	127480	47173	0	16.505	16.9599	15.5257	NaN	1.20675
Q8BU30	Q8BU30	Isoleucine--tRNA ligase, cytoplasmic	Iars1	5	5	6.1	144.27	178260	202130	96360	70097	17.4436	17.6249	16.5561	16.0971	1.20765
Q9CPQ3	Q9CPQ3	Mitochondrial import receptor subunit TOM22 homolog	Tomm22	2	2	23.2	15.537	2207500	2297900	898700	1052900	21.074	21.1319	19.7775	20.0059	1.21125
Q8CIB5	Q8CIB5	Fermitin family homolog 2	Fermt2	3	3	7.9	77.8	401380	240740	0	134170	18.6146	17.8771	NaN	17.0337	1.21215
E9Q3L2	E9Q3L2	Phosphatidylinositol 4-kinase alpha	Pi4ka	30	30	22.5	237.04	864220	786000	354520	356290	19.721	19.5842	18.4355	18.4427	1.2135
Q9CQU5	Q9CQU5	ZW10 interactor	Zwint	2	2	15.1	28.713	124690	165400	0	61861	16.928	17.3356	NaN	15.9167	1.2151
Q99KK7	Q99KK7	Dipeptidyl peptidase 3	Dpp3	9	9	22.2	82.897	179180	112770	0	61182	17.451	16.783	NaN	15.9008	1.2162
Q8R123	Q8R123	FAD synthase;Molybdenum cofactor biosynthesis protein-like region;FAD synthase region	Flad1	3	3	11.2	54.766	175720	147730	0	69189	17.4229	17.1726	NaN	16.0783	1.21945
A2APX8	A2APX8	Sodium channel protein type 1 subunit alpha	Scn1a	6	4	4.6	228.8	57839	94931	31812	0	15.8198	16.5346	14.9573	NaN	1.2199
P97390	P97390	Vacuolar protein sorting-associated protein 45	Vps45	8	8	17.4	65.052	276260	235680	109160	109340	18.0757	17.8465	16.7361	16.7385	1.2238
O88532	O88532	Zinc finger RNA-binding protein	Zfr	4	4	5.7	116.86	204450	237850	0	94253	17.6414	17.8597	NaN	16.5243	1.22625
Q8BGZ1	Q8BGZ1	Hippocalcin-like protein 4	Hpcal4	9	6	46.6	22.215	595570	560060	253960	239460	19.1839	19.0952	17.9542	17.8694	1.22775
P11627	P11627	Neural cell adhesion molecule L1	L1cam	13	13	13.7	140.97	590120	585250	269910	233250	19.1706	19.1587	18.0421	17.8315	1.22785
Q91Z31	Q91Z31	Polypyrimidine tract-binding protein 2	Ptbp2	12	12	43.7	57.488	553170	543580	189950	285480	19.0774	19.0521	17.5353	18.123	1.2356
Q8VE33	Q8VE33	Ganglioside-induced differentiation-associated protein 1-like 1	Gdap1l1	8	8	33.5	42.317	709190	599430	257760	296620	19.4358	19.1932	17.9757	18.1783	1.2375
Q9R0K7	Q9R0K7	Plasma membrane calcium-transporting ATPase 2	Atp2b2	34	22	33.2	132.59	6264200	6747600	2663000	2832900	22.5787	22.6859	21.3446	21.4338	1.2431
Q9DBL1	Q9DBL1	Short/branched chain specific acyl-CoA dehydrogenase, mitochondrial	Acadsb	3	3	14.4	47.874	482120	334740	169980	169080	18.879	18.3527	17.375	17.3673	1.2447
P00416	P00416	Cytochrome c oxidase subunit 3	mt-Co3	1	1	5.4	29.922	1386100	1424300	584240	601350	20.4026	20.4418	19.1562	19.1978	1.2452
Q3UH66	Q3UH66	Serine/threonine-protein kinase WNK2	Wnk2	3	3	3	227.52	93693	103390	42232	40767	16.5157	16.6577	15.366	15.3151	1.24615
P60766	P60766	Cell division control protein 42 homolog	Cdc42	9	8	62.8	21.258	787370	809680	374240	302410	19.5867	19.627	18.5136	18.2061	1.247
Q9D3A9	Q9D3A9	Protein tweety homolog 1	Ttyh1	5	5	14.4	49.032	810510	996510	352500	405560	19.6285	19.9265	18.4273	18.6296	1.24905
Q8K411	Q8K411	Presequence protease, mitochondrial	Pitrm1	3	3	4.1	117.37	94295	78282	42979	30256	16.5249	16.2564	15.3913	14.8849	1.25255
Q9ER35	Q9ER35	Fructosamine-3-kinase	Fn3k	4	4	24.6	35.032	92105	0	0	38634	16.491	NaN	NaN	15.2376	1.2534
Q923G2	Q923G2	DNA-directed RNA polymerases I, II, and III subunit RPABC3	Polr2h	2	2	12.7	17.143	17079	55853	0	12941	14.0599	15.7693	NaN	13.6597	1.2549
Q68FM6	Q68FM6	Protein phosphatase 1 regulatory subunit 29	Elfn2	5	3	8.4	90.028	138840	193120	69906	67336	17.0831	17.5591	16.0931	16.0391	1.255
Q8VED9	Q8VED9	Galectin-related protein	Lgalsl	4	4	43.6	18.955	483590	491930	193100	213970	18.8834	18.9081	17.559	17.707	1.26275
Q8BHW2	Q8BHW2	Protein OSCP1	Oscp1	2	2	8.7	43.231	203600	203740	88013	81784	17.6354	17.6364	16.4254	16.3195	1.26345
Q3UYC0	Q3UYC0	Protein phosphatase 1H	Ppm1h	9	9	28.3	56.379	490700	435090	198280	186660	18.9045	18.731	17.5972	17.5101	1.2641
Q8BMA6	Q8BMA6	Signal recognition particle subunit SRP68	Srp68	7	7	21	70.573	93583	208440	70905	47411	16.514	17.6693	16.1136	15.5329	1.2684
Q5H8C4	Q5H8C4	Intermembrane lipid transfer protein VPS13A	Vps13a	7	7	4.1	359.4	1179200	1140900	466880	489230	20.1694	20.1217	18.8327	18.9002	1.2791
P00405	P00405	Cytochrome c oxidase subunit 2	Mtco2	5	5	40.5	25.976	2574700	2552700	1003200	1110000	21.296	21.2836	19.9362	20.0821	1.28065
P21279	P21279	Guanine nucleotide-binding protein G(q) subunit alpha	Gnaq	18	11	58.8	42.158	1774500	1767800	771240	687460	20.759	20.7535	19.5568	19.3909	1.2824
Q9D5T0	Q9D5T0	Outer mitochondrial transmembrane helix translocase	Atad1	5	5	19.4	40.744	214050	221220	89895	88684	17.7076	17.7551	16.456	16.4364	1.28515
P21278	P21278	Guanine nucleotide-binding protein subunit alpha-11	Gna11	14	6	51	42.024	536260	481320	188320	228090	19.0326	18.8766	17.5228	17.7992	1.2936
P17809	P17809	Solute carrier family 2, facilitated glucose transporter member 1	Slc2a1	4	4	15.4	53.984	870630	919190	364280	364940	19.7317	19.81	18.4747	18.4773	1.29485
Q922H2	Q922H2	[Pyruvate dehydrogenase (acetyl-transferring)] kinase isozyme 3, mitochondrial	Pdk3	5	5	19	47.922	230290	168340	103350	61567	17.8131	17.361	16.6572	15.9099	1.3035
P55264	P55264	Adenosine kinase	Adk	8	8	25.8	40.148	582290	494360	245070	191640	19.1514	18.9152	17.9028	17.548	1.3079
P63141	P63141	Potassium voltage-gated channel subfamily A member 2	Kcna2	8	5	25.3	56.7	681050	767020	320240	265940	19.3774	19.5489	18.2888	18.0207	1.3084
Q5XJY5	Q5XJY5	Coatomer subunit delta	Arcn1	7	7	19	57.229	340140	414680	152490	150730	18.3758	18.6616	17.2184	17.2016	1.3087
Q61165	Q61165	Sodium/hydrogen exchanger 1	Slc9a1	2	2	4.5	91.467	142170	116100	53704	50082	17.1173	16.825	15.7127	15.612	1.3088
P58252	P58252	Elongation factor 2	Eef2	29	28	48.5	95.313	1984400	1824300	762920	767700	20.9203	20.7989	19.5412	19.5502	1.3139
Q810B6	Q810B6	Rabankyrin-5	Ankfy1	2	2	2.7	128.65	0	241920	0	97286	NaN	17.8842	NaN	16.5699	1.3143
O08579	O08579	Emerin	Emd	4	4	18.9	29.435	138230	160150	59821	0	17.0767	17.2891	15.8684	NaN	1.3145
Q5FWK3	Q5FWK3	Rho GTPase-activating protein 1	Arhgap1	12	12	34.6	50.41	801850	870630	363200	301080	19.613	19.7317	18.4704	18.1998	1.33725
Q9DCN2	Q9DCN2	NADH-cytochrome b5 reductase 3	Cyb5r3	7	7	38.9	34.127	551700	603690	185110	280340	19.0735	19.2034	17.498	18.0968	1.34105
Q9JLN9	Q9JLN9	Serine/threonine-protein kinase mTOR	Mtor	17	17	12.3	288.79	217090	269640	97582	92904	17.7279	18.0407	16.5743	16.5035	1.3454
Q9CQF3	Q9CQF3	Cleavage and polyadenylation specificity factor subunit 5	Nudt21	6	6	43.2	26.24	645550	556820	284320	195160	19.3002	19.0869	18.1172	17.5743	1.3478
Q8BQZ4	Q8BQZ4	Ral GTPase-activating protein subunit beta	Ralgapb	9	9	11.7	165.2	1558300	1449800	579960	599970	20.5715	20.4674	19.1456	19.1945	1.3494
Q62376	Q62376	U1 small nuclear ribonucleoprotein 70 kDa	Snrnp70	6	6	17	51.991	290500	306860	88526	154950	18.1482	18.2272	16.4338	17.2414	1.3501
Q8BTX9	Q8BTX9	Inactive hydroxysteroid dehydrogenase-like protein 1	Hsdl1	4	4	23.6	36.867	210860	230740	82552	90685	17.6859	17.8159	16.333	16.4686	1.3501
Q6A0A9	Q6A0A9	Constitutive coactivator of PPAR-gamma-like protein 1	FAM120A	8	8	12.8	121.64	265070	245440	92768	105490	18.016	17.905	16.5013	16.6867	1.3665
P43024	P43024	Cytochrome c oxidase subunit 6A1, mitochondrial	Cox6a1	4	4	61.3	12.352	1518100	1535800	664630	525980	20.5338	20.5506	19.3422	19.0046	1.3688
P63046	P63046	Sulfotransferase 4A1	Sult4a1	6	6	32	33.053	324860	358550	121320	143410	18.3095	18.4518	16.8885	17.1298	1.3715
Q62351	Q62351	Transferrin receptor protein 1	Tfrc	4	4	7.5	85.73	203530	0	83710	73670	17.6349	NaN	16.3531	16.1688	1.37395
Q8R3R8;Q9DCD6	Q8R3R8;Q9DCD6	Gamma-aminobutyric acid receptor-associated protein-like 1;Gamma-aminobutyric acid receptor-associated protein	Gabarapl1;Gabarap	2	2	24.8	14.044	232300	0	0	89427	17.8256	NaN	NaN	16.4484	1.3772
Q8BMG7	Q8BMG7	Rab3 GTPase-activating protein non-catalytic subunit	Rab3gap2	12	12	12.4	152.53	166350	153930	71216	52845	17.3439	17.2319	16.1199	15.6895	1.3832
Q6NZL0	Q6NZL0	Microtubule cross-linking factor 3	Mtcl3	9	9	10.4	103.48	279360	337200	99394	139240	18.0918	18.3632	16.6009	17.0872	1.38345
Q8BLY2	Q8BLY2	Threonine--tRNA ligase 2, cytoplasmic	Tars3	3	3	5.9	91.317	53554	64152	27913	18078	15.7087	15.9692	14.7686	14.1419	1.3837
P62301	P62301	Small ribosomal subunit protein uS15	Rps13	5	5	28.5	17.222	1041200	1064300	430480	377060	19.9898	20.0215	18.7156	18.5244	1.38565
Q80XI3	Q80XI3	Eukaryotic translation initiation factor 4 gamma 3	Eif4g3	7	7	6.2	174.89	210630	162550	71676	69943	17.6844	17.3105	16.1292	16.0939	1.3859
O08756	O08756	3-hydroxyacyl-CoA dehydrogenase type-2	Hsd17b10	8	8	53.3	27.418	2709900	2502900	1014200	975550	21.3698	21.2552	19.9519	19.8959	1.3886
Q9JM14	Q9JM14	5(3)-deoxyribonucleotidase, cytosolic type	Nt5c	4	4	38.5	23.076	321480	346110	107820	149840	18.2944	18.4009	16.7183	17.1931	1.39195
Q8K2Q0	Q8K2Q0	COMM domain-containing protein 9	Commd9	3	3	24.2	21.85	223280	181840	90252	65047	17.7685	17.4723	16.4617	15.9892	1.39495
Q99J83	Q99J83	Autophagy protein 5	Atg5	3	3	17.1	32.402	109530	111680	41979	0	16.741	16.769	15.3574	NaN	1.3976
Q8BKC5	Q8BKC5	Importin-5	Ipo5	12	12	19.1	123.59	625120	609370	232450	235930	19.2538	19.217	17.8266	17.848	1.3981
Q5DTY9	Q5DTY9	BTB/POZ domain-containing protein KCTD16	Kctd16	9	7	22.2	48.972	434910	427560	163260	163950	18.7304	18.7058	17.3168	17.3229	1.39825
A2A432	A2A432	Cullin-4B	Cul4b	11	9	16.1	110.7	112630	125290	51198	39576	16.7812	16.9349	15.6438	15.2723	1.4
P11881;P70227	P11881	Inositol 1,4,5-trisphosphate receptor type 1	Itpr1	25	22	15	313.16	704120	633420	226340	281810	19.4255	19.2728	17.7881	18.1044	1.4029
Q99PL6	Q99PL6	UBX domain-containing protein 6	Ubxn6	9	9	32.4	49.795	391840	437250	159920	152650	18.5799	18.7381	17.287	17.2199	1.40555
Q924L1	Q924L1	LETM1 domain-containing protein 1	Letmd1	2	2	6.7	41.7	565150	548330	252850	173560	19.1083	19.0647	17.9479	17.4051	1.41
[truncated: 1,523 more rows]
